# Supplementary material for: Patient-specific cancer genes contribute to recurrently perturbed pathways and establish therapeutic vulnerabilities in esophageal adenocarcinoma
Source: Nat Commun. 2019 Jul 15;10:3101. doi: 10.1038/s41467-019-10898-3 (PMC6629660; doi:10.1038/s41467-019-10898-3)
Supplement: Supplementary file 4 — Supplementary Data 1 [file 41467_2019_10898_MOESM4_ESM.xlsx]

## Sheet: Supplementary Data 1
Supplementary Data 1. Description of EACs used in this study
Legend: For each of the 261 ICGC, 86 TCGA, and 21 EACs from Nones et al, the number of genes with predicted damaging alterations is provided. The total number of altered genes is 116,989 (17,087 unique hits), 155,886 (17,779 unique hits), and 8,800 (5,617 unique hits) in the three datasets, respectively. After refinement of known cancer genes and exclusion of not expressed genes in esophagus acco…
Sample	Set	Clinical information							Genes with damaging alterations (n)									Drivers			Helpers
		Age at diagnosis	Gender	Siewert type	Tumour grade	Tumour stage system	Tumour stage	Treatment type	Gain	Loss	Translocation	Inversion	Insertion	Truncating	Non-truncating damaging	Gain of function	Total	Genes	Enriched pathways	Cluster	Genes	Enriched pathways	Cluster
LP6005334-DNA_A02	ICGC	65	male	NA	3	TNM7	T4aN3M	chemotherapy	330	23	26	29	2	8	49	0	442	FOXO1,CDH1,EGFR,MAML2,CDK6,CCND1,LHFP	Constitutive Signaling by AKT1 E17K in Cancer,DAP12 interactions,DAP12 signaling,Downstream signal transduction,Downstream signaling events of B Cell Receptor (BCR),Fc epsilon receptor (FCERI) signaling,GAB1 signalosome,NGF signalling via TRKA from the plasma membrane,PI3K events in ERBB4 signaling,PI3K/AKT Signaling in Cancer,PI3K/AKT activation,Regulation of gene expression in beta cells,Role o…	4D	IRS2,PAK1,COL4A1,COL4A2,IPO5,RAPGEF4,E2F3,ITGA6,CPT1A,ING1	ARMS-mediated activation,DAP12 interactions,DAP12 signaling,Downstream signal transduction,Downstream signaling events of B Cell Receptor (BCR),Fc epsilon receptor (FCERI) signaling,Frs2-mediated activation,GAB1 signalosome,GRB2 events in EGFR signaling,IGF1R signaling cascade,IRS-mediated signalling,IRS-related events triggered by IGF1R,Insulin receptor signalling cascade,Interleukin receptor SH…	1H
LP6005334-DNA_A03	ICGC	80	female	1	3	TNM7	T1bN2M0	no_treatment	506	0	9	16	0	17	57	1	589	RUNX1T1,CDKN2A,ERBB2,MET,MYC,KMT2A,TP53,ARID1A,RARA,SMARCE1,RECQL4,LASP1,MLLT6	Cyclin D associated events in G1,G1 Phase,Mitotic G1-G1/S phases,Oncogene Induced Senescence,Oxidative Stress Induced Senescence,Regulation of TP53 Activity,Regulation of TP53 Degradation,Regulation of TP53 Expression and Degradation,SUMOylation of transcription factors,Senescence-Associated Secretory Phenotype (SASP),Transcriptional Regulation by TP53,ARMS-mediated activation,Constitutive Signal…	1D	SCRIB,STK3,THRA,HSPH1,AGO2,USP31,PTK2,PSMD11,MYO1D,HMGB1	Beta-catenin independent WNT signaling,Nuclear Receptor transcription pathway,Ca2+ pathway,DAP12 interactions,DAP12 signaling,Downstream signal transduction,Downstream signaling events of B Cell Receptor (BCR),Fc epsilon receptor (FCERI) signaling,GAB1 signalosome,MAPK6/MAPK4 signaling,NGF signalling via TRKA from the plasma membrane,PI3K events in ERBB4 signaling,PI3K/AKT activation,Pre-NOTCH Ex…	1H
LP6005334-DNA_B01	ICGC	45	male	1	3	TNM7	T2N1M0	NA	285	1	29	32	0	5	36	3	373	FOXO1,EGFR,MYC,TP53,FHIT,LHFP	Constitutive Signaling by AKT1 E17K in Cancer,DAP12 interactions,DAP12 signaling,Downstream signal transduction,Downstream signaling events of B Cell Receptor (BCR),Fc epsilon receptor (FCERI) signaling,GAB1 signalosome,NGF signalling via TRKA from the plasma membrane,PI3K events in ERBB4 signaling,PI3K/AKT Signaling in Cancer,PI3K/AKT activation,Regulation of gene expression in beta cells,Role o…	1D	NBEA,ASAP1,PTK2,BAG6,AGO2,PRRC2A,EHMT2,TUBB,ERO1L,LATS2	ARMS-mediated activation,Apoptotic cleavage of cellular proteins,Apoptotic execution phase,DAP12 interactions,DAP12 signaling,Downstream signal transduction,EPH-Ephrin signaling,EPHA-mediated growth cone collapse,EPHB-mediated forward signaling,Fc epsilon receptor (FCERI) signaling,Fcgamma receptor (FCGR) dependent phagocytosis,Frs2-mediated activation,GRB2 events in EGFR signaling,IGF1R signalin…	1H
LP6005334-DNA_C01	ICGC	62	male	2	3	TNM7	T3N1M0	chemotherapy	241	17	44	47	0	10	49	1	393	CACNA1D,CCNE1,CDH1,EBF1,NSD1,SBDS	NCAM signaling for neurite out-growth,Association of TriC/CCT with target proteins during biosynthesis,Cyclin A:Cdk2-associated events at S phase entry,Cyclin E associated events during G1/S transition,G1/S DNA Damage Checkpoints,G1/S Transition,Mitotic G1-G1/S phases,TP53 Regulates Transcription of Cell Cycle Genes,Transcriptional Regulation by TP53,p53-Dependent G1 DNA Damage Response,p53-Depen…	5D	UBR1,CDK18,BAG6,IQGAP1,PPL,EHMT2,PPP6R1,ATP2A2,AHSA1,THRA	ARMS-mediated activation,DAP12 interactions,DAP12 signaling,Downstream signal transduction,Fc epsilon receptor (FCERI) signaling,Frs2-mediated activation,GRB2 events in EGFR signaling,IGF1R signaling cascade,IRS-mediated signalling,IRS-related events triggered by IGF1R,Insulin receptor signalling cascade,Interleukin receptor SHC signaling,Interleukin-2 signaling,Interleukin-3, 5 and GM-CSF signal…	1H
LP6005334-DNA_C03	ICGC	70	male	NA	3	TNM7	T3N2M	no_treatment	35	2	12	39	0	5	57	1	148	SMAD4,TP53,KLF4	Deubiquitination,Ub-specific processing proteases,Association of TriC/CCT with target proteins during biosynthesis,DAP12 interactions,DAP12 signaling,DNA Double Strand Break Response,Downstream signal transduction,Downstream signaling events of B Cell Receptor (BCR),Fc epsilon receptor (FCERI) signaling,G1/S DNA Damage Checkpoints,GAB1 signalosome,Intrinsic Pathway for Apoptosis,NGF signalling vi…	3D	SPTBN1,DLC1,STRN,MAPRE2,CABLES1,GCN1L1,ATP6V1B2,E2F6,GATA6,DTNB	ARMS-mediated activation,DAP12 interactions,DAP12 signaling,Downstream signal transduction,ER to Golgi Anterograde Transport,Fc epsilon receptor (FCERI) signaling,Frs2-mediated activation,GRB2 events in EGFR signaling,IGF1R signaling cascade,IRS-mediated signalling,IRS-related events triggered by IGF1R,Insulin receptor signalling cascade,Interleukin receptor SHC signaling,Interleukin-2 signaling,…	1H
LP6005334-DNA_D01	ICGC	65	male	1	2	TNM7	T3N2M	chemotherapy	86	0	16	16	0	1	2	1	99	AKAP9,MDM2,CDK6	ARMS-mediated activation,Activation of NMDA receptor upon glutamate binding and postsynaptic events,CREB phosphorylation through the activation of Ras,DAP12 interactions,DAP12 signaling,Downstream signal transduction,FCERI mediated MAPK activation,Fc epsilon receptor (FCERI) signaling,Frs2-mediated activation,GRB2 events in EGFR signaling,Gastrin-CREB signalling pathway via PKC and MAPK,IGF1R sig…	1D	FRS2,SLC25A40,CPSF6,NBEA,RAP1B,PCLO,FZD1,IRAK3,ADAM22,RUNDC3B	ARMS-mediated activation,DAP12 interactions,DAP12 signaling,Downstream signal transduction,Downstream signaling events of B Cell Receptor (BCR),Fc epsilon receptor (FCERI) signaling,Frs2-mediated activation,GAB1 signalosome,GRB2 events in EGFR signaling,IGF1R signaling cascade,IRS-mediated signalling,IRS-related events triggered by IGF1R,Insulin receptor signalling cascade,Interleukin receptor SH…	1H
LP6005334-DNA_D03	ICGC	41	male	1	3	TNM7	T3N3M0	chemotherapy	199	32	15	13	0	1	34	0	279	AKAP9,CDKN2A,CAMTA1,MDM2,CDK6,NTRK3,TRRAP,DDX10	ARMS-mediated activation,Activation of NMDA receptor upon glutamate binding and postsynaptic events,CREB phosphorylation through the activation of Ras,DAP12 interactions,DAP12 signaling,Downstream signal transduction,FCERI mediated MAPK activation,Fc epsilon receptor (FCERI) signaling,Frs2-mediated activation,GRB2 events in EGFR signaling,Gastrin-CREB signalling pathway via PKC and MAPK,IGF1R sig…	1D	DYRK2,MCM7,CDK14,CD36,GNS,SRI,HGF,GIGYF1,TRIP6,SLC25A13	Regulation of TP53 Activity,Regulation of TP53 Activity through Phosphorylation,Transcriptional Regulation by TP53,Activation of ATR in response to replication stress,Assembly of the pre-replicative complex,DNA Replication,DNA Replication Pre-Initiation,G1/S Transition,G2/M Checkpoints,M/G1 Transition,Mitotic G1-G1/S phases,Orc1 removal from chromatin,Regulation of DNA replication,Removal of lice…	1H
LP6005334-DNA_H02	ICGC	61	male	1	NA	NA	TNM	chemotherapy	494	0	45	32	0	9	79	4	638	AKAP9,MET,MYC,CDK6,TP53,TRRAP,RECQL4	ARMS-mediated activation,Activation of NMDA receptor upon glutamate binding and postsynaptic events,CREB phosphorylation through the activation of Ras,DAP12 interactions,DAP12 signaling,Downstream signal transduction,FCERI mediated MAPK activation,Fc epsilon receptor (FCERI) signaling,Frs2-mediated activation,GRB2 events in EGFR signaling,Gastrin-CREB signalling pathway via PKC and MAPK,IGF1R sig…	1D	GGA3,TES,PLOD3,SCRIB,MCM7,ATP6V1C1,ASAP1,GRB2,PFKP,GRINA	MET receptor recycling,Beta-catenin independent WNT signaling,Activation of ATR in response to replication stress,Assembly of the pre-replicative complex,DNA Replication,DNA Replication Pre-Initiation,G1/S Transition,G2/M Checkpoints,M/G1 Transition,Mitotic G1-G1/S phases,Orc1 removal from chromatin,Regulation of DNA replication,Removal of licensing factors from origins,S Phase,Switching of origi…	1H
LP6005409-DNA_A02	ICGC	49	male	2	3	TNM7	T3N2M	no_treatment	857	23	43	33	0	4	26	1	965	AKAP9,RUNX1T1,FOXO1,CDKN2A,SPECC1,ERBB2,BCR,FLT3,MYC,PIK3CA,TP53,ZMYM2,RARA,SMARCE1,LHFP	ARMS-mediated activation,Activation of NMDA receptor upon glutamate binding and postsynaptic events,CREB phosphorylation through the activation of Ras,DAP12 interactions,DAP12 signaling,Downstream signal transduction,FCERI mediated MAPK activation,Fc epsilon receptor (FCERI) signaling,Frs2-mediated activation,GRB2 events in EGFR signaling,Gastrin-CREB signalling pathway via PKC and MAPK,IGF1R sig…	2D	COL4A1,HSPH1,AGO2,UCHL3,SCRIB,IRS2,TBC1D4,THRA,STK3,COL4A2	NCAM signaling for neurite out-growth,Beta-catenin independent WNT signaling,Ca2+ pathway,DAP12 interactions,DAP12 signaling,Downstream signal transduction,Downstream signaling events of B Cell Receptor (BCR),Fc epsilon receptor (FCERI) signaling,GAB1 signalosome,MAPK6/MAPK4 signaling,NGF signalling via TRKA from the plasma membrane,PI3K events in ERBB4 signaling,PI3K/AKT activation,Pre-NOTCH Exp…	1H
LP6005409-DNA_E02	ICGC	73	male	2	3	TNM7	T4aN2M	no_treatment	74	41	13	12	0	6	38	0	180	CDKN2A,HRAS,ARID1A	Cyclin D associated events in G1,G1 Phase,Mitotic G1-G1/S phases,Oncogene Induced Senescence,Oxidative Stress Induced Senescence,Regulation of TP53 Activity,Regulation of TP53 Degradation,Regulation of TP53 Expression and Degradation,SUMOylation of transcription factors,Senescence-Associated Secretory Phenotype (SASP),Transcriptional Regulation by TP53,ARMS-mediated activation,Activation of NMDA …	4D	ASAP1,MMP2,FAM49B,USP5,IRF7,RNH1,PSMD13,UTRN,PLEKHA5,RELA	EPH-Ephrin signaling,EPH-ephrin mediated repulsion of cells,MAPK6/MAPK4 signaling,Response to elevated platelet cytosolic Ca2+,Deubiquitination,Ub-specific processing proteases,Activated TLR4 signalling,DEx/H-box helicases activate type I IFN and inflammatory cytokines production,MyD88 dependent cascade initiated on endosome,MyD88-independent TLR3/TLR4 cascade,TRIF-mediated TLR3/TLR4 signaling,To…	1H
LP6005409-DNA_F01	ICGC	53	male	1	2	TNM7	T3N1M0	no_treatment	109	9	45	74	1	2	43	1	262	CREBBP,ERBB2,GATA2,TP53,RARA,SMARCE1	Activation of anterior HOX genes in hindbrain development during early embryogenesis,C-type lectin receptors (CLRs),CD209 (DC-SIGN) signaling,Constitutive Signaling by NOTCH1 HD+PEST Domain Mutants,Constitutive Signaling by NOTCH1 PEST Domain Mutants,Formation of the beta-catenin:TCF transactivating complex,NICD traffics to nucleus,NOTCH1 Intracellular Domain Regulates Transcription,Notch-HLH tra…	1D	PTK2,HCK,RPS6KA5,AGO2,THRA,MED24,CHRAC1,PTP4A3,ZC3H12C,SKI	ARMS-mediated activation,Apoptotic cleavage of cellular proteins,Apoptotic execution phase,DAP12 interactions,DAP12 signaling,Downstream signal transduction,EPH-Ephrin signaling,EPHA-mediated growth cone collapse,EPHB-mediated forward signaling,Fc epsilon receptor (FCERI) signaling,Fcgamma receptor (FCGR) dependent phagocytosis,Frs2-mediated activation,GRB2 events in EGFR signaling,IGF1R signalin…	1H
LP6005500-DNA_A02	ICGC	77	male	3	2	TNM7	T3N0M0	no_treatment	476	0	12	36	0	12	72	4	590	FOXO1,CTNNB1,ERBB2,FLT3,TP53,ZMYM2,CDK12,RARA,LHFP,RECQL4	Constitutive Signaling by AKT1 E17K in Cancer,DAP12 interactions,DAP12 signaling,Downstream signal transduction,Downstream signaling events of B Cell Receptor (BCR),Fc epsilon receptor (FCERI) signaling,GAB1 signalosome,NGF signalling via TRKA from the plasma membrane,PI3K events in ERBB4 signaling,PI3K/AKT Signaling in Cancer,PI3K/AKT activation,Regulation of gene expression in beta cells,Role o…	1D	HSPH1,COL4A1,THRA,IRS2,COL4A2,ADD2,FLT1,UCHL3,AGO2,ATP7B	NCAM signaling for neurite out-growth,Nuclear Receptor transcription pathway,ARMS-mediated activation,DAP12 interactions,DAP12 signaling,Downstream signal transduction,Downstream signaling events of B Cell Receptor (BCR),Fc epsilon receptor (FCERI) signaling,Frs2-mediated activation,GAB1 signalosome,GRB2 events in EGFR signaling,IGF1R signaling cascade,IRS-mediated signalling,IRS-related events t…	1H
LP6005500-DNA_B02	ICGC	65	male	NA	3	TNM7	T3N2M0	no_treatment	405	16	37	53	2	10	70	1	580	CBL,FOXO1,HRAS,EBF1,MYC,SMARCA4,TP53,RUNX1,LHFP	Antigen activates B Cell Receptor (BCR) leading to generation of second messengers,Constitutive Signaling by EGFRvIII,Constitutive Signaling by Ligand-Responsive EGFR Cancer Variants,Interleukin-3, 5 and GM-CSF signaling,Interleukin-6 family signaling,Interleukin-6 signaling,Negative regulation of FGFR1 signaling,Negative regulation of FGFR2 signaling,Negative regulation of FGFR3 signaling,Negati…	2D	TRIM28,COL4A1,ASAP1,COL4A2,IRS2,ATP7B,TUBB,TRIB1,ABCA1,ELAVL1	NCAM signaling for neurite out-growth,ARMS-mediated activation,DAP12 interactions,DAP12 signaling,Downstream signal transduction,Downstream signaling events of B Cell Receptor (BCR),Fc epsilon receptor (FCERI) signaling,Frs2-mediated activation,GAB1 signalosome,GRB2 events in EGFR signaling,IGF1R signaling cascade,IRS-mediated signalling,IRS-related events triggered by IGF1R,Insulin receptor sign…	1H
LP6005500-DNA_C01	ICGC	73	male	1	3	TNM7	T3N0M	chemotherapy	159	21	4	11	0	4	33	1	229	SPECC1,FGFR1	ARMS-mediated activation,Constitutive Signaling by Aberrant PI3K in Cancer,DAP12 interactions,DAP12 signaling,Downstream signal transduction,Downstream signaling events of B Cell Receptor (BCR),Downstream signaling of activated FGFR1,FCERI mediated MAPK activation,FGFR1 mutant receptor activation,FRS-mediated FGFR1 signaling,Fc epsilon receptor (FCERI) signaling,Frs2-mediated activation,GAB1 sign…	4D	SPTBN1,PIAS3,MAP3K11,PTBP1,PEX11B,CNOT1,TXNIP,ARID3A,USP22,YES1	ARMS-mediated activation,DAP12 interactions,DAP12 signaling,Downstream signal transduction,ER to Golgi Anterograde Transport,Fc epsilon receptor (FCERI) signaling,Frs2-mediated activation,GRB2 events in EGFR signaling,IGF1R signaling cascade,IRS-mediated signalling,IRS-related events triggered by IGF1R,Insulin receptor signalling cascade,Interleukin receptor SHC signaling,Interleukin-2 signaling,…	1H
LP6005500-DNA_D01	ICGC	61	male	2	NA	NA	TNM	no_treatment	190	1	23	18	0	2	41	1	269	CREBBP,NOTCH1,ARHGAP26,MECOM	Activation of anterior HOX genes in hindbrain development during early embryogenesis,C-type lectin receptors (CLRs),CD209 (DC-SIGN) signaling,Constitutive Signaling by NOTCH1 HD+PEST Domain Mutants,Constitutive Signaling by NOTCH1 PEST Domain Mutants,Formation of the beta-catenin:TCF transactivating complex,NICD traffics to nucleus,NOTCH1 Intracellular Domain Regulates Transcription,Notch-HLH tra…	5D	EHMT2,BAG6,EFEMP2,PRRC2A,MAP3K11,VARS,PBX2,CLIC1,CAPN1,WDR78	Positive epigenetic regulation of rRNA expression,Regulation of TP53 Activity,Senescence-Associated Secretory Phenotype (SASP),Transcriptional Regulation by TP53,ARMS-mediated activation,DAP12 interactions,DAP12 signaling,Downstream signal transduction,Fc epsilon receptor (FCERI) signaling,Frs2-mediated activation,GRB2 events in EGFR signaling,IGF1R signaling cascade,IRS-mediated signalling,IRS-r…	1H
LP6005500-DNA_H03	ICGC	44	female	1	2	TNM7	T2N0M0	no_treatment	53	0	19	18	2	10	48	6	149	KRAS,SMAD4,PIK3CA,TP53,RNF43	ARMS-mediated activation,C-type lectin receptors (CLRs),CD209 (DC-SIGN) signaling,Constitutive Signaling by EGFRvIII,Constitutive Signaling by Ligand-Responsive EGFR Cancer Variants,DAP12 interactions,DAP12 signaling,Downstream signal transduction,Downstream signaling events of B Cell Receptor (BCR),Downstream signaling of activated FGFR1,Downstream signaling of activated FGFR2,Downstream signali…	2D	GGA3,RTN4,WBP2,KCTD2,GRB2,SLC9A3R1,DNMT3B,EXOC7,CDK3,NPAS2	MET receptor recycling,p75 NTR receptor-mediated signalling,ARMS-mediated activation,CD28 co-stimulation,DAP12 interactions,DAP12 signaling,Downstream signal transduction,Downstream signaling events of B Cell Receptor (BCR),EGFR downregulation,FGFR1 mutant receptor activation,Fc epsilon receptor (FCERI) signaling,Fcgamma receptor (FCGR) dependent phagocytosis,Frs2-mediated activation,GAB1 signalo…	1H
LP6005690-DNA_A02	ICGC	58	male	NA	3	TNM7	T4N3M	no_treatment	473	21	33	30	2	5	47	0	598	CDKN2A,EGFR,FGFR2,MYB,NF1,PIK3CA,ARID1A,MECOM,CCND1,SS18L1,RECQL4	Cyclin D associated events in G1,G1 Phase,Mitotic G1-G1/S phases,Oncogene Induced Senescence,Oxidative Stress Induced Senescence,Regulation of TP53 Activity,Regulation of TP53 Degradation,Regulation of TP53 Expression and Degradation,SUMOylation of transcription factors,Senescence-Associated Secretory Phenotype (SASP),Transcriptional Regulation by TP53,ARMS-mediated activation,Constitutive Signal…	4D	PPP6R3,SCRIB,UNC93B1,DNMT3B,E2F1,LONRF1,DLC1,PTK2,PTPN1,CPT1A	COPII (Coat Protein 2) Mediated Vesicle Transport,ER to Golgi Anterograde Transport,Transport to the Golgi and subsequent modification,Beta-catenin independent WNT signaling,Toll-Like Receptors Cascades,Assembly of the pre-replicative complex,CDC6 association with the ORC:origin complex,Cyclin D associated events in G1,DNA Replication,DNA Replication Pre-Initiation,G0 and Early G1,G1 Phase,G1/S T…	1H
LP6005690-DNA_B03	ICGC	59	male	NA	2	TNM7	T3N0M	no_treatment	420	1	21	29	0	10	43	0	512	SEPT9,ERBB2,SUZ12,PRKAR1A,TP53,ARID2,RARA,SMARCE1	ARMS-mediated activation,Constitutive Signaling by Aberrant PI3K in Cancer,DAP12 interactions,DAP12 signaling,Downregulation of ERBB2 signaling,Downregulation of ERBB2:ERBB3 signaling,Downstream signal transduction,Downstream signaling events of B Cell Receptor (BCR),FCERI mediated MAPK activation,Fc epsilon receptor (FCERI) signaling,Frs2-mediated activation,GAB1 signalosome,GRB2 events in EGFR …	1D	THRA,DNAJB5,MYO1D,ABCA1,DLC1,PSMD11,MPP3,RHOT1,DCAF7,MED24	Nuclear Receptor transcription pathway,Fatty acid, triacylglycerol, and ketone body metabolism,Regulation of lipid metabolism by Peroxisome proliferator-activated receptor alpha (PPARalpha),Rho GTPase cycle,ARMS-mediated activation,Assembly of the pre-replicative complex,Beta-catenin independent WNT signaling,C-type lectin receptors (CLRs),CLEC7A (Dectin-1) signaling,Cyclin A:Cdk2-associated even…	1H
LP6005690-DNA_C01	ICGC	75	male	1	NA	NA	TNM	no_treatment	899	22	103	22	3	2	37	1	1063	RUNX1T1,GNAS,MYC,TP53,KMT2C,SS18L1,RECQL4	Constitutive Signaling by NOTCH1 HD+PEST Domain Mutants,Constitutive Signaling by NOTCH1 PEST Domain Mutants,Cyclin A:Cdk2-associated events at S phase entry,Cyclin E associated events during G1/S transition,Deubiquitination,Formation of the beta-catenin:TCF transactivating complex,G1/S Transition,Mitotic G1-G1/S phases,NOTCH1 Intracellular Domain Regulates Transcription,Signaling by NOTCH1,Signa…	3D	E2F1,NCOA3,VAPB,TOMM34,SCRIB,DNMT1,AGO2,DNMT3B,STK3,PTK2	Assembly of the pre-replicative complex,CDC6 association with the ORC:origin complex,Cyclin D associated events in G1,DNA Replication,DNA Replication Pre-Initiation,G0 and Early G1,G1 Phase,G1/S Transition,G1/S-Specific Transcription,M/G1 Transition,Mitotic G1-G1/S phases,Mitotic G2-G2/M phases,Oncogene Induced Senescence,Oxidative Stress Induced Senescence,Pre-NOTCH Expression and Processing,Reg…	1H
LP6005690-DNA_D03	ICGC	69	male	3	3	TNM7	T4aN3M0	chemotherapy	250	3	27	16	1	8	51	3	350	CDKN2A,MYC,MAP2K1,TP53,U2AF1,TET2,RECQL4	Cyclin D associated events in G1,G1 Phase,Mitotic G1-G1/S phases,Oncogene Induced Senescence,Oxidative Stress Induced Senescence,Regulation of TP53 Activity,Regulation of TP53 Degradation,Regulation of TP53 Expression and Degradation,SUMOylation of transcription factors,Senescence-Associated Secretory Phenotype (SASP),Transcriptional Regulation by TP53,Constitutive Signaling by NOTCH1 HD+PEST Dom…	1D	LARP1,ASAP1,TNFAIP1,SCRIB,AGO2,PTK2,NUFIP2,GRINA,TRIB1,RAB34	Beta-catenin independent WNT signaling,Ca2+ pathway,DAP12 interactions,DAP12 signaling,Downstream signal transduction,Downstream signaling events of B Cell Receptor (BCR),Fc epsilon receptor (FCERI) signaling,GAB1 signalosome,MAPK6/MAPK4 signaling,NGF signalling via TRKA from the plasma membrane,PI3K events in ERBB4 signaling,PI3K/AKT activation,Pre-NOTCH Expression and Processing,Signaling by th…	1H
LP6005690-DNA_F01	ICGC	62	female	1	3	TNM7	T3N0M0	chemotherapy	131	6	21	26	3	10	73	7	258	CCNE1,KRAS,TP53,RUNX1	Association of TriC/CCT with target proteins during biosynthesis,Cyclin A:Cdk2-associated events at S phase entry,Cyclin E associated events during G1/S transition,G1/S DNA Damage Checkpoints,G1/S Transition,Mitotic G1-G1/S phases,TP53 Regulates Transcription of Cell Cycle Genes,Transcriptional Regulation by TP53,p53-Dependent G1 DNA Damage Response,p53-Dependent G1/S DNA damage checkpoint,ARMS-m…	2D	DNAJB5,NUFIP2,EFNB2,UBE2R2,CDH2,TOB2,EIF3C,H2AFY,TLN1,UBAP2	EPH-Ephrin signaling,EPH-ephrin mediated repulsion of cells,EPHB-mediated forward signaling,ARMS-mediated activation,DAP12 interactions,DAP12 signaling,Downstream signal transduction,Fc epsilon receptor (FCERI) signaling,Frs2-mediated activation,GRB2 events in EGFR signaling,IGF1R signaling cascade,IRS-mediated signalling,IRS-related events triggered by IGF1R,Insulin receptor signalling cascade,I…	1H
LP6005690-DNA_G01	ICGC	65	male	NA	2	TNM7	T2N0M	chemotherapy	91	38	30	45	1	9	71	2	265	EGFR,KRAS,CCND2,TP53,ZMYM2,ARHGAP26,TET1,DICER1	ARMS-mediated activation,Constitutive Signaling by Aberrant PI3K in Cancer,Constitutive Signaling by EGFRvIII,Constitutive Signaling by Ligand-Responsive EGFR Cancer Variants,DAP12 interactions,DAP12 signaling,Downregulation of ERBB2 signaling,Downstream signal transduction,Downstream signaling events of B Cell Receptor (BCR),FCERI mediated MAPK activation,Fc epsilon receptor (FCERI) signaling,Fr…	2D	GBAS,LATS2,PSPC1,MTMR3,PDE4D,MAPK1,RPS27,TLR4,PRKD3,SF3A1	ARMS-mediated activation,Activated TLR4 signalling,DAP12 interactions,DAP12 signaling,Downstream signal transduction,Downstream signaling events of B Cell Receptor (BCR),Fc epsilon receptor (FCERI) signaling,Fcgamma receptor (FCGR) dependent phagocytosis,Frs2-mediated activation,GAB1 signalosome,GRB2 events in EGFR signaling,IGF1R signaling cascade,IRS-mediated signalling,IRS-related events trigg…	1H
LP6005690-DNA_H01	ICGC	56	female	1	3	TNM7	T2N1M	chemotherapy	27	1	28	19	2	11	64	2	142	GOPC,MYC,SMARCB1,TP53,FBXW7	RHO GTPase Effectors,Constitutive Signaling by NOTCH1 HD+PEST Domain Mutants,Constitutive Signaling by NOTCH1 PEST Domain Mutants,Cyclin A:Cdk2-associated events at S phase entry,Cyclin E associated events during G1/S transition,Deubiquitination,Formation of the beta-catenin:TCF transactivating complex,G1/S Transition,Mitotic G1-G1/S phases,NOTCH1 Intracellular Domain Regulates Transcription,Sign…	3D	UCHL3,TBC1D4,ZYX,ATXN7,MAP1B,CCNG2,MAGI1,NBEA,LRIG1,PSMD6	Deubiquitination,UCH proteinases,HATs acetylate histones,Ub-specific processing proteases,Negative regulation of MET activity,ARMS-mediated activation,Assembly of the pre-replicative complex,Beta-catenin independent WNT signaling,C-type lectin receptors (CLRs),CLEC7A (Dectin-1) signaling,Cyclin A:Cdk2-associated events at S phase entry,Cyclin E associated events during G1/S transition,DAP12 inter…	1H
LP6005935-DNA_B01	ICGC	78	male	2	2	TNM7	T4aN2M0	chemotherapy	516	9	35	85	0	6	33	2	636	ELN,FOXO1,ERBB2,BCR,ETV6,MYC,NF2,TP53,RARA,SMARCE1	Constitutive Signaling by AKT1 E17K in Cancer,DAP12 interactions,DAP12 signaling,Downstream signal transduction,Downstream signaling events of B Cell Receptor (BCR),Fc epsilon receptor (FCERI) signaling,GAB1 signalosome,NGF signalling via TRKA from the plasma membrane,PI3K events in ERBB4 signaling,PI3K/AKT Signaling in Cancer,PI3K/AKT activation,Regulation of gene expression in beta cells,Role o…	1D	CD2AP,ITGA6,CERS2,MAPKAPK2,SPTBN1,SRGAP2,BAG6,GANAB,THRA,PRRC2A	Syndecan interactions,Activated TLR4 signalling,MAP kinase activation in TLR cascade,MAPK targets/ Nuclear events mediated by MAP kinases,MyD88 cascade initiated on plasma membrane,MyD88 dependent cascade initiated on endosome,MyD88-independent TLR3/TLR4 cascade,MyD88:Mal cascade initiated on plasma membrane,NGF signalling via TRKA from the plasma membrane,Nuclear Events (kinase and transcription…	1H
LP6005935-DNA_C03	ICGC	58	male	1	3	TNM7	T1bN0M0	no_treatment	171	0	6	10	0	6	21	1	211	TP53,TRRAP,CCND3	Association of TriC/CCT with target proteins during biosynthesis,DAP12 interactions,DAP12 signaling,DNA Double Strand Break Response,Deubiquitination,Downstream signal transduction,Downstream signaling events of B Cell Receptor (BCR),Fc epsilon receptor (FCERI) signaling,G1/S DNA Damage Checkpoints,GAB1 signalosome,Intrinsic Pathway for Apoptosis,NGF signalling via TRKA from the plasma membrane,O…	3D	TRIM28,THBS1,KLC4,VEGFA,MCM7,PPP2R5D,SRF,GIGYF1,TMEM63B,DOCK5	Response to elevated platelet cytosolic Ca2+,Syndecan interactions,MHC class II antigen presentation,RHO GTPase Effectors,EPH-Ephrin signaling,EPHA-mediated growth cone collapse,VEGFA-VEGFR2 Pathway,VEGFR2 mediated cell proliferation,Activation of ATR in response to replication stress,Assembly of the pre-replicative complex,DNA Replication,DNA Replication Pre-Initiation,G1/S Transition,G2/M Check…	1H
LP6005935-DNA_H02	ICGC	64	male	3	3	TNM7	T3N2M0	chemotherapy	400	3	43	52	1	12	59	2	530	ATM,ELN,AKAP9,CDKN2A,EGFR,ZNF521,CDK6,TP53,TRRAP,CCND3,PBRM1,FHIT,SBDS	DNA Double Strand Break Response,G1/S DNA Damage Checkpoints,Recruitment and ATM-mediated phosphorylation of repair and signaling proteins at DNA double strand breaks,Regulation of TP53 Activity,Regulation of TP53 Activity through Methylation,Regulation of TP53 Activity through Phosphorylation,Regulation of TP53 Degradation,Regulation of TP53 Expression and Degradation,Stabilization of p53,TP53 R…	1D	PTPN12,VEGFA,NAA15,HGF,SRI,ABCA1,LIMK1,ROCK1,STX1A,OTUD4	EGFR downregulation,EPH-Ephrin signaling,EPHA-mediated growth cone collapse,Response to elevated platelet cytosolic Ca2+,VEGFA-VEGFR2 Pathway,VEGFR2 mediated cell proliferation,ARMS-mediated activation,DAP12 interactions,DAP12 signaling,Downstream signal transduction,Downstream signaling events of B Cell Receptor (BCR),Fc epsilon receptor (FCERI) signaling,Frs2-mediated activation,GAB1 signalosom…	1H
LP6007401-DNA_A01	ICGC	75	male	1	2	TNM6	T1aN0Mx	NA	64	0	28	25	0	5	75	5	178	FH,TP53	Association of TriC/CCT with target proteins during biosynthesis,DAP12 interactions,DAP12 signaling,DNA Double Strand Break Response,Deubiquitination,Downstream signal transduction,Downstream signaling events of B Cell Receptor (BCR),Fc epsilon receptor (FCERI) signaling,G1/S DNA Damage Checkpoints,GAB1 signalosome,Intrinsic Pathway for Apoptosis,NGF signalling via TRKA from the plasma membrane,O…	3D	KIF3B,ATXN7,TOB1,HCK,GRB10,MED24,SPAG9,PSMD6,JUP,HUS1	MHC class II antigen presentation,Deubiquitination,HATs acetylate histones,Ub-specific processing proteases,Fcgamma receptor (FCGR) dependent phagocytosis,HIV Infection,Interleukin-3, 5 and GM-CSF signaling,Signaling by Interleukins,Insulin receptor signalling cascade,RET signaling,Signal attenuation,Fatty acid, triacylglycerol, and ketone body metabolism,Regulation of lipid metabolism by Peroxis…	1H
LP6007409-DNA_A01	ICGC	65	male	1	3	TNM6	T1N0Mx	NA	418	3	61	27	1	8	59	1	566	TP53,RUNX1,CCND1,PICALM,ARID2,FHIT	Association of TriC/CCT with target proteins during biosynthesis,DAP12 interactions,DAP12 signaling,DNA Double Strand Break Response,Deubiquitination,Downstream signal transduction,Downstream signaling events of B Cell Receptor (BCR),Fc epsilon receptor (FCERI) signaling,G1/S DNA Damage Checkpoints,GAB1 signalosome,Intrinsic Pathway for Apoptosis,NGF signalling via TRKA from the plasma membrane,O…	3D	EGLN3,PAK1,ERO1L,PSMB5,NFKB1,CHD8,MMP14,PNN,AJUBA,DLG2	C-type lectin receptors (CLRs),CD28 co-stimulation,EPH-Ephrin signaling,EPHB-mediated forward signaling,Fc epsilon receptor (FCERI) signaling,Fcgamma receptor (FCGR) dependent phagocytosis,L1CAM interactions,MAPK6/MAPK4 signaling,RHO GTPase Effectors,RHO GTPases activate PAKs,Regulation of actin dynamics for phagocytic cup formation,Semaphorin interactions,Signal transduction by L1,Signaling by R…	1H
LP6007436-DNA_A01	ICGC	73	male	2	2	TNM7	T3N0M0	NA	134	5	14	16	0	7	64	5	230	CSF3R,ERBB2,KRAS,KMT2D,RUNX1,MECOM,RARA,SMARCE1,LASP1,MLLT6	Signaling by Interleukins,ARMS-mediated activation,Constitutive Signaling by Aberrant PI3K in Cancer,DAP12 interactions,DAP12 signaling,Downregulation of ERBB2 signaling,Downregulation of ERBB2:ERBB3 signaling,Downstream signal transduction,Downstream signaling events of B Cell Receptor (BCR),FCERI mediated MAPK activation,Fc epsilon receptor (FCERI) signaling,Frs2-mediated activation,GAB1 signal…	4D	JUP,PCGF2,THRA,MED24,FKBP10,CDC6,PSMD3,ZEB2,LEPRE1,MED1	Neutrophil degranulation,VEGFA-VEGFR2 Pathway,VEGFR2 mediated vascular permeability,Nuclear Receptor transcription pathway,Fatty acid, triacylglycerol, and ketone body metabolism,Regulation of lipid metabolism by Peroxisome proliferator-activated receptor alpha (PPARalpha),Activation of ATR in response to replication stress,Assembly of the pre-replicative complex,CDC6 association with the ORC:ori…	1H
LP6007512-DNA_A01	ICGC	78	male	NA	3	TNM7	T3N2M0	no_treatment	952	6	19	36	2	12	65	5	1062	RUNX1T1,CDKN2A,ERBB2,GNAS,MET,MYB,MYC,SMARCA4,TP53,TRRAP,RARA,SS18L1,RECQL4,LASP1,MLLT6	Cyclin D associated events in G1,G1 Phase,Mitotic G1-G1/S phases,Oncogene Induced Senescence,Oxidative Stress Induced Senescence,Regulation of TP53 Activity,Regulation of TP53 Degradation,Regulation of TP53 Expression and Degradation,SUMOylation of transcription factors,Senescence-Associated Secretory Phenotype (SASP),Transcriptional Regulation by TP53,ARMS-mediated activation,Constitutive Signal…	1D	TOMM34,THBS1,NCOA3,E2F1,PTK2,CDC25B,VAPB,TRIB3,SCRIB,STK3	Response to elevated platelet cytosolic Ca2+,Syndecan interactions,Fatty acid, triacylglycerol, and ketone body metabolism,MAPK6/MAPK4 signaling,Regulation of lipid metabolism by Peroxisome proliferator-activated receptor alpha (PPARalpha),Assembly of the pre-replicative complex,CDC6 association with the ORC:origin complex,Cyclin D associated events in G1,DNA Replication,DNA Replication Pre-Initi…	1H
LP6007538-DNA_A01	ICGC	80	female	NA	NA	NA	TNM	radiation_therapy	248	3	11	5	1	10	57	5	331	ATM,ATRX,ELN,AKAP9,CBL,ETV6,SMAD4,CDK6,PTPRC,SMARCA4,TP53,TRRAP,FHIT,SBDS	DNA Double Strand Break Response,G1/S DNA Damage Checkpoints,Recruitment and ATM-mediated phosphorylation of repair and signaling proteins at DNA double strand breaks,Regulation of TP53 Activity,Regulation of TP53 Activity through Methylation,Regulation of TP53 Activity through Phosphorylation,Regulation of TP53 Degradation,Regulation of TP53 Expression and Degradation,Stabilization of p53,TP53 R…	2D	PTPN12,STX1A,BAZ1B,MCM7,RUNX2,HGF,LIMK1,CDK14,GIGYF1,SLC25A13	EGFR downregulation,Acetylcholine Neurotransmitter Release Cycle,Dopamine Neurotransmitter Release Cycle,Norepinephrine Neurotransmitter Release Cycle,Regulation of insulin secretion,Serotonin Neurotransmitter Release Cycle,Signaling by Interleukins,Positive epigenetic regulation of rRNA expression,Activation of ATR in response to replication stress,Assembly of the pre-replicative complex,DNA Rep…	1H
LP6008031-DNA_B01	ICGC	73	female	NA	NA	NA	TNM	no_treatment	422	0	30	52	0	5	31	1	518	GNAS,MYC,TP53,CCND1,RECQL4	Constitutive Signaling by NOTCH1 HD+PEST Domain Mutants,Constitutive Signaling by NOTCH1 PEST Domain Mutants,Cyclin A:Cdk2-associated events at S phase entry,Cyclin E associated events during G1/S transition,Deubiquitination,Formation of the beta-catenin:TCF transactivating complex,G1/S Transition,Mitotic G1-G1/S phases,NOTCH1 Intracellular Domain Regulates Transcription,Signaling by NOTCH1,Signa…	3D	DDX17,VAPB,SCRIB,STK3,TNRC6B,AGO2,PTK2,HMOX1,RAB22A,POU2F1	Beta-catenin independent WNT signaling,Ca2+ pathway,DAP12 interactions,DAP12 signaling,Downstream signal transduction,Downstream signaling events of B Cell Receptor (BCR),Fc epsilon receptor (FCERI) signaling,GAB1 signalosome,MAPK6/MAPK4 signaling,NGF signalling via TRKA from the plasma membrane,Oncogene Induced Senescence,Oxidative Stress Induced Senescence,PI3K events in ERBB4 signaling,PI3K/AK…	1H
LP6008031-DNA_B03	ICGC	60	male	NA	3	TNM7	T3N0M	no_treatment	52	20	9	7	0	7	42	2	130	CDKN2A,KRAS,SMAD4,MLLT3,TP53,PBRM1,RARA,SMARCE1	Cyclin D associated events in G1,G1 Phase,Mitotic G1-G1/S phases,Oncogene Induced Senescence,Oxidative Stress Induced Senescence,Regulation of TP53 Activity,Regulation of TP53 Degradation,Regulation of TP53 Expression and Degradation,SUMOylation of transcription factors,Senescence-Associated Secretory Phenotype (SASP),Transcriptional Regulation by TP53,ARMS-mediated activation,C-type lectin recep…	2D	CDC6,JUP,ACLY,CDKN2B,DOCK4,TEK,CBS,FKBP10,IGFBP4,ATF3	Activation of ATR in response to replication stress,Assembly of the pre-replicative complex,CDC6 association with the ORC:origin complex,DNA Replication,DNA Replication Pre-Initiation,G0 and Early G1,G1/S Transition,G1/S-Specific Transcription,G2/M Checkpoints,M/G1 Transition,Mitotic G1-G1/S phases,Orc1 removal from chromatin,Regulation of DNA replication,Removal of licensing factors from origins…	1H
LP6008031-DNA_C01	ICGC	67	male	2	NA	NA	TNM	no_treatment	371	17	23	33	3	13	86	2	524	HRAS,KRAS,MYC,MAP2K4,TP53,TRRAP,SF3B1,SETD2	ARMS-mediated activation,Activation of NMDA receptor upon glutamate binding and postsynaptic events,C-type lectin receptors (CLRs),CD209 (DC-SIGN) signaling,CREB phosphorylation through the activation of Ras,Constitutive Signaling by EGFRvIII,Constitutive Signaling by Ligand-Responsive EGFR Cancer Variants,DAP12 interactions,DAP12 signaling,Downstream signal transduction,Downstream signaling even…	2D	PLOD3,SCRIB,AGO2,SEC24C,ANXA11,PTK2,PPIB,MCM7,SNX1,DLC1	Beta-catenin independent WNT signaling,Ca2+ pathway,DAP12 interactions,DAP12 signaling,Downstream signal transduction,Downstream signaling events of B Cell Receptor (BCR),Fc epsilon receptor (FCERI) signaling,GAB1 signalosome,MAPK6/MAPK4 signaling,NGF signalling via TRKA from the plasma membrane,PI3K events in ERBB4 signaling,PI3K/AKT activation,Pre-NOTCH Expression and Processing,Signaling by th…	1H
LP6008031-DNA_D02	ICGC	55	male	NA	3	TNM7	T4aN2M	no_treatment	573	0	32	32	3	7	56	2	676	AKAP9,RUNX1T1,KRAS,MYC,CDK6,RB1,TP53,TRRAP,KMT2C,FHIT,RECQL4	ARMS-mediated activation,Activation of NMDA receptor upon glutamate binding and postsynaptic events,CREB phosphorylation through the activation of Ras,DAP12 interactions,DAP12 signaling,Downstream signal transduction,FCERI mediated MAPK activation,Fc epsilon receptor (FCERI) signaling,Frs2-mediated activation,GRB2 events in EGFR signaling,Gastrin-CREB signalling pathway via PKC and MAPK,IGF1R sig…	2D	SCRIB,STK3,AGO2,PTK2,SOX5,MCM7,GEM,ASAP1,CA13,ATP6V1C1	Beta-catenin independent WNT signaling,Ca2+ pathway,DAP12 interactions,DAP12 signaling,Downstream signal transduction,Downstream signaling events of B Cell Receptor (BCR),Fc epsilon receptor (FCERI) signaling,GAB1 signalosome,MAPK6/MAPK4 signaling,NGF signalling via TRKA from the plasma membrane,PI3K events in ERBB4 signaling,PI3K/AKT activation,Pre-NOTCH Expression and Processing,Signaling by th…	1H
LP6008031-DNA_E01	ICGC	75	male	2	2	TNM7	T1bN0M0	no_treatment	38	0	14	0	4	60	281	6	393	RUNX1T1,SPECC1,MSH2,PIK3CA,PTEN,RAD21,MAP2K4,SMO,ARID1A,DICER1,SETBP1,ARID2	TP53 Regulates Transcription of DNA Repair Genes,Transcriptional Regulation by TP53,CD28 co-stimulation,CD28 dependent PI3K/Akt signaling,Constitutive Signaling by Aberrant PI3K in Cancer,Constitutive Signaling by EGFRvIII,Constitutive Signaling by Ligand-Responsive EGFR Cancer Variants,Costimulation by the CD28 family,DAP12 interactions,DAP12 signaling,Downstream signal transduction,Downstream s…	4D	SLC9A6,SPTBN1,CALU,THBS1,PPP1R12A,NRP1,PFKP,EIF4A1,ITPR1,COPA	ARMS-mediated activation,DAP12 interactions,DAP12 signaling,Downstream signal transduction,ER to Golgi Anterograde Transport,Fc epsilon receptor (FCERI) signaling,Frs2-mediated activation,GRB2 events in EGFR signaling,IGF1R signaling cascade,IRS-mediated signalling,IRS-related events triggered by IGF1R,Insulin receptor signalling cascade,Interleukin receptor SHC signaling,Interleukin-2 signaling,…	1H
LP6008031-DNA_H02	ICGC	75	male	2	NA	NA	TNM	no_treatment	10	4	18	10	0	36	192	2	261	ABL1,FOXO1,JAK1,CNOT3,PDGFRA,SMARCA4,ARID1A,SETBP1,CDK12	DNA Double Strand Break Response,RHO GTPase Effectors,Recruitment and ATM-mediated phosphorylation of repair and signaling proteins at DNA double strand breaks,Constitutive Signaling by AKT1 E17K in Cancer,DAP12 interactions,DAP12 signaling,Downstream signal transduction,Downstream signaling events of B Cell Receptor (BCR),Fc epsilon receptor (FCERI) signaling,GAB1 signalosome,NGF signalling via …	4D	DOCK5,THOP1,NCOR2,NR4A2,ITPR3,LDHB,VAC14,EPHB1,FGF2,PLOD1	Fatty acid, triacylglycerol, and ketone body metabolism,Regulation of lipid metabolism by Peroxisome proliferator-activated receptor alpha (PPARalpha),Signaling by NOTCH1,Transcriptional activity of SMAD2/SMAD3:SMAD4 heterotrimer,Nuclear Receptor transcription pathway,Beta-catenin independent WNT signaling,C-type lectin receptors (CLRs),CLEC7A (Dectin-1) signaling,Ca2+ pathway,DAP12 interactions,…	1H
LP6008051-DNA_A02	ICGC	75	male	NA	2	TNM7	T3N0M	chemotherapy	169	23	24	42	2	8	40	0	287	P2RY8,CDKN2A,ERBB2,SMAD4,CCND1,RARA,SMARCE1,MLLT6	Cyclin D associated events in G1,G1 Phase,Mitotic G1-G1/S phases,Oncogene Induced Senescence,Oxidative Stress Induced Senescence,Regulation of TP53 Activity,Regulation of TP53 Degradation,Regulation of TP53 Expression and Degradation,SUMOylation of transcription factors,Senescence-Associated Secretory Phenotype (SASP),Transcriptional Regulation by TP53,ARMS-mediated activation,Constitutive Signal…	1D	MED24,THRA,RFFL,JUP,SF3B3,CDC6,TYMS,PSMD3,YES1,RASAL2	Fatty acid, triacylglycerol, and ketone body metabolism,Regulation of lipid metabolism by Peroxisome proliferator-activated receptor alpha (PPARalpha),Nuclear Receptor transcription pathway,Regulation of TP53 Activity,Regulation of TP53 Degradation,Regulation of TP53 Expression and Degradation,Transcriptional Regulation by TP53,Neutrophil degranulation,VEGFA-VEGFR2 Pathway,VEGFR2 mediated vascula…	1H
LP6008051-DNA_B01	ICGC	69	male	2	2	TNM7	T3N0M0	no_treatment	74	1	37	33	2	3	54	3	191	BRAF,CCNE1,CREBBP,PTPRC,TP53	ARMS-mediated activation,Activation of NMDA receptor upon glutamate binding and postsynaptic events,CREB phosphorylation through the activation of Ras,DAP12 interactions,DAP12 signaling,Downstream signal transduction,FCERI mediated MAPK activation,Fc epsilon receptor (FCERI) signaling,Frs2-mediated activation,GRB2 events in EGFR signaling,Gastrin-CREB signalling pathway via PKC and MAPK,IGF1R sig…	1D	ROCK1,DNMT1,GRB2,ATF6,CABLES1,GATA6,ALDH9A1,POGK,ATP7A,DDHD2	Apoptotic cleavage of cellular proteins,Apoptotic execution phase,EPH-Ephrin signaling,EPHA-mediated growth cone collapse,EPHB-mediated forward signaling,G alpha (12/13) signalling events,Neutrophil degranulation,RHO GTPase Effectors,Semaphorin interactions,VEGFA-VEGFR2 Pathway,ARMS-mediated activation,CD28 co-stimulation,DAP12 interactions,DAP12 signaling,Downstream signal transduction,Downstrea…	1H
LP6008051-DNA_C02	ICGC	70	male	1	3	TNM7	T1bN1M0	no_treatment	45	45	49	40	13	8	44	1	234	ATRX,CDKN2A,ZNF521,SMAD4,MAML2,TP53,FHIT	Cyclin D associated events in G1,G1 Phase,Mitotic G1-G1/S phases,Oncogene Induced Senescence,Oxidative Stress Induced Senescence,Regulation of TP53 Activity,Regulation of TP53 Degradation,Regulation of TP53 Expression and Degradation,SUMOylation of transcription factors,Senescence-Associated Secretory Phenotype (SASP),Transcriptional Regulation by TP53,Deubiquitination,Ub-specific processing prot…	3D	SPTBN1,CRKL,PNN,KPNB1,SEC23A,UBR1,NEK9,SLC13A3,TRMT2A,SNAP29	ARMS-mediated activation,DAP12 interactions,DAP12 signaling,Downstream signal transduction,ER to Golgi Anterograde Transport,Fc epsilon receptor (FCERI) signaling,Frs2-mediated activation,GRB2 events in EGFR signaling,IGF1R signaling cascade,IRS-mediated signalling,IRS-related events triggered by IGF1R,Insulin receptor signalling cascade,Interleukin receptor SHC signaling,Interleukin-2 signaling,…	1H
LP6008141-DNA_B01	ICGC	75	female	1	NA	NA	TNM	no_treatment	241	51	41	19	0	7	47	1	393	CBL,EXT2,KCNJ5,KRAS,NOTCH1,KMT2A,TP53,KAT6A	Antigen activates B Cell Receptor (BCR) leading to generation of second messengers,Constitutive Signaling by EGFRvIII,Constitutive Signaling by Ligand-Responsive EGFR Cancer Variants,Interleukin-3, 5 and GM-CSF signaling,Interleukin-6 family signaling,Interleukin-6 signaling,Negative regulation of FGFR1 signaling,Negative regulation of FGFR2 signaling,Negative regulation of FGFR3 signaling,Negati…	2D	SPTBN1,ETS1,APLP2,HGF,USP2,PLAT,HNRNPM,BCAT1,UBASH3B,ARCN1	ARMS-mediated activation,DAP12 interactions,DAP12 signaling,Downstream signal transduction,ER to Golgi Anterograde Transport,Fc epsilon receptor (FCERI) signaling,Frs2-mediated activation,GRB2 events in EGFR signaling,IGF1R signaling cascade,IRS-mediated signalling,IRS-related events triggered by IGF1R,Insulin receptor signalling cascade,Interleukin receptor SHC signaling,Interleukin-2 signaling,…	1H
LP6008141-DNA_B02	ICGC	67	male	2	2	TNM7	T3N2M	no_treatment	295	3	102	68	11	6	41	3	500	APC,KRAS,MDM2,RET,TP53,ERG,RPL22,FHIT	AMER1 mutants destabilize the destruction complex,APC truncation mutants have impaired AXIN binding,AXIN missense mutants destabilize the destruction complex,AXIN mutants destabilize the destruction complex, activating WNT signaling,Apoptotic cleavage of cellular proteins,Beta-catenin phosphorylation cascade,Deactivation of the beta-catenin transactivating complex,Deubiquitination,Disassembly of …	2D	KIF1B,SPTBN1,SOX5,EPHA2,VAMP3,SKI,TUBB,GNB1,TRIM39,DLC1	ARMS-mediated activation,DAP12 interactions,DAP12 signaling,Downstream signal transduction,ER to Golgi Anterograde Transport,Fc epsilon receptor (FCERI) signaling,Frs2-mediated activation,GRB2 events in EGFR signaling,IGF1R signaling cascade,IRS-mediated signalling,IRS-related events triggered by IGF1R,Insulin receptor signalling cascade,Interleukin receptor SHC signaling,Interleukin-2 signaling,…	1H
LP6008141-DNA_D01	ICGC	70	male	1	3	TNM7	T3N1M0	no_treatment	649	17	157	129	10	25	98	0	995	CCNE1,ETV6,IDH1,MYC,PDGFRB,KMT2A,TP53,U2AF1,TMPRSS2	Association of TriC/CCT with target proteins during biosynthesis,Cyclin A:Cdk2-associated events at S phase entry,Cyclin E associated events during G1/S transition,G1/S DNA Damage Checkpoints,G1/S Transition,Mitotic G1-G1/S phases,TP53 Regulates Transcription of Cell Cycle Genes,Transcriptional Regulation by TP53,p53-Dependent G1 DNA Damage Response,p53-Dependent G1/S DNA damage checkpoint,Consti…	1D	REPS1,CUL3,SLC2A4,PRRC2A,CTSD,BAG6,YY1,EPHA4,HSPH1,HES1	ARMS-mediated activation,DAP12 interactions,DAP12 signaling,Downstream signal transduction,Fc epsilon receptor (FCERI) signaling,Frs2-mediated activation,GRB2 events in EGFR signaling,IGF1R signaling cascade,IRS-mediated signalling,IRS-related events triggered by IGF1R,Insulin receptor signalling cascade,Interleukin receptor SHC signaling,Interleukin-2 signaling,Interleukin-3, 5 and GM-CSF signal…	1H
LP6008202-DNA_A01	ICGC	80	male	3	3	TNM7	T3N2M0	no_treatment	512	36	106	67	10	10	139	11	829	ATM,CCNE1,EP300,ERBB2,H3F3A,PDGFRB,TP53	DNA Double Strand Break Response,G1/S DNA Damage Checkpoints,Recruitment and ATM-mediated phosphorylation of repair and signaling proteins at DNA double strand breaks,Regulation of TP53 Activity,Regulation of TP53 Activity through Methylation,Regulation of TP53 Activity through Phosphorylation,Regulation of TP53 Degradation,Regulation of TP53 Expression and Degradation,Stabilization of p53,TP53 R…	1D	TOMM34,LARS,TXLNA,JUP,CTCF,E2F4,AJUBA,PSMB5,ACTN4,ENAH	Signaling by Interleukins,Neutrophil degranulation,VEGFA-VEGFR2 Pathway,VEGFR2 mediated vascular permeability,Cyclin D associated events in G1,G0 and Early G1,G1 Phase,Mitotic G1-G1/S phases,SMAD2/SMAD3:SMAD4 heterotrimer regulates transcription,TP53 Regulates Transcription of Cell Cycle Genes,Transcriptional Regulation by TP53,Transcriptional activity of SMAD2/SMAD3:SMAD4 heterotrimer,G2/M Trans…	1H
LP6008202-DNA_B01	ICGC	80	male	2	3	TNM7	T2N1M0	NA	187	1	51	28	7	11	83	3	350	ELN,AKAP9,MYC,CDK6,PIK3R1,SMARCA4,TP53,ARID1A	ARMS-mediated activation,Activation of NMDA receptor upon glutamate binding and postsynaptic events,CREB phosphorylation through the activation of Ras,DAP12 interactions,DAP12 signaling,Downstream signal transduction,FCERI mediated MAPK activation,Fc epsilon receptor (FCERI) signaling,Frs2-mediated activation,GRB2 events in EGFR signaling,Gastrin-CREB signalling pathway via PKC and MAPK,IGF1R sig…	2D	PPARA,STX1A,LIMK1,HGF,SRI,ATAD2,BAZ1B,SLC25A40,MYO9A,TRIB1	Activation of gene expression by SREBF (SREBP),Fatty acid, triacylglycerol, and ketone body metabolism,Nuclear Receptor transcription pathway,Regulation of cholesterol biosynthesis by SREBP (SREBF),Regulation of lipid metabolism by Peroxisome proliferator-activated receptor alpha (PPARalpha),Acetylcholine Neurotransmitter Release Cycle,Dopamine Neurotransmitter Release Cycle,Norepinephrine Neurot…	1H
LP6008202-DNA_B02	ICGC	61	male	NA	2	TNM6	T3N1M0	chemotherapy	49	11	26	34	0	6	65	2	176	EGFR,ERBB2,MYC,TP53,KAT6A,CCND1,FHIT	ARMS-mediated activation,Constitutive Signaling by Aberrant PI3K in Cancer,Constitutive Signaling by EGFRvIII,Constitutive Signaling by Ligand-Responsive EGFR Cancer Variants,DAP12 interactions,DAP12 signaling,Downregulation of ERBB2 signaling,Downstream signal transduction,Downstream signaling events of B Cell Receptor (BCR),FCERI mediated MAPK activation,Fc epsilon receptor (FCERI) signaling,Fr…	1D	ACACA,PSMD11,DLG2,USP25,GAB2,CDK5R1,TOM1,GANAB,PPIA,ZFYVE9	Activation of gene expression by SREBF (SREBP),Fatty acid, triacylglycerol, and ketone body metabolism,Regulation of cholesterol biosynthesis by SREBP (SREBF),ARMS-mediated activation,Assembly of the pre-replicative complex,Beta-catenin independent WNT signaling,C-type lectin receptors (CLRs),CLEC7A (Dectin-1) signaling,Cyclin A:Cdk2-associated events at S phase entry,Cyclin E associated events d…	1H
LP6008202-DNA_C02	ICGC	51	male	NA	NA	NA	TNM	no_treatment	277	0	25	31	0	7	30	4	347	ERBB2,SMAD4,TP53,RARA,SMARCE1	ARMS-mediated activation,Constitutive Signaling by Aberrant PI3K in Cancer,DAP12 interactions,DAP12 signaling,Downregulation of ERBB2 signaling,Downregulation of ERBB2:ERBB3 signaling,Downstream signal transduction,Downstream signaling events of B Cell Receptor (BCR),FCERI mediated MAPK activation,Fc epsilon receptor (FCERI) signaling,Frs2-mediated activation,GAB1 signalosome,GRB2 events in EGFR …	1D	NMT1,MPP3,KPNB1,IKZF3,FMNL1,KANSL1,PSME3,SMCHD1,GPATCH8,MED24	HIV Infection,Antiviral mechanism by IFN-stimulated genes,Apoptotic execution phase,ISG15 antiviral mechanism,Neutrophil degranulation,Regulation of cholesterol biosynthesis by SREBP (SREBF),RHO GTPase Effectors,RHO GTPases Activate Formins,HATs acetylate histones,ARMS-mediated activation,Assembly of the pre-replicative complex,Beta-catenin independent WNT signaling,C-type lectin receptors (CLRs)…	1H
LP6008202-DNA_D01	ICGC	45	male	2	NA	NA	TNM	no_treatment	490	7	10	37	1	5	40	7	584	IL7R,MYC,MYCL,CDK6,TP53,RUNX1,CCND3,RECQL4	Interleukin-7 signaling,Signaling by Interleukins,Constitutive Signaling by NOTCH1 HD+PEST Domain Mutants,Constitutive Signaling by NOTCH1 PEST Domain Mutants,Cyclin A:Cdk2-associated events at S phase entry,Cyclin E associated events during G1/S transition,Deubiquitination,Formation of the beta-catenin:TCF transactivating complex,G1/S Transition,Mitotic G1-G1/S phases,NOTCH1 Intracellular Domain…	3D	SCRIB,RLF,RTN4,ASAP1,PTK2,AGO1,SRF,AGO2,VEGFA,ZNF16	Beta-catenin independent WNT signaling,p75 NTR receptor-mediated signalling,ARMS-mediated activation,Apoptotic cleavage of cellular proteins,Apoptotic execution phase,DAP12 interactions,DAP12 signaling,Downstream signal transduction,EPH-Ephrin signaling,EPHA-mediated growth cone collapse,EPHB-mediated forward signaling,Fc epsilon receptor (FCERI) signaling,Fcgamma receptor (FCGR) dependent phagoc…	1H
LP6008202-DNA_E01	ICGC	63	male	1	2	TNM7	T3N0M	chemotherapy	441	0	53	50	3	12	121	7	644	FOXO1,ERBB2,FLT3,KRAS,MYC,TMPRSS2,RUNX1,RARA,SMARCE1,LHFP,LASP1,MLLT6	Constitutive Signaling by AKT1 E17K in Cancer,DAP12 interactions,DAP12 signaling,Downstream signal transduction,Downstream signaling events of B Cell Receptor (BCR),Fc epsilon receptor (FCERI) signaling,GAB1 signalosome,NGF signalling via TRKA from the plasma membrane,PI3K events in ERBB4 signaling,PI3K/AKT Signaling in Cancer,PI3K/AKT activation,Regulation of gene expression in beta cells,Role o…	4D	COL4A1,SCRIB,HSPH1,IRS2,COL4A2,FLT1,ATP7B,TIAM1,ING1,NARF	NCAM signaling for neurite out-growth,Beta-catenin independent WNT signaling,ARMS-mediated activation,DAP12 interactions,DAP12 signaling,Downstream signal transduction,Downstream signaling events of B Cell Receptor (BCR),Fc epsilon receptor (FCERI) signaling,Frs2-mediated activation,GAB1 signalosome,GRB2 events in EGFR signaling,IGF1R signaling cascade,IRS-mediated signalling,IRS-related events t…	1H
LP6008202-DNA_E02	ICGC	84	female	NA	2	TNM7	T3N1M0	no_treatment	82	2	41	12	3	7	32	0	170	ATM,CCNE1,GOPC,SMAD4,TP53,RUNX1,KMT2C	DNA Double Strand Break Response,G1/S DNA Damage Checkpoints,Recruitment and ATM-mediated phosphorylation of repair and signaling proteins at DNA double strand breaks,Regulation of TP53 Activity,Regulation of TP53 Activity through Methylation,Regulation of TP53 Activity through Phosphorylation,Regulation of TP53 Degradation,Regulation of TP53 Expression and Degradation,Stabilization of p53,TP53 R…	3D	CCNY,HIVEP1,TMEM170B,GFOD1,RANBP9,CREM,NEDD9,DSP,MYO10,PCBP2	ARMS-mediated activation,DAP12 interactions,DAP12 signaling,Downstream signal transduction,Fc epsilon receptor (FCERI) signaling,Frs2-mediated activation,GRB2 events in EGFR signaling,IGF1R signaling cascade,IRS-mediated signalling,IRS-related events triggered by IGF1R,Insulin receptor signalling cascade,Interleukin receptor SHC signaling,Interleukin-2 signaling,Interleukin-3, 5 and GM-CSF signal…	1H
LP6008221-DNA_A02	ICGC	61	male	2	3	TNM7	T3N2M0	chemotherapy	86	10	53	42	3	6	60	0	236	CDH1,EGFR,MLLT3,MAP2K4,TCF7L2,ARID1A	Apoptotic cleavage of cellular proteins,RHO GTPase Effectors,RHO GTPases activate IQGAPs,ARMS-mediated activation,Constitutive Signaling by Aberrant PI3K in Cancer,Constitutive Signaling by EGFRvIII,Constitutive Signaling by Ligand-Responsive EGFR Cancer Variants,DAP12 interactions,DAP12 signaling,Downregulation of ERBB2 signaling,Downstream signal transduction,Downstream signaling events of B Ce…	4D	B4GALT1,SMARCA2,TLN1,DNAJB5,GBAS,TESK1,PTPRD,UBE2R2,PTK2,POLR2A	Neutrophil degranulation,Pre-NOTCH Expression and Processing,Transport to the Golgi and subsequent modification,ARMS-mediated activation,DAP12 interactions,DAP12 signaling,Downstream signal transduction,Fc epsilon receptor (FCERI) signaling,Frs2-mediated activation,GRB2 events in EGFR signaling,IGF1R signaling cascade,IRS-mediated signalling,IRS-related events triggered by IGF1R,Insulin receptor …	1H
LP6008221-DNA_C02	ICGC	56	male	2	3	TNM7	T3N3M0	NA	465	20	16	22	0	6	23	1	545	BIRC3,CBL,MAML2,NRAS,ZBTB16,KMT2A,TP53,RECQL4	Activated TLR4 signalling,Deubiquitination,MyD88-independent TLR3/TLR4 cascade,NOD1/2 Signaling Pathway,RIPK1-mediated regulated necrosis,Regulation of TNFR1 signaling,Regulation of necroptotic cell death,TNF signaling,TRIF-mediated TLR3/TLR4 signaling,Toll Like Receptor 3 (TLR3) Cascade,Toll Like Receptor 4 (TLR4) Cascade,Toll-Like Receptors Cascades,Ub-specific processing proteases,Antigen acti…	2D	SCRIB,USP28,AGO2,BACE1,PTK2,USP2,GRINA,SIK2,ZC3H12C,RBL1	Beta-catenin independent WNT signaling,Deubiquitination,Ub-specific processing proteases,Ca2+ pathway,DAP12 interactions,DAP12 signaling,Downstream signal transduction,Downstream signaling events of B Cell Receptor (BCR),Fc epsilon receptor (FCERI) signaling,GAB1 signalosome,MAPK6/MAPK4 signaling,NGF signalling via TRKA from the plasma membrane,PI3K events in ERBB4 signaling,PI3K/AKT activation,P…	1H
LP6008221-DNA_F02	ICGC	68	male	NA	3	TNM7	T3N0M0	chemotherapy	359	0	44	70	4	115	226	1	780	APC,ATM,CYLD,ERBB2,GNAS,PIK3R1,RAC1,RB1,TP53,CIC,MECOM,RPL22,CDK12,RARA,SS18L1,SBDS	AMER1 mutants destabilize the destruction complex,APC truncation mutants have impaired AXIN binding,AXIN missense mutants destabilize the destruction complex,AXIN mutants destabilize the destruction complex, activating WNT signaling,Apoptotic cleavage of cellular proteins,Beta-catenin phosphorylation cascade,Deactivation of the beta-catenin transactivating complex,Deubiquitination,Disassembly of …	2D	SENP3,CALU,VEGFA,THRA,HIPK3,FXR2,NMT1,PSMB5,NCOR2,SETD5	Response to elevated platelet cytosolic Ca2+,EPH-Ephrin signaling,EPHA-mediated growth cone collapse,VEGFA-VEGFR2 Pathway,VEGFR2 mediated cell proliferation,Nuclear Receptor transcription pathway,HIV Infection,ARMS-mediated activation,Assembly of the pre-replicative complex,Beta-catenin independent WNT signaling,C-type lectin receptors (CLRs),CLEC7A (Dectin-1) signaling,Cyclin A:Cdk2-associated e…	1H
LP6008280-DNA_C01	ICGC	66	male	NA	3	TNM7	T2N1M0	chemotherapy	630	28	38	61	1	16	95	2	822	AKAP9,ERBB2,ZNF521,SMAD4,MET,MYC,CDK6,PTPRC,TP53,TRRAP,RUNX1,CCND3,IKZF1,RECQL4	ARMS-mediated activation,Activation of NMDA receptor upon glutamate binding and postsynaptic events,CREB phosphorylation through the activation of Ras,DAP12 interactions,DAP12 signaling,Downstream signal transduction,FCERI mediated MAPK activation,Fc epsilon receptor (FCERI) signaling,Frs2-mediated activation,GRB2 events in EGFR signaling,Gastrin-CREB signalling pathway via PKC and MAPK,IGF1R sig…	1D	PLOD3,CD2AP,SCRIB,VEGFA,TES,AGO2,PTK2,ASAP1,RUNX2,GRINA	Beta-catenin independent WNT signaling,EPH-Ephrin signaling,EPHA-mediated growth cone collapse,Response to elevated platelet cytosolic Ca2+,VEGFA-VEGFR2 Pathway,VEGFR2 mediated cell proliferation,Ca2+ pathway,DAP12 interactions,DAP12 signaling,Downstream signal transduction,Downstream signaling events of B Cell Receptor (BCR),Fc epsilon receptor (FCERI) signaling,GAB1 signalosome,MAPK6/MAPK4 sign…	1H
LP6008280-DNA_E02	ICGC	57	male	NA	2	TNM7	T1N0M	no_treatment	398	16	56	43	8	8	89	3	579	CAMTA1,ETV6,KRAS,SMAD4,EBF1,CCND2,MYC,TP53	ARMS-mediated activation,C-type lectin receptors (CLRs),CD209 (DC-SIGN) signaling,Constitutive Signaling by EGFRvIII,Constitutive Signaling by Ligand-Responsive EGFR Cancer Variants,DAP12 interactions,DAP12 signaling,Downstream signal transduction,Downstream signaling events of B Cell Receptor (BCR),Downstream signaling of activated FGFR1,Downstream signaling of activated FGFR2,Downstream signali…	2D	USP5,PTPN12,SOX5,ATN1,CHD4,LEPREL2,ASAP1,SENP1,FKBP4,RAPGEF2	Deubiquitination,Ub-specific processing proteases,EGFR downregulation,Positive epigenetic regulation of rRNA expression,Regulation of TP53 Activity,Transcriptional Regulation by TP53,ARMS-mediated activation,DAP12 interactions,DAP12 signaling,Downstream signal transduction,Fc epsilon receptor (FCERI) signaling,Frs2-mediated activation,GRB2 events in EGFR signaling,IGF1R signaling cascade,IRS-medi…	1H
SS6003109	ICGC	79	female	1	3	TNM7	T3N1M0	NA	36	1	26	25	1	9	67	1	160	TP53,KDM6A,ARID1A,NSD1,FHIT	Association of TriC/CCT with target proteins during biosynthesis,DAP12 interactions,DAP12 signaling,DNA Double Strand Break Response,Deubiquitination,Downstream signal transduction,Downstream signaling events of B Cell Receptor (BCR),Fc epsilon receptor (FCERI) signaling,G1/S DNA Damage Checkpoints,GAB1 signalosome,Intrinsic Pathway for Apoptosis,NGF signalling via TRKA from the plasma membrane,O…	3D	EPHA4,HIPK1,PSMB5,PDHX,LIN7C,CAT,GIGYF2,LGR4,CD44,BDNF	EPH-Ephrin signaling,EPH-ephrin mediated repulsion of cells,EPHA-mediated growth cone collapse,Regulation of TP53 Activity,Regulation of TP53 Activity through Phosphorylation,Transcriptional Regulation by TP53,ARMS-mediated activation,Assembly of the pre-replicative complex,Beta-catenin independent WNT signaling,C-type lectin receptors (CLRs),CLEC7A (Dectin-1) signaling,Cyclin A:Cdk2-associated e…	1H
SS6003115	ICGC	81	male	NA	3	TNM7	T2N1M0	NA	154	5	21	14	0	8	80	1	270	ERBB2,MYD88,TP53,RARA,SMARCE1	ARMS-mediated activation,Constitutive Signaling by Aberrant PI3K in Cancer,DAP12 interactions,DAP12 signaling,Downregulation of ERBB2 signaling,Downregulation of ERBB2:ERBB3 signaling,Downstream signal transduction,Downstream signaling events of B Cell Receptor (BCR),FCERI mediated MAPK activation,Fc epsilon receptor (FCERI) signaling,Frs2-mediated activation,GAB1 signalosome,GRB2 events in EGFR …	1D	THRA,PAPD7,MED24,LPCAT1,NBEA,NSUN2,MED1,CDC6,PSMD3,TTC37	Nuclear Receptor transcription pathway,Fatty acid, triacylglycerol, and ketone body metabolism,Regulation of lipid metabolism by Peroxisome proliferator-activated receptor alpha (PPARalpha),Neutrophil degranulation,Activation of gene expression by SREBF (SREBP),Regulation of cholesterol biosynthesis by SREBP (SREBF),Activation of ATR in response to replication stress,Assembly of the pre-replicati…	1H
SS6003308	ICGC	58	male	2	3	TNM6	T2N0Mx	NA	326	1	29	249	10	6	29	3	621	AKAP9,CBL,ERBB2,SMAD4,MITF,CDK6,TP53,ARID1A,TRRAP,RUNX1,PBRM1,FHIT	ARMS-mediated activation,Activation of NMDA receptor upon glutamate binding and postsynaptic events,CREB phosphorylation through the activation of Ras,DAP12 interactions,DAP12 signaling,Downstream signal transduction,FCERI mediated MAPK activation,Fc epsilon receptor (FCERI) signaling,Frs2-mediated activation,GRB2 events in EGFR signaling,Gastrin-CREB signalling pathway via PKC and MAPK,IGF1R sig…	1D	PLOD3,DNAJB5,MCM7,MCM3,NUFIP2,CUX1,TLN1,TMEM14A,SERPINE1,GIGYF1	Activation of ATR in response to replication stress,Assembly of the pre-replicative complex,DNA Replication,DNA Replication Pre-Initiation,G1/S Transition,G2/M Checkpoints,M/G1 Transition,Mitotic G1-G1/S phases,Orc1 removal from chromatin,Regulation of DNA replication,Removal of licensing factors from origins,S Phase,Switching of origins to a post-replicative state,Synthesis of DNA,FGFR1 mutant r…	1H
LP2000104-DNA_A01	ICGC	75	male	1	3	TNM7	T1bN0M0	no_treatment	963	3	16	26	0	13	74	4	1076	AKAP9,ETV6,CDK6,TP53,TRRAP,CCND3,FHIT,SS18L1	ARMS-mediated activation,Activation of NMDA receptor upon glutamate binding and postsynaptic events,CREB phosphorylation through the activation of Ras,DAP12 interactions,DAP12 signaling,Downstream signal transduction,FCERI mediated MAPK activation,Fc epsilon receptor (FCERI) signaling,Frs2-mediated activation,GRB2 events in EGFR signaling,Gastrin-CREB signalling pathway via PKC and MAPK,IGF1R sig…	1D	USP5,RXRB,TOMM34,NCOA3,VEGFA,CDC25B,TRIB3,DNMT3B,E2F1,BAG6	Deubiquitination,Ub-specific processing proteases,Nuclear Receptor transcription pathway,Fatty acid, triacylglycerol, and ketone body metabolism,MAPK6/MAPK4 signaling,Regulation of lipid metabolism by Peroxisome proliferator-activated receptor alpha (PPARalpha),EPH-Ephrin signaling,EPHA-mediated growth cone collapse,Response to elevated platelet cytosolic Ca2+,VEGFA-VEGFR2 Pathway,VEGFR2 mediated…	2H
LP6005334-DNA_E01	ICGC	81	female	1	2	NA	TNM	no_treatment	1002	3	133	97	1	8	62	3	1235	AKT2,CCNE1,CDKN2A,GNAS,SMAD4,MET,PPP2R1A,PRKAR1A,TP53,RUNX1,CCND1,PICALM,FHIT,SS18L1,SS18	AKT phosphorylates targets in the cytosol,CD28 co-stimulation,CD28 dependent PI3K/Akt signaling,CTLA4 inhibitory signaling,Constitutive Signaling by AKT1 E17K in Cancer,Costimulation by the CD28 family,Cyclin E associated events during G1/S transition,DAP12 interactions,DAP12 signaling,Deactivation of the beta-catenin transactivating complex,Downregulation of ERBB2 signaling,Downregulation of ERB…	1D	HNRNPUL1,E2F1,TRIM28,TOMM34,NCOA3,BACE1,DYRK1B,VAPB,ACTN4,AXL	mRNA Splicing,mRNA Splicing - Major Pathway,Assembly of the pre-replicative complex,CDC6 association with the ORC:origin complex,Cyclin D associated events in G1,DNA Replication,DNA Replication Pre-Initiation,G0 and Early G1,G1 Phase,G1/S Transition,G1/S-Specific Transcription,M/G1 Transition,Mitotic G1-G1/S phases,Mitotic G2-G2/M phases,Oncogene Induced Senescence,Oxidative Stress Induced Senesc…	2H
LP6005334-DNA_F01	ICGC	63	male	1	2	TNM6	T3N0Mx	chemotherapy	316	2	44	27	2	18	72	2	466	ATM,CDKN2A,MET,PDGFRA,TP53,ARHGAP26,FHIT	DNA Double Strand Break Response,G1/S DNA Damage Checkpoints,Recruitment and ATM-mediated phosphorylation of repair and signaling proteins at DNA double strand breaks,Regulation of TP53 Activity,Regulation of TP53 Activity through Methylation,Regulation of TP53 Activity through Phosphorylation,Regulation of TP53 Degradation,Regulation of TP53 Expression and Degradation,Stabilization of p53,TP53 R…	1D	NCOA3,E2F1,TOMM34,RPRD1B,QSOX2,PTPN1,TUBB4B,NUFIP2,RELB,RALY	Fatty acid, triacylglycerol, and ketone body metabolism,MAPK6/MAPK4 signaling,Regulation of lipid metabolism by Peroxisome proliferator-activated receptor alpha (PPARalpha),Assembly of the pre-replicative complex,CDC6 association with the ORC:origin complex,Cyclin D associated events in G1,DNA Replication,DNA Replication Pre-Initiation,G0 and Early G1,G1 Phase,G1/S Transition,G1/S-Specific Transc…	2H
LP6005334-DNA_H01	ICGC	72	male	1	1	TNM7	T1aN0M0	no_treatment	775	9	32	76	2	16	71	1	940	SEPT9,RUNX1T1,EGFR,GNAS,MDM4,TP53,CBFB,FBXW7,PHF6,FHIT,SS18L1	ARMS-mediated activation,Constitutive Signaling by Aberrant PI3K in Cancer,Constitutive Signaling by EGFRvIII,Constitutive Signaling by Ligand-Responsive EGFR Cancer Variants,DAP12 interactions,DAP12 signaling,Downregulation of ERBB2 signaling,Downstream signal transduction,Downstream signaling events of B Cell Receptor (BCR),FCERI mediated MAPK activation,Fc epsilon receptor (FCERI) signaling,Fr…	1D	NCOA3,SEC24C,TOMM34,VAPB,DNMT3B,STK3,E2F1,KDM5B,ANXA11,BTG2	Fatty acid, triacylglycerol, and ketone body metabolism,MAPK6/MAPK4 signaling,Regulation of lipid metabolism by Peroxisome proliferator-activated receptor alpha (PPARalpha),COPII (Coat Protein 2) Mediated Vesicle Transport,ER to Golgi Anterograde Transport,MHC class II antigen presentation,Regulation of cholesterol biosynthesis by SREBP (SREBF),Transport to the Golgi and subsequent modification,A…	2H
LP6005500-DNA_A01	ICGC	79	female	NA	2	TNM7	T2N1M0	no_treatment	305	1	61	40	1	7	34	2	433	APC,CCNE1,EP300,NOTCH1,ARID1A,FHIT	AMER1 mutants destabilize the destruction complex,APC truncation mutants have impaired AXIN binding,AXIN missense mutants destabilize the destruction complex,AXIN mutants destabilize the destruction complex, activating WNT signaling,Apoptotic cleavage of cellular proteins,Beta-catenin phosphorylation cascade,Deactivation of the beta-catenin transactivating complex,Deubiquitination,Disassembly of …	5D	ARHGEF2,JUP,CDK18,USP21,MEF2D,E2F1,DNMT3B,HNRNPF,CCT3,COPA	Cell death signalling via NRAGE, NRIF and NADE,G alpha (12/13) signalling events,NRAGE signals death through JNK,Rho GTPase cycle,p75 NTR receptor-mediated signalling,Neutrophil degranulation,VEGFA-VEGFR2 Pathway,VEGFR2 mediated vascular permeability,Deubiquitination,Ub-specific processing proteases,Assembly of the pre-replicative complex,CDC6 association with the ORC:origin complex,Cyclin D asso…	2H
LP6005500-DNA_F02	ICGC	73	male	NA	3	TNM7	T3N1M	no_treatment	817	3	43	16	0	10	98	2	967	BIRC3,ELN,AKAP9,IRF4,CDKN2A,GNAS,MYCL,CDK6,SMARCA4,TP53,TRRAP,SS18L1,SBDS	Activated TLR4 signalling,Deubiquitination,MyD88-independent TLR3/TLR4 cascade,NOD1/2 Signaling Pathway,RIPK1-mediated regulated necrosis,Regulation of TNFR1 signaling,Regulation of necroptotic cell death,TNF signaling,TRIF-mediated TLR3/TLR4 signaling,Toll Like Receptor 3 (TLR3) Cascade,Toll Like Receptor 4 (TLR4) Cascade,Toll-Like Receptors Cascades,Ub-specific processing proteases,ARMS-mediate…	1D	TOMM34,VAPB,NCOA3,E2F1,DNMT3B,PTPN12,PTPRJ,HIVEP1,ARHGAP1,NFATC2	Fatty acid, triacylglycerol, and ketone body metabolism,MAPK6/MAPK4 signaling,Regulation of lipid metabolism by Peroxisome proliferator-activated receptor alpha (PPARalpha),Assembly of the pre-replicative complex,CDC6 association with the ORC:origin complex,Cyclin D associated events in G1,DNA Replication,DNA Replication Pre-Initiation,G0 and Early G1,G1 Phase,G1/S Transition,G1/S-Specific Transc…	2H
LP6005500-DNA_G03	ICGC	70	female	1	NA	NA	TNM	no_treatment	1108	3	32	46	2	8	39	0	1208	SEPT9,CD79A,CD79B,CDKN2A,FGFR3,IDH2,WHSC1,TP53,ARID1A,SS18L1,TAF15	Antigen activates B Cell Receptor (BCR) leading to generation of second messengers,Signaling by the B Cell Receptor (BCR),Cyclin D associated events in G1,G1 Phase,Mitotic G1-G1/S phases,Oncogene Induced Senescence,Oxidative Stress Induced Senescence,Regulation of TP53 Activity,Regulation of TP53 Degradation,Regulation of TP53 Expression and Degradation,SUMOylation of transcription factors,Senesc…	1D	CERS2,USP36,ARHGEF2,GGA3,E2F1,MEF2D,ACACA,VAPB,PCGF3,TOMM34	Cell death signalling via NRAGE, NRIF and NADE,G alpha (12/13) signalling events,NRAGE signals death through JNK,Rho GTPase cycle,p75 NTR receptor-mediated signalling,MET receptor recycling,Assembly of the pre-replicative complex,CDC6 association with the ORC:origin complex,Cyclin D associated events in G1,DNA Replication,DNA Replication Pre-Initiation,G0 and Early G1,G1 Phase,G1/S Transition,G1/…	2H
LP6005690-DNA_C03	ICGC	67	male	NA	3	TNM7	T3N1M	chemotherapy	1323	4	17	32	4	9	90	6	1465	AKAP9,CCNE1,CAMTA1,SPECC1,ERBB2,IDH2,KCNJ5,CDK6,SUZ12,PIK3R1,PPP2R1A,STAT3,STAT5B,TP53,BCL11B,FHIT,RARA,SMARCE1,LASP1,MLLT6	ARMS-mediated activation,Activation of NMDA receptor upon glutamate binding and postsynaptic events,CREB phosphorylation through the activation of Ras,DAP12 interactions,DAP12 signaling,Downstream signal transduction,FCERI mediated MAPK activation,Fc epsilon receptor (FCERI) signaling,Frs2-mediated activation,GRB2 events in EGFR signaling,Gastrin-CREB signalling pathway via PKC and MAPK,IGF1R sig…	2D	TRIM28,TOB1,IGF1R,E2F1,SPAG9,ACTN4,DYRK1B,PAK4,THRA,DNMT3B	IGF1R signaling cascade,IRS-related events triggered by IGF1R,Assembly of the pre-replicative complex,CDC6 association with the ORC:origin complex,Cyclin D associated events in G1,DNA Replication,DNA Replication Pre-Initiation,G0 and Early G1,G1 Phase,G1/S Transition,G1/S-Specific Transcription,M/G1 Transition,Mitotic G1-G1/S phases,Mitotic G2-G2/M phases,Oncogene Induced Senescence,Oxidative Str…	2H
LP6005935-DNA_B02	ICGC	64	male	1	3	TNM6	T3N0Mx	NA	459	2	24	35	0	8	76	1	582	AKAP9,DNM2,IL7R,CDK6,SUZ12,PTCH1,TP53,CCND3,FHIT,SS18L1	ARMS-mediated activation,Activation of NMDA receptor upon glutamate binding and postsynaptic events,CREB phosphorylation through the activation of Ras,DAP12 interactions,DAP12 signaling,Downstream signal transduction,FCERI mediated MAPK activation,Fc epsilon receptor (FCERI) signaling,Frs2-mediated activation,GRB2 events in EGFR signaling,Gastrin-CREB signalling pathway via PKC and MAPK,IGF1R sig…	1D	TOMM34,VEGFA,NCOA3,DNMT3B,STK4,E2F1,MMP9,NFATC2,ABCC1,PTPN1	EPH-Ephrin signaling,EPHA-mediated growth cone collapse,Response to elevated platelet cytosolic Ca2+,VEGFA-VEGFR2 Pathway,VEGFR2 mediated cell proliferation,Fatty acid, triacylglycerol, and ketone body metabolism,MAPK6/MAPK4 signaling,Regulation of lipid metabolism by Peroxisome proliferator-activated receptor alpha (PPARalpha),Assembly of the pre-replicative complex,CDC6 association with the ORC…	2H
LP6005935-DNA_C04	ICGC	71	female	NA	2	TNM7	T3N1M0	no_treatment	111	4	235	29	1	11	97	6	471	CCNE1,CDKN2A,SPECC1,ERBB2,IDH2,GOPC,HNRNPA2B1,STAT5B,MED12,RARA	Association of TriC/CCT with target proteins during biosynthesis,Cyclin A:Cdk2-associated events at S phase entry,Cyclin E associated events during G1/S transition,G1/S DNA Damage Checkpoints,G1/S Transition,Mitotic G1-G1/S phases,TP53 Regulates Transcription of Cell Cycle Genes,Transcriptional Regulation by TP53,p53-Dependent G1 DNA Damage Response,p53-Dependent G1/S DNA damage checkpoint,Cyclin…	1D	ITGA6,THRA,KANK2,PCGF3,ID3,TMEM87A,ARID3A,NBEA,ARPC2,E2F2	Syndecan interactions,Nuclear Receptor transcription pathway,TP53 Regulates Transcription of Cell Cycle Genes,TP53 Regulates Transcription of Genes Involved in G1 Cell Cycle Arrest,Transcriptional Regulation by TP53,EPH-Ephrin signaling,EPHB-mediated forward signaling,Fcgamma receptor (FCGR) dependent phagocytosis,RHO GTPase Effectors,RHO GTPases Activate WASPs and WAVEs,Regulation of actin dynam…	2H
LP6005935-DNA_E02	ICGC	65	male	NA	3	TNM7	T3N1M	chemotherapy	416	2	86	110	0	9	49	1	632	CDKN2A,EGFR,ZNF521,MLLT3,TP53,RUNX1,FHIT,SS18L1	Cyclin D associated events in G1,G1 Phase,Mitotic G1-G1/S phases,Oncogene Induced Senescence,Oxidative Stress Induced Senescence,Regulation of TP53 Activity,Regulation of TP53 Degradation,Regulation of TP53 Expression and Degradation,SUMOylation of transcription factors,Senescence-Associated Secretory Phenotype (SASP),Transcriptional Regulation by TP53,ARMS-mediated activation,Constitutive Signal…	1D	E2F1,TOMM34,NCOA3,DNMT3B,ATP8B2,ANXA11,UBAP2L,MMP9,PTPN1,SCARB1	Assembly of the pre-replicative complex,CDC6 association with the ORC:origin complex,Cyclin D associated events in G1,DNA Replication,DNA Replication Pre-Initiation,G0 and Early G1,G1 Phase,G1/S Transition,G1/S-Specific Transcription,M/G1 Transition,Mitotic G1-G1/S phases,Mitotic G2-G2/M phases,Oncogene Induced Senescence,Oxidative Stress Induced Senescence,Pre-NOTCH Expression and Processing,Reg…	2H
LP6005935-DNA_E03	ICGC	56	male	2	2	NA	T3NM	chemotherapy	362	86	61	43	1	6	54	1	585	BIRC3,RUNX1T1,FOXO1,CDKN2A,EGFR,ZNF521,MYC,NF1,SMARCA4,SMARCB1,TP53,CCND1,FHIT	Activated TLR4 signalling,Deubiquitination,MyD88-independent TLR3/TLR4 cascade,NOD1/2 Signaling Pathway,RIPK1-mediated regulated necrosis,Regulation of TNFR1 signaling,Regulation of necroptotic cell death,TNF signaling,TRIF-mediated TLR3/TLR4 signaling,Toll Like Receptor 3 (TLR3) Cascade,Toll Like Receptor 4 (TLR4) Cascade,Toll-Like Receptors Cascades,Ub-specific processing proteases,Constitutive…	1D	E2F1,PAK1,BAG6,EHMT2,DDR1,LONRF1,TRIM39,PRRC2A,CA13,DLC1	Assembly of the pre-replicative complex,CDC6 association with the ORC:origin complex,Cyclin D associated events in G1,DNA Replication,DNA Replication Pre-Initiation,G0 and Early G1,G1 Phase,G1/S Transition,G1/S-Specific Transcription,M/G1 Transition,Mitotic G1-G1/S phases,Mitotic G2-G2/M phases,Oncogene Induced Senescence,Oxidative Stress Induced Senescence,Pre-NOTCH Expression and Processing,Reg…	2H
LP6005935-DNA_G01	ICGC	60	male	2	NA	NA	TNM	no_treatment	960	0	37	68	2	6	74	2	1096	SEPT9,CACNA1D,IRF4,CCNE1,ERBB2,PIM1,PRKAR1A,RB1,TP53,CCND3,RARA,SMARCE1,LASP1	NCAM signaling for neurite out-growth,Association of TriC/CCT with target proteins during biosynthesis,Cyclin A:Cdk2-associated events at S phase entry,Cyclin E associated events during G1/S transition,G1/S DNA Damage Checkpoints,G1/S Transition,Mitotic G1-G1/S phases,TP53 Regulates Transcription of Cell Cycle Genes,Transcriptional Regulation by TP53,p53-Dependent G1 DNA Damage Response,p53-Depen…	1D	CD2AP,VEGFA,RXRB,TOB1,NCOA3,TOMM34,TNFAIP1,BAG6,DNMT3B,E2F1	EPH-Ephrin signaling,EPHA-mediated growth cone collapse,Response to elevated platelet cytosolic Ca2+,VEGFA-VEGFR2 Pathway,VEGFR2 mediated cell proliferation,Nuclear Receptor transcription pathway,Fatty acid, triacylglycerol, and ketone body metabolism,MAPK6/MAPK4 signaling,Regulation of lipid metabolism by Peroxisome proliferator-activated receptor alpha (PPARalpha),Assembly of the pre-replicativ…	2H
LP6005935-DNA_G02	ICGC	65	male	3	3	TNM7	T2N0M0	chemotherapy	294	43	40	63	0	9	65	1	475	CDKN2A,PIK3R1,NTRK3,TP53,CCND3,FAM46C	Cyclin D associated events in G1,G1 Phase,Mitotic G1-G1/S phases,Oncogene Induced Senescence,Oxidative Stress Induced Senescence,Regulation of TP53 Activity,Regulation of TP53 Degradation,Regulation of TP53 Expression and Degradation,SUMOylation of transcription factors,Senescence-Associated Secretory Phenotype (SASP),Transcriptional Regulation by TP53,Antigen activates B Cell Receptor (BCR) lead…	2D	TOMM34,DNMT3B,TRAPPC3,E2F1,ANXA11,COCH,EGLN3,HCFC1,DLC1,LONRF1	COPII (Coat Protein 2) Mediated Vesicle Transport,ER to Golgi Anterograde Transport,Transport to the Golgi and subsequent modification,Assembly of the pre-replicative complex,CDC6 association with the ORC:origin complex,Cyclin D associated events in G1,DNA Replication,DNA Replication Pre-Initiation,G0 and Early G1,G1 Phase,G1/S Transition,G1/S-Specific Transcription,M/G1 Transition,Mitotic G1-G1/…	2H
LP6007430-DNA_A01	ICGC	77	male	1	3	TNM7	T3N1M0	NA	708	0	25	49	0	9	76	2	847	SPECC1,FGFR3,GNAS,MYC,TP53,ARID1A,CCND1,PICALM,SS18L1,RECQL4	ARMS-mediated activation,Constitutive Signaling by Aberrant PI3K in Cancer,DAP12 interactions,DAP12 signaling,Downstream signal transduction,Downstream signaling events of B Cell Receptor (BCR),Downstream signaling of activated FGFR3,FCERI mediated MAPK activation,FRS-mediated FGFR3 signaling,Fc epsilon receptor (FCERI) signaling,Frs2-mediated activation,GAB1 signalosome,GRB2 events in EGFR signa…	1D	E2F1,NCOA3,VAPB,TOMM34,SCRIB,PAK1,DNMT3B,AGO2,PPP6R3,ASAP1	Assembly of the pre-replicative complex,CDC6 association with the ORC:origin complex,Cyclin D associated events in G1,DNA Replication,DNA Replication Pre-Initiation,G0 and Early G1,G1 Phase,G1/S Transition,G1/S-Specific Transcription,M/G1 Transition,Mitotic G1-G1/S phases,Mitotic G2-G2/M phases,Oncogene Induced Senescence,Oxidative Stress Induced Senescence,Pre-NOTCH Expression and Processing,Reg…	2H
LP6007523-DNA_A01	ICGC	62	male	3	2	TNM6	T3N1Mx	NA	453	1	13	19	2	4	45	3	525	CDKN2A,FGFR2,IDH2,PIK3CA,TP53,UBR5,FGFR1	Cyclin D associated events in G1,G1 Phase,Mitotic G1-G1/S phases,Oncogene Induced Senescence,Oxidative Stress Induced Senescence,Regulation of TP53 Activity,Regulation of TP53 Degradation,Regulation of TP53 Expression and Degradation,SUMOylation of transcription factors,Senescence-Associated Secretory Phenotype (SASP),Transcriptional Regulation by TP53,ARMS-mediated activation,Constitutive Signal…	2D	TOMM34,NCOA3,CDC25B,TRIB3,DNMT3B,IGF1R,E2F1,RBL1,STK35,STK4	Fatty acid, triacylglycerol, and ketone body metabolism,MAPK6/MAPK4 signaling,Regulation of lipid metabolism by Peroxisome proliferator-activated receptor alpha (PPARalpha),Cyclin A:Cdk2-associated events at S phase entry,Deregulated CDK5 triggers multiple neurodegenerative pathways in Alzheimerâ€™s disease models,G2/M Transition,Mitotic G2-G2/M phases,S Phase,CD28 co-stimulation,DAP12 interactio…	2H
LP6007531-DNA_A01	ICGC	56	male	2	NA	NA	TNM	NA	785	19	42	51	0	7	62	8	937	AKAP9,CTNNB1,GNAS,ETV6,KRAS,CCND2,CDK6,TP53,TRRAP,CCND1,FHIT	ARMS-mediated activation,Activation of NMDA receptor upon glutamate binding and postsynaptic events,CREB phosphorylation through the activation of Ras,DAP12 interactions,DAP12 signaling,Downstream signal transduction,FCERI mediated MAPK activation,Fc epsilon receptor (FCERI) signaling,Frs2-mediated activation,GRB2 events in EGFR signaling,Gastrin-CREB signalling pathway via PKC and MAPK,IGF1R sig…	2D	USP5,NCOA3,PAK1,TOMM34,SOX5,E2F1,DNMT3B,PLOD3,ATN1,PUM1	Deubiquitination,Ub-specific processing proteases,Fatty acid, triacylglycerol, and ketone body metabolism,MAPK6/MAPK4 signaling,Regulation of lipid metabolism by Peroxisome proliferator-activated receptor alpha (PPARalpha),C-type lectin receptors (CLRs),CD28 co-stimulation,EPH-Ephrin signaling,EPHB-mediated forward signaling,Fc epsilon receptor (FCERI) signaling,Fcgamma receptor (FCGR) dependent …	2H
LP6007544-DNA_A01	ICGC	67	male	NA	NA	NA	TNM	NA	351	18	8	15	0	9	50	0	447	GNAS,SMARCA4,TP53,SS18L1	Formation of the beta-catenin:TCF transactivating complex,Interleukin-7 signaling,RMTs methylate histone arginines,Signaling by Interleukins,TCF dependent signaling in response to WNT,Association of TriC/CCT with target proteins during biosynthesis,DAP12 interactions,DAP12 signaling,DNA Double Strand Break Response,Deubiquitination,Downstream signal transduction,Downstream signaling events of B C…	3D	E2F1,TOMM34,NCOA3,VAPB,DNMT3B,MMP9,PTPN1,STK4,ADRM1,RBL1	Assembly of the pre-replicative complex,CDC6 association with the ORC:origin complex,Cyclin D associated events in G1,DNA Replication,DNA Replication Pre-Initiation,G0 and Early G1,G1 Phase,G1/S Transition,G1/S-Specific Transcription,M/G1 Transition,Mitotic G1-G1/S phases,Mitotic G2-G2/M phases,Oncogene Induced Senescence,Oxidative Stress Induced Senescence,Pre-NOTCH Expression and Processing,Reg…	2H
LP6007550-DNA_A01	ICGC	62	male	1	3	TNM7	T3N2M0	NA	701	1	10	15	0	9	74	4	797	EGFR,GNAS,MET,TP53,TRRAP,PBRM1,DDX10,FHIT,SS18L1	ARMS-mediated activation,Constitutive Signaling by Aberrant PI3K in Cancer,Constitutive Signaling by EGFRvIII,Constitutive Signaling by Ligand-Responsive EGFR Cancer Variants,DAP12 interactions,DAP12 signaling,Downregulation of ERBB2 signaling,Downstream signal transduction,Downstream signaling events of B Cell Receptor (BCR),FCERI mediated MAPK activation,Fc epsilon receptor (FCERI) signaling,Fr…	1D	TOMM34,E2F1,NCOA3,CDC25B,PLOD3,TRIB3,VAPB,TES,DNMT3B,PTPN1	Assembly of the pre-replicative complex,CDC6 association with the ORC:origin complex,Cyclin D associated events in G1,DNA Replication,DNA Replication Pre-Initiation,G0 and Early G1,G1 Phase,G1/S Transition,G1/S-Specific Transcription,M/G1 Transition,Mitotic G1-G1/S phases,Mitotic G2-G2/M phases,Oncogene Induced Senescence,Oxidative Stress Induced Senescence,Pre-NOTCH Expression and Processing,Reg…	2H
LP6008031-DNA_G01	ICGC	58	male	1	NA	NA	TNM	no_treatment	354	20	52	12	4	10	42	1	486	APC,CAMTA1,GNAS,ETV6,TP53,TMPRSS2,FBXW7,SS18L1	AMER1 mutants destabilize the destruction complex,APC truncation mutants have impaired AXIN binding,AXIN missense mutants destabilize the destruction complex,AXIN mutants destabilize the destruction complex, activating WNT signaling,Apoptotic cleavage of cellular proteins,Beta-catenin phosphorylation cascade,Deactivation of the beta-catenin transactivating complex,Deubiquitination,Disassembly of …	3D	NCOA3,E2F1,VAPB,TOMM34,DNMT3B,MMP9,PTPN1,STK4,NFATC2,RBL1	Fatty acid, triacylglycerol, and ketone body metabolism,MAPK6/MAPK4 signaling,Regulation of lipid metabolism by Peroxisome proliferator-activated receptor alpha (PPARalpha),Assembly of the pre-replicative complex,CDC6 association with the ORC:origin complex,Cyclin D associated events in G1,DNA Replication,DNA Replication Pre-Initiation,G0 and Early G1,G1 Phase,G1/S Transition,G1/S-Specific Transc…	2H
LP6008141-DNA_E01	ICGC	80	male	NA	3	TNM7	T4aN3M0	no_treatment	174	16	22	48	2	15	61	1	321	ZNF521,GNAS,MET,PTCH1,ARID1A,MECOM,FHIT	ARMS-mediated activation,Constitutive Signaling by Aberrant PI3K in Cancer,DAP12 interactions,DAP12 signaling,Downstream signal transduction,Downstream signaling events of B Cell Receptor (BCR),FCERI mediated MAPK activation,Fc epsilon receptor (FCERI) signaling,Frs2-mediated activation,GAB1 signalosome,GRB2 events in EGFR signaling,Gastrin-CREB signalling pathway via PKC and MAPK,IGF1R signaling…	4D	TOMM34,E2F1,CARHSP1,STK4,SMG1,RPRD1B,ABCA1,RBL1,G3BP2,RALY	Assembly of the pre-replicative complex,CDC6 association with the ORC:origin complex,Cyclin D associated events in G1,DNA Replication,DNA Replication Pre-Initiation,G0 and Early G1,G1 Phase,G1/S Transition,G1/S-Specific Transcription,M/G1 Transition,Mitotic G1-G1/S phases,Mitotic G2-G2/M phases,Oncogene Induced Senescence,Oxidative Stress Induced Senescence,Pre-NOTCH Expression and Processing,Reg…	2H
LP6008221-DNA_B02	ICGC	53	male	NA	2	TNM7	T3N1M0	chemotherapy	368	1	45	46	1	5	42	4	487	ATP1A1,ZNF521,GNAS,TP53,TRRAP,FHIT,SS18L1,SS18	Association of TriC/CCT with target proteins during biosynthesis,DAP12 interactions,DAP12 signaling,DNA Double Strand Break Response,Deubiquitination,Downstream signal transduction,Downstream signaling events of B Cell Receptor (BCR),Fc epsilon receptor (FCERI) signaling,G1/S DNA Damage Checkpoints,GAB1 signalosome,Intrinsic Pathway for Apoptosis,NGF signalling via TRKA from the plasma membrane,O…	3D	NCOA3,TOMM34,VAPB,E2F1,DNMT3B,PTPN1,MMP9,RBL1,STK4,RAB22A	Fatty acid, triacylglycerol, and ketone body metabolism,MAPK6/MAPK4 signaling,Regulation of lipid metabolism by Peroxisome proliferator-activated receptor alpha (PPARalpha),Assembly of the pre-replicative complex,CDC6 association with the ORC:origin complex,Cyclin D associated events in G1,DNA Replication,DNA Replication Pre-Initiation,G0 and Early G1,G1 Phase,G1/S Transition,G1/S-Specific Transc…	2H
SS6003111	ICGC	73	male	1	3	TNM7	T1bN0M0	NA	703	0	25	19	0	14	64	3	802	GNAS,PRKAR1A,TP53,ARID1A	DAP12 interactions,DAP12 signaling,Downstream signal transduction,NGF signalling via TRKA from the plasma membrane,Association of TriC/CCT with target proteins during biosynthesis,DNA Double Strand Break Response,Deubiquitination,Downstream signaling events of B Cell Receptor (BCR),Fc epsilon receptor (FCERI) signaling,G1/S DNA Damage Checkpoints,GAB1 signalosome,Intrinsic Pathway for Apoptosis,O…	3D	NCOA3,VAPB,NCOA5,CDC25B,TOMM34,TRIB3,USP21,E2F1,DNMT3B,SLC19A2	Fatty acid, triacylglycerol, and ketone body metabolism,MAPK6/MAPK4 signaling,Regulation of lipid metabolism by Peroxisome proliferator-activated receptor alpha (PPARalpha),Cyclin A:Cdk2-associated events at S phase entry,Deregulated CDK5 triggers multiple neurodegenerative pathways in Alzheimerâ€™s disease models,G2/M Transition,Mitotic G2-G2/M phases,S Phase,CD28 co-stimulation,DAP12 interactio…	2H
SS6003121	ICGC	70	male	1	3	TNM6	T3N1Mx	NA	715	1	53	40	0	11	101	4	900	CBL,SMARCA4,TP53,ARID1A,SF3B1	Antigen activates B Cell Receptor (BCR) leading to generation of second messengers,Constitutive Signaling by EGFRvIII,Constitutive Signaling by Ligand-Responsive EGFR Cancer Variants,Interleukin-3, 5 and GM-CSF signaling,Interleukin-6 family signaling,Interleukin-6 signaling,Negative regulation of FGFR1 signaling,Negative regulation of FGFR2 signaling,Negative regulation of FGFR3 signaling,Negati…	3D	NCOA3,ABI2,TOMM34,ITGB1,NR4A2,CDC25B,E2F1,NRP1,TRIB3,DNAJB5	Fatty acid, triacylglycerol, and ketone body metabolism,MAPK6/MAPK4 signaling,Regulation of lipid metabolism by Peroxisome proliferator-activated receptor alpha (PPARalpha),Fcgamma receptor (FCGR) dependent phagocytosis,RHO GTPase Effectors,RHO GTPases Activate WASPs and WAVEs,Regulation of actin dynamics for phagocytic cup formation,VEGFA-VEGFR2 Pathway,L1CAM interactions,MET activates PTK2 sign…	2H
LP6005334-DNA_G02	ICGC	57	male	NA	2	TNM7	T1aN0M	no_treatment	275	0	44	33	1	8	69	6	414	ATM,BCL6,CDKN2A,ZNF521,MYC,TP53,KAT6A,CCND1,FHIT	DNA Double Strand Break Response,G1/S DNA Damage Checkpoints,Recruitment and ATM-mediated phosphorylation of repair and signaling proteins at DNA double strand breaks,Regulation of TP53 Activity,Regulation of TP53 Activity through Methylation,Regulation of TP53 Activity through Phosphorylation,Regulation of TP53 Degradation,Regulation of TP53 Expression and Degradation,Stabilization of p53,TP53 R…	3D	ARHGAP1,ERLIN2,PTPRJ,ATP7B,NR1H3,FCHSD2,FAM49B,ASAP1,DMXL2,ITPR1	Rho GTPase cycle,Defective CFTR causes cystic fibrosis,FGFR1 mutant receptor activation,Signaling by FGFR in disease,Signaling by FGFR1 in disease,Negative regulation of MET activity,Neutrophil degranulation,TCR signaling,Nuclear Receptor transcription pathway,Response to elevated platelet cytosolic Ca2+,Beta-catenin independent WNT signaling,C-type lectin receptors (CLRs),CLEC7A (Dectin-1) signa…	3H
LP6005409-DNA_G03	ICGC	58	male	NA	NA	NA	TNM	no_treatment	452	1	20	18	0	8	55	1	542	ELN,AKAP9,NOTCH1,CDK6,TP53,RECQL4	ARMS-mediated activation,Activation of NMDA receptor upon glutamate binding and postsynaptic events,CREB phosphorylation through the activation of Ras,DAP12 interactions,DAP12 signaling,Downstream signal transduction,FCERI mediated MAPK activation,Fc epsilon receptor (FCERI) signaling,Frs2-mediated activation,GRB2 events in EGFR signaling,Gastrin-CREB signalling pathway via PKC and MAPK,IGF1R sig…	1D	TNRC6B,PRRC2A,PLOD3,BAG6,PTPN12,RNF40,CRTAP,ARHGAP17,CORO1A,MCM7	Beta-catenin independent WNT signaling,Ca2+ pathway,DAP12 interactions,DAP12 signaling,Downstream signal transduction,Downstream signaling events of B Cell Receptor (BCR),Fc epsilon receptor (FCERI) signaling,GAB1 signalosome,MAPK6/MAPK4 signaling,NGF signalling via TRKA from the plasma membrane,Oncogene Induced Senescence,Oxidative Stress Induced Senescence,PI3K events in ERBB4 signaling,PI3K/AK…	3H
LP6005409-DNA_H01	ICGC	75	male	2	3	TNM7	T4aN2M	no_treatment	167	1	17	46	0	11	45	0	267	ERBB2,MDM2,PBRM1,RARA,SMARCE1,LASP1,MLLT6	ARMS-mediated activation,Constitutive Signaling by Aberrant PI3K in Cancer,DAP12 interactions,DAP12 signaling,Downregulation of ERBB2 signaling,Downregulation of ERBB2:ERBB3 signaling,Downstream signal transduction,Downstream signaling events of B Cell Receptor (BCR),FCERI mediated MAPK activation,Fc epsilon receptor (FCERI) signaling,Frs2-mediated activation,GAB1 signalosome,GRB2 events in EGFR …	1D	THRA,PCGF2,ACACA,MED24,CASP9,CDK19,UBE2R2,CPSF6,TADA2A,EFHD2	Nuclear Receptor transcription pathway,Activation of gene expression by SREBF (SREBP),Fatty acid, triacylglycerol, and ketone body metabolism,Regulation of cholesterol biosynthesis by SREBP (SREBF),Regulation of lipid metabolism by Peroxisome proliferator-activated receptor alpha (PPARalpha),DAP12 interactions,DAP12 signaling,Downstream signal transduction,Downstream signaling events of B Cell Re…	3H
LP6005500-DNA_E01	ICGC	68	male	2	3	TNM7	T1bN0M	chemotherapy	0	25	61	13	5	14	56	0	164	CASP8,CDKN2A,CAMTA1,PTCH1	Activated TLR4 signalling,Apoptotic cleavage of cellular proteins,C-type lectin receptors (CLRs),Intrinsic Pathway for Apoptosis,MyD88-independent TLR3/TLR4 cascade,NOD1/2 Signaling Pathway,RIG-I/MDA5 mediated induction of IFN-alpha/beta pathways,RIPK1-mediated regulated necrosis,Regulation of TNFR1 signaling,Regulation of necroptotic cell death,TNF signaling,TNFR1-induced proapoptotic signaling,…	5D	COL4A1,SOX5,ENAH,FLNB,LGALS3,ARNT2,DPY19L4,HDLBP,PIP5K1A,IL1RAP	NCAM signaling for neurite out-growth,Signaling by Robo receptor,TCR signaling,Antiviral mechanism by IFN-stimulated genes,ISG15 antiviral mechanism,Neutrophil degranulation,DAP12 interactions,DAP12 signaling,Downstream signal transduction,Downstream signaling events of B Cell Receptor (BCR),Fc epsilon receptor (FCERI) signaling,GAB1 signalosome,NGF signalling via TRKA from the plasma membrane,PI…	3H
LP6005935-DNA_E01	ICGC	81	male	1	NA	NA	TNM	no_treatment	97	12	26	39	2	13	89	3	255	AKT2,ZNF521,TP53,FHIT,SS18	AKT phosphorylates targets in the cytosol,CD28 co-stimulation,CD28 dependent PI3K/Akt signaling,CTLA4 inhibitory signaling,Constitutive Signaling by AKT1 E17K in Cancer,Costimulation by the CD28 family,Cyclin E associated events during G1/S transition,DAP12 interactions,DAP12 signaling,Deactivation of the beta-catenin transactivating complex,Downregulation of ERBB2 signaling,Downregulation of ERB…	3D	DYRK1B,LMAN1,KAT2B,AGO2,RIMS2,PPP1R12A,MAP3K10,TIMM50,CABLES1,PLEKHG2	COPII (Coat Protein 2) Mediated Vesicle Transport,ER to Golgi Anterograde Transport,Transport to the Golgi and subsequent modification,Deubiquitination,HATs acetylate histones,Positive epigenetic regulation of rRNA expression,Pre-NOTCH Expression and Processing,Signaling by NOTCH1,Beta-catenin independent WNT signaling,Ca2+ pathway,DAP12 interactions,DAP12 signaling,Downstream signal transduction…	3H
LP6007404-DNA_A01	ICGC	67	male	1	3	TNM7	T1N0M	NA	35	0	8	30	0	9	42	1	118	FOXO1,CDKN2A,ERBB2,TP53,CCND1,LHFP	Constitutive Signaling by AKT1 E17K in Cancer,DAP12 interactions,DAP12 signaling,Downstream signal transduction,Downstream signaling events of B Cell Receptor (BCR),Fc epsilon receptor (FCERI) signaling,GAB1 signalosome,NGF signalling via TRKA from the plasma membrane,PI3K events in ERBB4 signaling,PI3K/AKT Signaling in Cancer,PI3K/AKT activation,Regulation of gene expression in beta cells,Role o…	1D	ITPR1,WDR62,NCOR1,DNMT1,ETS1,UFM1,CALM2,ZBTB9,TLE4,NHLRC3	Beta-catenin independent WNT signaling,C-type lectin receptors (CLRs),CLEC7A (Dectin-1) signaling,Ca2+ pathway,DAP12 interactions,DAP12 signaling,Downstream signal transduction,Fc epsilon receptor (FCERI) signaling,Fcgamma receptor (FCGR) dependent phagocytosis,NGF signalling via TRKA from the plasma membrane,Regulation of insulin secretion,Signaling by the B Cell Receptor (BCR),VEGFA-VEGFR2 Path…	3H
LP6007440-DNA_A01	ICGC	72	male	1	3	TNM7	T2N0M	chemotherapy	287	4	28	21	0	10	80	6	410	CDKN2A,CSF3R,CTNNB1,MITF,MYCL,PIK3CA,SOX2,NTRK3,SFPQ,BAP1,MECOM	Cyclin D associated events in G1,G1 Phase,Mitotic G1-G1/S phases,Oncogene Induced Senescence,Oxidative Stress Induced Senescence,Regulation of TP53 Activity,Regulation of TP53 Degradation,Regulation of TP53 Expression and Degradation,SUMOylation of transcription factors,Senescence-Associated Secretory Phenotype (SASP),Transcriptional Regulation by TP53,Signaling by Interleukins,Apoptotic cleavage…	4D	TRA2B,EIF4G1,KPNB1,AGO1,NDE1,NCEH1,CTPS1,ADAM15,SENP2,CCNL1	mRNA Splicing,mRNA Splicing - Major Pathway,Antiviral mechanism by IFN-stimulated genes,Deadenylation of mRNA,IGF1R signaling cascade,IRS-mediated signalling,IRS-related events triggered by IGF1R,ISG15 antiviral mechanism,Insulin receptor signalling cascade,PI3K Cascade,Apoptotic execution phase,HIV Infection,Neutrophil degranulation,Regulation of cholesterol biosynthesis by SREBP (SREBF),Beta-ca…	3H
LP6007520-DNA_A01	ICGC	67	male	1	3	TNM7	T3N2M1	NA	480	0	49	67	0	14	30	0	601	PIM1,KRAS,PTCH1,TP53,CCND3,MECOM,FGFR1,LHFP	ARMS-mediated activation,C-type lectin receptors (CLRs),CD209 (DC-SIGN) signaling,Constitutive Signaling by EGFRvIII,Constitutive Signaling by Ligand-Responsive EGFR Cancer Variants,DAP12 interactions,DAP12 signaling,Downstream signal transduction,Downstream signaling events of B Cell Receptor (BCR),Downstream signaling of activated FGFR1,Downstream signaling of activated FGFR2,Downstream signali…	2D	LONRF1,BAG6,CDKN1A,SETD5,PRRC2A,EHMT2,NR2C2,MBNL1,PPARD,FKBP5	Cyclin A:Cdk2-associated events at S phase entry,Cyclin D associated events in G1,Cyclin E associated events during G1/S transition,DAP12 interactions,DAP12 signaling,DNA Replication,Downstream signal transduction,Downstream signaling events of B Cell Receptor (BCR),Fc epsilon receptor (FCERI) signaling,G1 Phase,G1/S DNA Damage Checkpoints,G1/S Transition,G2/M Transition,GAB1 signalosome,Mitotic …	3H
LP6008031-DNA_D01	ICGC	61	male	NA	3	TNM7	T3N2M	no_treatment	192	43	39	41	1	5	35	1	330	PIM1,MYC,CCND3	Constitutive Signaling by NOTCH1 HD+PEST Domain Mutants,Constitutive Signaling by NOTCH1 PEST Domain Mutants,Cyclin A:Cdk2-associated events at S phase entry,Cyclin E associated events during G1/S transition,Deubiquitination,Formation of the beta-catenin:TCF transactivating complex,G1/S Transition,Mitotic G1-G1/S phases,NOTCH1 Intracellular Domain Regulates Transcription,Signaling by NOTCH1,Signa…	5D	STK3,CDKN1A,BAG6,ASAP1,PRRC2A,SOX5,TRIM39,ZBTB17,TBC1D22B,TUBB	Cyclin A:Cdk2-associated events at S phase entry,Cyclin D associated events in G1,Cyclin E associated events during G1/S transition,DAP12 interactions,DAP12 signaling,DNA Replication,Downstream signal transduction,Downstream signaling events of B Cell Receptor (BCR),Fc epsilon receptor (FCERI) signaling,G1 Phase,G1/S DNA Damage Checkpoints,G1/S Transition,G2/M Transition,GAB1 signalosome,Mitotic …	3H
LP6008031-DNA_E02	ICGC	NA	male	2	NA	NA	TNM	no_treatment	386	5	25	57	8	12	54	3	503	AKAP9,FOXO1,CDKN2A,ZNF521,GATA3,IL7R,CDK6,TP53,TSC2,TRRAP,LHFP	ARMS-mediated activation,Activation of NMDA receptor upon glutamate binding and postsynaptic events,CREB phosphorylation through the activation of Ras,DAP12 interactions,DAP12 signaling,Downstream signal transduction,FCERI mediated MAPK activation,Fc epsilon receptor (FCERI) signaling,Frs2-mediated activation,GRB2 events in EGFR signaling,Gastrin-CREB signalling pathway via PKC and MAPK,IGF1R sig…	1D	HSPH1,PLOD3,ATP7B,CUX1,MCM7,NBEA,SERPINE1,DYNC1I1,RICTOR,GIGYF1	FGFR1 mutant receptor activation,Signaling by FGFR in disease,Signaling by FGFR1 in disease,Signaling by cytosolic FGFR1 fusion mutants,Activation of ATR in response to replication stress,Assembly of the pre-replicative complex,DNA Replication,DNA Replication Pre-Initiation,G1/S Transition,G2/M Checkpoints,M/G1 Transition,Mitotic G1-G1/S phases,Orc1 removal from chromatin,Regulation of DNA replic…	3H
LP6008051-DNA_E02	ICGC	53	male	NA	2	TNM7	T2N0M	no_treatment	243	24	43	28	9	11	65	4	408	ATP1A1,ERBB2,FLT3,SMAD4,WHSC1,STAT3,STAT5B,TP53,ZMYM2,CDC73	ARMS-mediated activation,Constitutive Signaling by Aberrant PI3K in Cancer,DAP12 interactions,DAP12 signaling,Downregulation of ERBB2 signaling,Downregulation of ERBB2:ERBB3 signaling,Downstream signal transduction,Downstream signaling events of B Cell Receptor (BCR),FCERI mediated MAPK activation,Fc epsilon receptor (FCERI) signaling,Frs2-mediated activation,GAB1 signalosome,GRB2 events in EGFR …	1D	HSPH1,ATP7B,FLT1,FLNB,LATS2,SLC7A1,RBL2,SLC46A3,ITPR1,CHD7	Antiviral mechanism by IFN-stimulated genes,ISG15 antiviral mechanism,Cyclin D associated events in G1,G0 and Early G1,G1 Phase,Mitotic G1-G1/S phases,TP53 Regulates Transcription of Cell Cycle Genes,Transcriptional Regulation by TP53,Beta-catenin independent WNT signaling,C-type lectin receptors (CLRs),CLEC7A (Dectin-1) signaling,Ca2+ pathway,DAP12 interactions,DAP12 signaling,Downstream signal …	3H
LP6008141-DNA_C01	ICGC	80	female	NA	3	TNM7	T3N2M	no_treatment	913	1	51	58	3	9	44	2	1043	SEPT9,RUNX1T1,CBL,ZNF521,EZH2,KCNJ5,KRAS,MYC,KMT2A,TP53,KDM6A,RUNX1,RNF43,PICALM,RECQL4	Antigen activates B Cell Receptor (BCR) leading to generation of second messengers,Constitutive Signaling by EGFRvIII,Constitutive Signaling by Ligand-Responsive EGFR Cancer Variants,Interleukin-3, 5 and GM-CSF signaling,Interleukin-6 family signaling,Interleukin-6 signaling,Negative regulation of FGFR1 signaling,Negative regulation of FGFR2 signaling,Negative regulation of FGFR3 signaling,Negati…	2D	TRIM28,NCOA3,STK3,SCRIB,PAK1,ETS1,AGO2,PTPN1,ASAP1,APLP2	Fatty acid, triacylglycerol, and ketone body metabolism,MAPK6/MAPK4 signaling,Regulation of lipid metabolism by Peroxisome proliferator-activated receptor alpha (PPARalpha),Beta-catenin independent WNT signaling,C-type lectin receptors (CLRs),CD28 co-stimulation,EPH-Ephrin signaling,EPHB-mediated forward signaling,Fc epsilon receptor (FCERI) signaling,Fcgamma receptor (FCGR) dependent phagocytosi…	3H
LP6008221-DNA_D01	ICGC	73	male	2	3	TNM7	T3N3M0	chemotherapy	443	39	101	62	3	15	102	3	695	CBL,CDKN2A,CSF3R,MAML2,EBF1,MYCL,SMARCA4,KMT2A,SFPQ,SETD2,CCND1,PICALM	Antigen activates B Cell Receptor (BCR) leading to generation of second messengers,Constitutive Signaling by EGFRvIII,Constitutive Signaling by Ligand-Responsive EGFR Cancer Variants,Interleukin-3, 5 and GM-CSF signaling,Interleukin-6 family signaling,Interleukin-6 signaling,Negative regulation of FGFR1 signaling,Negative regulation of FGFR2 signaling,Negative regulation of FGFR3 signaling,Negati…	5D	BACE1,AGO1,RLF,KIF2C,NCKAP1,TRAPPC3,CTPS1,CRKL,KDM4A,PHC2	Beta-catenin independent WNT signaling,Ca2+ pathway,DAP12 interactions,DAP12 signaling,Downstream signal transduction,Downstream signaling events of B Cell Receptor (BCR),Fc epsilon receptor (FCERI) signaling,GAB1 signalosome,MAPK6/MAPK4 signaling,NGF signalling via TRKA from the plasma membrane,Oncogene Induced Senescence,Oxidative Stress Induced Senescence,PI3K events in ERBB4 signaling,PI3K/AK…	3H
LP6008280-DNA_B01	ICGC	60	male	1	NA	NA	TNM	no_treatment	19	2	5	8	0	48	290	9	374	CDKN2A,CAMTA1,IDH2,SMAD4,MSH2,TP53,TRRAP,PHF6,FGFR1	Cyclin D associated events in G1,G1 Phase,Mitotic G1-G1/S phases,Oncogene Induced Senescence,Oxidative Stress Induced Senescence,Regulation of TP53 Activity,Regulation of TP53 Degradation,Regulation of TP53 Expression and Degradation,SUMOylation of transcription factors,Senescence-Associated Secretory Phenotype (SASP),Transcriptional Regulation by TP53,Deubiquitination,Ub-specific processing prot…	1D	PDE4D,TNRC6B,CERS2,TRIP12,FTH1,TUBB,SCD,MCM3,DNMBP,MAP1B	Beta-catenin independent WNT signaling,Ca2+ pathway,DAP12 interactions,DAP12 signaling,Downstream signal transduction,Downstream signaling events of B Cell Receptor (BCR),Fc epsilon receptor (FCERI) signaling,GAB1 signalosome,MAPK6/MAPK4 signaling,NGF signalling via TRKA from the plasma membrane,Oncogene Induced Senescence,Oxidative Stress Induced Senescence,PI3K events in ERBB4 signaling,PI3K/AK…	3H
LP6008280-DNA_F01	ICGC	75	male	3	3	TNM7	T3N3M0	no_treatment	505	18	25	47	0	10	77	1	653	BRAF,ERBB2,FGFR2,PIM1,SMAD4,ARID1A,CCND3,CCND1,FHIT,RARA,SMARCE1,LASP1	ARMS-mediated activation,Activation of NMDA receptor upon glutamate binding and postsynaptic events,CREB phosphorylation through the activation of Ras,DAP12 interactions,DAP12 signaling,Downstream signal transduction,FCERI mediated MAPK activation,Fc epsilon receptor (FCERI) signaling,Frs2-mediated activation,GRB2 events in EGFR signaling,Gastrin-CREB signalling pathway via PKC and MAPK,IGF1R sig…	4D	CD2AP,PPP6R3,UNC93B1,VEGFA,BNIP3L,PRRC2A,BAG6,CNOT1,CDKN1A,EHMT2	COPII (Coat Protein 2) Mediated Vesicle Transport,ER to Golgi Anterograde Transport,Transport to the Golgi and subsequent modification,Toll-Like Receptors Cascades,EPH-Ephrin signaling,EPHA-mediated growth cone collapse,Response to elevated platelet cytosolic Ca2+,VEGFA-VEGFR2 Pathway,VEGFR2 mediated cell proliferation,Transcriptional Regulation by TP53,Deadenylation of mRNA,TP53 Regulates Transc…	3H
LP6008280-DNA_H01	ICGC	67	male	NA	2	TNM7	T3N3M0	chemotherapy	119	17	21	31	1	12	42	0	222	SEPT9,FOXO1,FGFR2,KRAS,TP53	Constitutive Signaling by AKT1 E17K in Cancer,DAP12 interactions,DAP12 signaling,Downstream signal transduction,Downstream signaling events of B Cell Receptor (BCR),Fc epsilon receptor (FCERI) signaling,GAB1 signalosome,NGF signalling via TRKA from the plasma membrane,PI3K events in ERBB4 signaling,PI3K/AKT Signaling in Cancer,PI3K/AKT activation,Regulation of gene expression in beta cells,Role o…	2D	TBC1D9,NUFIP2,OTUD4,GAB1,NR3C2,NAA15,LRRC8A,SETD7,PDS5A,EDNRA	DAP12 interactions,DAP12 signaling,Downstream signal transduction,Downstream signaling events of B Cell Receptor (BCR),Fc epsilon receptor (FCERI) signaling,GAB1 signalosome,IGF1R signaling cascade,IRS-mediated signalling,IRS-related events triggered by IGF1R,Insulin receptor signalling cascade,MET activates RAP1 and RAC1,MET promotes cell motility,MET receptor recycling,NGF signalling via TRKA f…	3H
SS6003149	ICGC	63	female	1	2	TNM6	T2N0Mx	NA	114	6	62	30	0	13	91	5	301	ITK,CCNE1,MYC,NOTCH1,TP53,KMT2D,CIC,KAT6A,NSD1,FGFR1,FHIT	Fc epsilon receptor (FCERI) signaling,Association of TriC/CCT with target proteins during biosynthesis,Cyclin A:Cdk2-associated events at S phase entry,Cyclin E associated events during G1/S transition,G1/S DNA Damage Checkpoints,G1/S Transition,Mitotic G1-G1/S phases,TP53 Regulates Transcription of Cell Cycle Genes,Transcriptional Regulation by TP53,p53-Dependent G1 DNA Damage Response,p53-Depen…	1D	ERLIN2,DDHD2,ADAM9,MTOR,ITGA2,CEBPB,EIF4EBP1,GGA3,RNF5,FANCI	Defective CFTR causes cystic fibrosis,FGFR1 mutant receptor activation,Signaling by FGFR in disease,Signaling by FGFR1 in disease,CD28 co-stimulation,DAP12 interactions,DAP12 signaling,Downstream signal transduction,Downstream signaling events of B Cell Receptor (BCR),Fc epsilon receptor (FCERI) signaling,GAB1 signalosome,IGF1R signaling cascade,IRS-mediated signalling,IRS-related events triggere…	3H
SS6003314	ICGC	75	female	1	3	TNM7	T3N2M1	NA	131	0	6	27	0	3	38	3	196	PIM1,KRAS,SMAD4,TP53,SETD2	ARMS-mediated activation,C-type lectin receptors (CLRs),CD209 (DC-SIGN) signaling,Constitutive Signaling by EGFRvIII,Constitutive Signaling by Ligand-Responsive EGFR Cancer Variants,DAP12 interactions,DAP12 signaling,Downstream signal transduction,Downstream signaling events of B Cell Receptor (BCR),Downstream signaling of activated FGFR1,Downstream signaling of activated FGFR2,Downstream signali…	2D	EHMT2,BAG6,VEGFA,PPARD,TBC1D22B,VARS,CLIC1,CDKN1A,KCTD20,PRRC2A	Positive epigenetic regulation of rRNA expression,Regulation of TP53 Activity,Senescence-Associated Secretory Phenotype (SASP),Transcriptional Regulation by TP53,EPH-Ephrin signaling,EPHA-mediated growth cone collapse,Response to elevated platelet cytosolic Ca2+,VEGFA-VEGFR2 Pathway,VEGFR2 mediated cell proliferation,Fatty acid, triacylglycerol, and ketone body metabolism,Nuclear Receptor transcr…	3H
LP2000106-DNA_A01	ICGC	49	male	2	3	TNM7	T4aN3M	chemotherapy	577	50	63	57	1	5	40	15	730	ERBB2,ZNF521,SMAD4,SUZ12,RB1,NTRK1,TP53,ZMYM2,SETBP1,CCND1,FHIT,LHFP,LASP1	ARMS-mediated activation,Constitutive Signaling by Aberrant PI3K in Cancer,DAP12 interactions,DAP12 signaling,Downregulation of ERBB2 signaling,Downregulation of ERBB2:ERBB3 signaling,Downstream signal transduction,Downstream signaling events of B Cell Receptor (BCR),FCERI mediated MAPK activation,Fc epsilon receptor (FCERI) signaling,Frs2-mediated activation,GAB1 signalosome,GRB2 events in EGFR …	1D	CCNA2,ARHGEF2,SPRY1,PPP6R3,MEF2D,SLC39A1,PTPRJ,BAG6,USP21,UBAP2L	Cyclin A:Cdk2-associated events at S phase entry,Cyclin E associated events during G1/S transition,DNA Replication,Deubiquitination,G0 and Early G1,G1/S DNA Damage Checkpoints,G1/S Transition,G2/M Transition,Mitotic G1-G1/S phases,Mitotic G2-G2/M phases,Orc1 removal from chromatin,Regulation of DNA replication,Regulation of TP53 Activity,Regulation of TP53 Activity through Phosphorylation,Regulat…	4H
LP2000108-DNA_A01	ICGC	61	male	1	NA	NA	TNM	no_treatment	354	52	34	65	0	2	38	2	530	CDH1,CDKN2A,CDK6,PTEN,TP53	Apoptotic cleavage of cellular proteins,RHO GTPase Effectors,RHO GTPases activate IQGAPs,Cyclin D associated events in G1,G1 Phase,Mitotic G1-G1/S phases,Oncogene Induced Senescence,Oxidative Stress Induced Senescence,Regulation of TP53 Activity,Regulation of TP53 Degradation,Regulation of TP53 Expression and Degradation,SUMOylation of transcription factors,Senescence-Associated Secretory Phenoty…	3D	PLOD3,ERLIN2,STXBP1,NCOR2,DCAF7,ANK3,MCM7,NUP153,VPS37B,CRKL	Defective CFTR causes cystic fibrosis,FGFR1 mutant receptor activation,Signaling by FGFR in disease,Signaling by FGFR1 in disease,Acetylcholine Neurotransmitter Release Cycle,Dopamine Neurotransmitter Release Cycle,Norepinephrine Neurotransmitter Release Cycle,Regulation of insulin secretion,Serotonin Neurotransmitter Release Cycle,Fatty acid, triacylglycerol, and ketone body metabolism,Regulatio…	4H
LP2000328-DNA_A01	ICGC	51	male	2	NA	NA	TNM	no_treatment	306	45	55	62	3	13	46	2	509	SPECC1,GNAS,SMAD4,EBF1,MYC,PDGFRA,PTEN,FBXW7,SS18L1	Deubiquitination,Ub-specific processing proteases,Constitutive Signaling by NOTCH1 HD+PEST Domain Mutants,Constitutive Signaling by NOTCH1 PEST Domain Mutants,Cyclin A:Cdk2-associated events at S phase entry,Cyclin E associated events during G1/S transition,Formation of the beta-catenin:TCF transactivating complex,G1/S Transition,Mitotic G1-G1/S phases,NOTCH1 Intracellular Domain Regulates Transc…	4D	VAPB,NCOA3,TOMM34,MMP9,RBL1,PTPN1,TIAM1,PAK4,STK4,NFATC2	Fatty acid, triacylglycerol, and ketone body metabolism,MAPK6/MAPK4 signaling,Regulation of lipid metabolism by Peroxisome proliferator-activated receptor alpha (PPARalpha),EPH-Ephrin signaling,EPH-ephrin mediated repulsion of cells,Neutrophil degranulation,Cyclin D associated events in G1,G0 and Early G1,G1 Phase,Mitotic G1-G1/S phases,SMAD2/SMAD3:SMAD4 heterotrimer regulates transcription,TP53 …	4H
LP2000332-DNA_A01	ICGC	67	male	2	3	TNM7	T2N0M	chemotherapy	654	7	68	24	4	14	76	3	827	APC,RUNX1T1,GNAS,ETV6,SMARCA4,TP53,ARID1A,FHIT,SS18L1	AMER1 mutants destabilize the destruction complex,APC truncation mutants have impaired AXIN binding,AXIN missense mutants destabilize the destruction complex,AXIN mutants destabilize the destruction complex, activating WNT signaling,Apoptotic cleavage of cellular proteins,Beta-catenin phosphorylation cascade,Deactivation of the beta-catenin transactivating complex,Deubiquitination,Disassembly of …	3D	TOMM34,NCOA3,VAPB,STK3,E2F1,DNMT3B,TNFAIP1,APP,GEM,RAB22A	Fatty acid, triacylglycerol, and ketone body metabolism,MAPK6/MAPK4 signaling,Regulation of lipid metabolism by Peroxisome proliferator-activated receptor alpha (PPARalpha),Assembly of the pre-replicative complex,CDC6 association with the ORC:origin complex,Cyclin D associated events in G1,DNA Replication,DNA Replication Pre-Initiation,G0 and Early G1,G1 Phase,G1/S Transition,G1/S-Specific Transc…	4H
LP6005334-DNA_A04	ICGC	83	male	3	NA	NA	TNM	no_treatment	2	17	39	36	0	8	24	1	112	CDKN2A,ETV6	Cyclin D associated events in G1,G1 Phase,Mitotic G1-G1/S phases,Oncogene Induced Senescence,Oxidative Stress Induced Senescence,Regulation of TP53 Activity,Regulation of TP53 Degradation,Regulation of TP53 Expression and Degradation,SUMOylation of transcription factors,Senescence-Associated Secretory Phenotype (SASP),Transcriptional Regulation by TP53	5D	ACTN4,HIVEP1,ADRM1,DMWD,SLC39A8,LIMCH1,EPHB2,SEC31A,CDKN2B,ZBTB34	Response to elevated platelet cytosolic Ca2+,Deubiquitination,UCH proteinases,Ub-specific processing proteases,Zinc influx into cells by the SLC39 gene family,EPH-Ephrin signaling,EPH-ephrin mediated repulsion of cells,EPHB-mediated forward signaling,L1CAM interactions,COPII (Coat Protein 2) Mediated Vesicle Transport,ER to Golgi Anterograde Transport,MHC class II antigen presentation,Transport t…	4H
LP6005334-DNA_E03	ICGC	76	male	1	NA	NA	TNM	no_treatment	26	1	8	4	0	9	53	1	100	EZH2,TP53	Activation of anterior HOX genes in hindbrain development during early embryogenesis,Oxidative Stress Induced Senescence,PKMTs methylate histone lysines,Association of TriC/CCT with target proteins during biosynthesis,DAP12 interactions,DAP12 signaling,DNA Double Strand Break Response,Deubiquitination,Downstream signal transduction,Downstream signaling events of B Cell Receptor (BCR),Fc epsilon r…	3D	REPS1,MCM7,IARS,RRBP1,FLNB,DSTN,DLG2,IRF2BP2,CNTNAP2,SIPA1L3	Activation of ATR in response to replication stress,Assembly of the pre-replicative complex,DNA Replication,DNA Replication Pre-Initiation,G1/S Transition,G2/M Checkpoints,M/G1 Transition,Mitotic G1-G1/S phases,Orc1 removal from chromatin,Regulation of DNA replication,Removal of licensing factors from origins,S Phase,Switching of origins to a post-replicative state,Synthesis of DNA,Antiviral mech…	4H
LP6005409-DNA_D02	ICGC	65	male	2	NA	NA	TNM	no_treatment	344	2	13	33	0	11	97	3	483	AKT1,EP300,HRAS,BRD3,KRAS,PIK3CA,SMARCA4,SOX2,NTRK3,TP53,CCND3,SS18L1	AKT phosphorylates targets in the cytosol,CD28 co-stimulation,CD28 dependent PI3K/Akt signaling,CTLA4 inhibitory signaling,Constitutive Signaling by AKT1 E17K in Cancer,Costimulation by the CD28 family,Cyclin E associated events during G1/S transition,DAP12 interactions,DAP12 signaling,Deactivation of the beta-catenin transactivating complex,Downregulation of ERBB2 signaling,Downregulation of ERB…	2D	CRIP2,CHD8,BAG6,EHMT2,PRRC2A,PSTPIP1,CACNA1C,DNAJC5,MCM7,PBX2	Positive epigenetic regulation of rRNA expression,Regulation of TP53 Activity,Senescence-Associated Secretory Phenotype (SASP),Transcriptional Regulation by TP53,Nucleotide-binding domain, leucine rich repeat containing receptor (NLR) signaling pathways,NCAM signaling for neurite out-growth,Regulation of insulin secretion,Neutrophil degranulation,Activation of ATR in response to replication stres…	4H
LP6005409-DNA_E01	ICGC	75	male	NA	3	TNM7	T2N0M	NA	17	28	16	20	0	6	36	2	118	APC,RUNX1T1,CDKN2A,ERBB2,MYC,TP53	AMER1 mutants destabilize the destruction complex,APC truncation mutants have impaired AXIN binding,AXIN missense mutants destabilize the destruction complex,AXIN mutants destabilize the destruction complex, activating WNT signaling,Apoptotic cleavage of cellular proteins,Beta-catenin phosphorylation cascade,Deactivation of the beta-catenin transactivating complex,Deubiquitination,Disassembly of …	1D	DTX2,VDAC2,AGTR1,DYSF,RABGAP1,SMYD3,ANKRD17,CDKN2B,FBXO28,EFHC2	Signaling by NOTCH1,Deubiquitination,Ub-specific processing proteases,Cyclin D associated events in G1,G1 Phase,Mitotic G1-G1/S phases,Oncogene Induced Senescence,Oxidative Stress Induced Senescence,SMAD2/SMAD3:SMAD4 heterotrimer regulates transcription,Senescence-Associated Secretory Phenotype (SASP),Transcriptional activity of SMAD2/SMAD3:SMAD4 heterotrimer	4H
LP6005409-DNA_F03	ICGC	51	male	2	3	TNM7	T3N2M0	chemotherapy	317	5	51	34	0	5	27	0	406	BIRC3,CDKN2A,KRAS,MDM2,MAML2,NOTCH1,CCND1	Activated TLR4 signalling,Deubiquitination,MyD88-independent TLR3/TLR4 cascade,NOD1/2 Signaling Pathway,RIPK1-mediated regulated necrosis,Regulation of TNFR1 signaling,Regulation of necroptotic cell death,TNF signaling,TRIF-mediated TLR3/TLR4 signaling,Toll Like Receptor 3 (TLR3) Cascade,Toll Like Receptor 4 (TLR4) Cascade,Toll-Like Receptors Cascades,Ub-specific processing proteases,Cyclin D ass…	4D	DYRK2,KCTD5,GNS,KLHL42,RPRD1B,RBL1,TRAP1,INPPL1,RPS2,TGM2	Regulation of TP53 Activity,Regulation of TP53 Activity through Phosphorylation,Transcriptional Regulation by TP53,Neutrophil degranulation,Cyclin D associated events in G1,G0 and Early G1,G1 Phase,Mitotic G1-G1/S phases,SMAD2/SMAD3:SMAD4 heterotrimer regulates transcription,TP53 Regulates Transcription of Cell Cycle Genes,Transcriptional activity of SMAD2/SMAD3:SMAD4 heterotrimer,Interleukin rec…	4H
LP6005500-DNA_E03	ICGC	78	male	2	3	TNM7	T3N2M	no_treatment	487	14	175	99	3	19	188	9	923	AKT2,ATM,CCNE1,CD79A,CDKN2A,ETV6,IL7R,MDM2,TET1,MECOM,BCOR,PALB2,FHIT	AKT phosphorylates targets in the cytosol,CD28 co-stimulation,CD28 dependent PI3K/Akt signaling,CTLA4 inhibitory signaling,Constitutive Signaling by AKT1 E17K in Cancer,Costimulation by the CD28 family,Cyclin E associated events during G1/S transition,DAP12 interactions,DAP12 signaling,Deactivation of the beta-catenin transactivating complex,Downregulation of ERBB2 signaling,Downregulation of ERB…	3D	HNRNPUL1,PFKP,DDX17,LONRF1,TLE3,PUM1,PAPD7,SNRPA,CDKN2D,DLC1	mRNA Splicing,mRNA Splicing - Major Pathway,Signaling by NOTCH1,Cyclin D associated events in G1,G1 Phase,Mitotic G1-G1/S phases,Oncogene Induced Senescence,Oxidative Stress Induced Senescence,Senescence-Associated Secretory Phenotype (SASP),Rho GTPase cycle	4H
LP6005690-DNA_C02	ICGC	74	male	2	NA	NA	TNM	no_treatment	2	11	43	14	3	9	61	1	131	CDKN2A,CTNNB1,SMARCA4	Cyclin D associated events in G1,G1 Phase,Mitotic G1-G1/S phases,Oncogene Induced Senescence,Oxidative Stress Induced Senescence,Regulation of TP53 Activity,Regulation of TP53 Degradation,Regulation of TP53 Expression and Degradation,SUMOylation of transcription factors,Senescence-Associated Secretory Phenotype (SASP),Transcriptional Regulation by TP53,Apoptotic cleavage of cellular proteins,Beta…	5D	KANSL1,PRUNE2,CDKN2B,GSN,CYP2E1,RARS,GLI2,SH3PXD2A,NEDD4L,ASH1L	HATs acetylate histones,Cyclin D associated events in G1,G1 Phase,Mitotic G1-G1/S phases,Oncogene Induced Senescence,Oxidative Stress Induced Senescence,SMAD2/SMAD3:SMAD4 heterotrimer regulates transcription,Senescence-Associated Secretory Phenotype (SASP),Transcriptional activity of SMAD2/SMAD3:SMAD4 heterotrimer,Apoptotic cleavage of cellular proteins,Apoptotic execution phase,Neutrophil degran…	4H
LP6005690-DNA_E01	ICGC	50	male	2	2	TNM7	T3N3M	no_treatment	270	24	92	36	2	19	86	3	507	AKAP9,CDK6,SUZ12,TP53,TRRAP,PBRM1,CCND1	ARMS-mediated activation,Activation of NMDA receptor upon glutamate binding and postsynaptic events,CREB phosphorylation through the activation of Ras,DAP12 interactions,DAP12 signaling,Downstream signal transduction,FCERI mediated MAPK activation,Fc epsilon receptor (FCERI) signaling,Frs2-mediated activation,GRB2 events in EGFR signaling,Gastrin-CREB signalling pathway via PKC and MAPK,IGF1R sig…	1D	PPP6R3,PLOD3,LMNB1,HEATR2,ACTB,CPT1A,MCM7,ELOVL5,MCM3,SLC25A13	COPII (Coat Protein 2) Mediated Vesicle Transport,ER to Golgi Anterograde Transport,Transport to the Golgi and subsequent modification,Apoptotic cleavage of cellular proteins,Apoptotic execution phase,Deregulated CDK5 triggers multiple neurodegenerative pathways in Alzheimerâ€™s disease models,M Phase,Mitotic Anaphase,Mitotic Metaphase and Anaphase,Deubiquitination,EPH-Ephrin signaling,EPHB-media…	4H
LP6005690-DNA_H02	ICGC	67	male	NA	3	TNM7	T3N1M0	chemotherapy	188	22	19	13	2	18	77	6	336	ABL1,CDKN2A,CEBPA,ZNF521,MYC,TP53,BAP1,RUNX1,MECOM,PBRM1,FHIT	DNA Double Strand Break Response,RHO GTPase Effectors,Recruitment and ATM-mediated phosphorylation of repair and signaling proteins at DNA double strand breaks,Cyclin D associated events in G1,G1 Phase,Mitotic G1-G1/S phases,Oncogene Induced Senescence,Oxidative Stress Induced Senescence,Regulation of TP53 Activity,Regulation of TP53 Degradation,Regulation of TP53 Expression and Degradation,SUMOy…	3D	HNRNPUL1,STK3,COL4A1,ARID4B,KDM5B,GEM,RBM12B,CA13,E2F5,CCNE2	mRNA Splicing,mRNA Splicing - Major Pathway,NCAM signaling for neurite out-growth,HDMs demethylate histones,Cyclin D associated events in G1,G0 and Early G1,G1 Phase,Mitotic G1-G1/S phases,SMAD2/SMAD3:SMAD4 heterotrimer regulates transcription,Transcriptional activity of SMAD2/SMAD3:SMAD4 heterotrimer,Cyclin A:Cdk2-associated events at S phase entry,Cyclin E associated events during G1/S transiti…	4H
LP6005935-DNA_G03	ICGC	58	female	NA	3	TNM7	T3N0M	no_treatment	222	0	33	35	0	5	22	0	283	GNAS,MDM2	AKT phosphorylates targets in the cytosol,Constitutive Signaling by AKT1 E17K in Cancer,DAP12 interactions,DAP12 signaling,Deubiquitination,Downstream signal transduction,Downstream signaling events of B Cell Receptor (BCR),Fc epsilon receptor (FCERI) signaling,G1/S DNA Damage Checkpoints,GAB1 signalosome,NGF signalling via TRKA from the plasma membrane,Oncogene Induced Senescence,Oxidative Stres…	3D	VAPB,MID1,TUBA1C,RPRD1B,RXRB,TCEA2,DNAJC5,GPM6B,RBL1,RAB22A	Nuclear Receptor transcription pathway,Neutrophil degranulation,Cyclin D associated events in G1,G0 and Early G1,G1 Phase,Mitotic G1-G1/S phases,SMAD2/SMAD3:SMAD4 heterotrimer regulates transcription,TP53 Regulates Transcription of Cell Cycle Genes,Transcriptional Regulation by TP53,Transcriptional activity of SMAD2/SMAD3:SMAD4 heterotrimer	4H
LP6007420-DNA_A01	ICGC	80	female	1	2	TNM7	T3N3M	NA	127	7	78	36	0	7	61	2	301	CCNE1,GOPC,TCF12	Association of TriC/CCT with target proteins during biosynthesis,Cyclin A:Cdk2-associated events at S phase entry,Cyclin E associated events during G1/S transition,G1/S DNA Damage Checkpoints,G1/S Transition,Mitotic G1-G1/S phases,TP53 Regulates Transcription of Cell Cycle Genes,Transcriptional Regulation by TP53,p53-Dependent G1 DNA Damage Response,p53-Dependent G1/S DNA damage checkpoint,RHO GT…	5D	ACTN4,TRIM69,HNRNPL,ABR,TIAM1,CDK19,FAM57A,MCM7,EPHA4,CCNY	Response to elevated platelet cytosolic Ca2+,mRNA Splicing,mRNA Splicing - Major Pathway,Cell death signalling via NRAGE, NRIF and NADE,G alpha (12/13) signalling events,NRAGE signals death through JNK,Rho GTPase cycle,p75 NTR receptor-mediated signalling,EPH-Ephrin signaling,EPH-ephrin mediated repulsion of cells,EPHB-mediated forward signaling,Fatty acid, triacylglycerol, and ketone body metabo…	4H
LP6007434-DNA_A01	ICGC	58	male	1	2	TNM7	T3N3M0	NA	65	16	21	14	1	9	53	3	173	CDKN2A,EGFR,FGFR2,PTEN,TP53,CDK12	Cyclin D associated events in G1,G1 Phase,Mitotic G1-G1/S phases,Oncogene Induced Senescence,Oxidative Stress Induced Senescence,Regulation of TP53 Activity,Regulation of TP53 Degradation,Regulation of TP53 Expression and Degradation,SUMOylation of transcription factors,Senescence-Associated Secretory Phenotype (SASP),Transcriptional Regulation by TP53,ARMS-mediated activation,Constitutive Signal…	1D	ANXA11,WEE1,LPCAT1,ZMIZ1,PPIF,SIRT1,RPS24,FASN,USP25,PPIA	Cyclin A:Cdk2-associated events at S phase entry,Cyclin E associated events during G1/S transition,G1/S Transition,G2/M Checkpoints,G2/M Transition,Mitotic G1-G1/S phases,Mitotic G2-G2/M phases,S Phase,Fatty acid, triacylglycerol, and ketone body metabolism,Neutrophil degranulation,Activation of gene expression by SREBF (SREBP),Regulation of cholesterol biosynthesis by SREBP (SREBF),Deubiquitinat…	4H
LP6007542-DNA_A01	ICGC	78	male	2	3	TNM6	T3N1Mx	NA	104	20	30	26	0	10	93	3	278	APC,BRAF,ERBB2,SMAD4,PTEN,TP53,ARID1A,RUNX1	AMER1 mutants destabilize the destruction complex,APC truncation mutants have impaired AXIN binding,AXIN missense mutants destabilize the destruction complex,AXIN mutants destabilize the destruction complex, activating WNT signaling,Apoptotic cleavage of cellular proteins,Beta-catenin phosphorylation cascade,Deactivation of the beta-catenin transactivating complex,Deubiquitination,Disassembly of …	1D	PLOD3,CUX1,MCM7,TRIP6,MED13,SERPINE1,GIGYF1,TSC22D4,HNRNPM,GNB2	FGFR1 mutant receptor activation,Signaling by FGFR in disease,Signaling by FGFR1 in disease,Signaling by cytosolic FGFR1 fusion mutants,Activation of ATR in response to replication stress,Assembly of the pre-replicative complex,DNA Replication,DNA Replication Pre-Initiation,G1/S Transition,G2/M Checkpoints,M/G1 Transition,Mitotic G1-G1/S phases,Orc1 removal from chromatin,Regulation of DNA replic…	4H
LP6007552-DNA_A01	ICGC	62	male	1	3	TNM7	T3N1M0	NA	266	13	34	41	0	10	53	1	396	FOXO1,CDKN2A,CDK6,NTRK3,TP53,ARID1A,TRRAP	Constitutive Signaling by AKT1 E17K in Cancer,DAP12 interactions,DAP12 signaling,Downstream signal transduction,Downstream signaling events of B Cell Receptor (BCR),Fc epsilon receptor (FCERI) signaling,GAB1 signalosome,NGF signalling via TRKA from the plasma membrane,PI3K events in ERBB4 signaling,PI3K/AKT Signaling in Cancer,PI3K/AKT activation,Regulation of gene expression in beta cells,Role o…	3D	XPO7,PLOD3,SORBS3,SLC25A13,CUX1,MCM7,ACACA,SLC39A14,SERPINE1,TRIP6	FGFR1 mutant receptor activation,Signaling by FGFR in disease,Signaling by FGFR1 in disease,Signaling by cytosolic FGFR1 fusion mutants,Activation of ATR in response to replication stress,Assembly of the pre-replicative complex,DNA Replication,DNA Replication Pre-Initiation,G1/S Transition,G2/M Checkpoints,M/G1 Transition,Mitotic G1-G1/S phases,Orc1 removal from chromatin,Regulation of DNA replic…	4H
LP6007602	ICGC	72	male	2	NA	NA	TNM	NA	131	4	17	11	3	9	98	4	263	APC,SMAD4,TP53,ARID2	AMER1 mutants destabilize the destruction complex,APC truncation mutants have impaired AXIN binding,AXIN missense mutants destabilize the destruction complex,AXIN mutants destabilize the destruction complex, activating WNT signaling,Apoptotic cleavage of cellular proteins,Beta-catenin phosphorylation cascade,Deactivation of the beta-catenin transactivating complex,Deubiquitination,Disassembly of …	3D	DNMT3B,CARD6,EHMT1,E2F1,CALU,RALY,TUBB4B,DOCK8,TLR4,CBFA2T2	Regulation of TP53 Activity,Senescence-Associated Secretory Phenotype (SASP),Transcriptional Regulation by TP53,Assembly of the pre-replicative complex,CDC6 association with the ORC:origin complex,Cyclin D associated events in G1,DNA Replication,DNA Replication Pre-Initiation,G0 and Early G1,G1 Phase,G1/S Transition,G1/S-Specific Transcription,M/G1 Transition,Mitotic G1-G1/S phases,Mitotic G2-G2/…	4H
LP6008031-DNA_A01	ICGC	68	male	2	NA	TNM7	T0N0M0	no_treatment	752	181	31	55	3	7	74	2	1073	APC,ATP1A1,CBLB,FLT3,GNAS,TP53,ZMYM2,ARHGAP26,TET1,SS18L1,RECQL4	AMER1 mutants destabilize the destruction complex,APC truncation mutants have impaired AXIN binding,AXIN missense mutants destabilize the destruction complex,AXIN mutants destabilize the destruction complex, activating WNT signaling,Apoptotic cleavage of cellular proteins,Beta-catenin phosphorylation cascade,Deactivation of the beta-catenin transactivating complex,Deubiquitination,Disassembly of …	3D	NCOA3,E2F1,VAPB,TOMM34,HSPH1,RBL2,DNAJB5,TBC1D4,DNMT3B,IRAK1	Fatty acid, triacylglycerol, and ketone body metabolism,MAPK6/MAPK4 signaling,Regulation of lipid metabolism by Peroxisome proliferator-activated receptor alpha (PPARalpha),Assembly of the pre-replicative complex,CDC6 association with the ORC:origin complex,Cyclin D associated events in G1,DNA Replication,DNA Replication Pre-Initiation,G0 and Early G1,G1 Phase,G1/S Transition,G1/S-Specific Transc…	4H
LP6008031-DNA_A02	ICGC	73	male	1	NA	NA	TNM	no_treatment	30	1	496	125	123	14	106	2	786	RUNX1T1,PIK3CA,RB1,NTRK1,TP53,KMT2D,RNF43,DDX10,PICALM,FHIT	CD28 co-stimulation,CD28 dependent PI3K/Akt signaling,Constitutive Signaling by Aberrant PI3K in Cancer,Constitutive Signaling by EGFRvIII,Constitutive Signaling by Ligand-Responsive EGFR Cancer Variants,Costimulation by the CD28 family,DAP12 interactions,DAP12 signaling,Downstream signal transduction,Downstream signaling events of B Cell Receptor (BCR),Downstream signaling of activated FGFR1,Dow…	2D	NBEA,EGLN3,CCNA1,TRIM2,HIP1R,TNPO1,RUNX2,EXOSC8,KIF1C,RFC3	Cyclin A:Cdk2-associated events at S phase entry,Cyclin E associated events during G1/S transition,DNA Replication,Deubiquitination,G0 and Early G1,G1/S DNA Damage Checkpoints,G1/S Transition,G1/S-Specific Transcription,G2/M Transition,Mitotic G1-G1/S phases,Mitotic G2-G2/M phases,Orc1 removal from chromatin,Regulation of DNA replication,Regulation of TP53 Activity,Regulation of TP53 Activity thr…	4H
LP6008031-DNA_D03	ICGC	61	male	NA	3	TNM6	T2N1Mx	chemotherapy	260	1	62	32	0	10	45	1	375	BIRC3,AKAP9,CDK6,RET,TP53,TRRAP,KLF4	Activated TLR4 signalling,Deubiquitination,MyD88-independent TLR3/TLR4 cascade,NOD1/2 Signaling Pathway,RIPK1-mediated regulated necrosis,Regulation of TNFR1 signaling,Regulation of necroptotic cell death,TNF signaling,TRIF-mediated TLR3/TLR4 signaling,Toll Like Receptor 3 (TLR3) Cascade,Toll Like Receptor 4 (TLR4) Cascade,Toll-Like Receptors Cascades,Ub-specific processing proteases,ARMS-mediate…	1D	PTBP3,MCM7,PTPN3,RAD23B,GIGYF1,BIRC2,IKBKAP,SRI,OXCT1,MTUS1	Activation of ATR in response to replication stress,Assembly of the pre-replicative complex,DNA Replication,DNA Replication Pre-Initiation,G1/S Transition,G2/M Checkpoints,M/G1 Transition,Mitotic G1-G1/S phases,Orc1 removal from chromatin,Regulation of DNA replication,Removal of licensing factors from origins,S Phase,Switching of origins to a post-replicative state,Synthesis of DNA,EGFR downregul…	4H
LP6008031-DNA_F01	ICGC	55	male	1	3	TNM7	T3N1M	no_treatment	355	1	34	48	1	3	45	1	464	EP300,KRAS,SMAD4,MAML2,MYC,PIK3CA,SOX2,KMT2A,TP53,TRRAP,CCND1,RECQL4	Activation of anterior HOX genes in hindbrain development during early embryogenesis,C-type lectin receptors (CLRs),CD209 (DC-SIGN) signaling,Constitutive Signaling by NOTCH1 HD+PEST Domain Mutants,Constitutive Signaling by NOTCH1 PEST Domain Mutants,Deubiquitination,Formation of the beta-catenin:TCF transactivating complex,NOTCH1 Intracellular Domain Regulates Transcription,Pre-NOTCH Expression …	2D	SCRIB,PLOD3,ASAP1,MCM7,GRINA,PAK1,SOX5,FAM49B,CUX1,ZNF16	Beta-catenin independent WNT signaling,Activation of ATR in response to replication stress,Assembly of the pre-replicative complex,DNA Replication,DNA Replication Pre-Initiation,G1/S Transition,G2/M Checkpoints,M/G1 Transition,Mitotic G1-G1/S phases,Orc1 removal from chromatin,Regulation of DNA replication,Removal of licensing factors from origins,S Phase,Switching of origins to a post-replicativ…	4H
LP6008031-DNA_F02	ICGC	NA	male	3	NA	NA	TNM	no_treatment	281	16	22	23	0	2	17	0	350	FAS,CCNE1,MYC,PTEN,TRRAP,FHIT	RIPK1-mediated regulated necrosis,Regulation of necroptotic cell death,TP53 Regulates Transcription of Cell Death Genes,Transcriptional Regulation by TP53,Association of TriC/CCT with target proteins during biosynthesis,Cyclin A:Cdk2-associated events at S phase entry,Cyclin E associated events during G1/S transition,G1/S DNA Damage Checkpoints,G1/S Transition,Mitotic G1-G1/S phases,TP53 Regulate…	3D	PLOD3,STK3,MCM7,ATP6V1C1,CUX1,PABPC1,NCBP2,SLC25A13,NBEA,TRIP6	Activation of ATR in response to replication stress,Assembly of the pre-replicative complex,DNA Replication,DNA Replication Pre-Initiation,G1/S Transition,G2/M Checkpoints,M/G1 Transition,Mitotic G1-G1/S phases,Orc1 removal from chromatin,Regulation of DNA replication,Removal of licensing factors from origins,S Phase,Switching of origins to a post-replicative state,Synthesis of DNA,FGFR1 mutant r…	4H
LP6008031-DNA_G02	ICGC	69	male	NA	NA	NA	TNM	no_treatment	216	1	24	30	4	13	37	0	314	AKAP9,MET,CDK6,ARID1A,TRRAP,CHEK2,FHIT	ARMS-mediated activation,Activation of NMDA receptor upon glutamate binding and postsynaptic events,CREB phosphorylation through the activation of Ras,DAP12 interactions,DAP12 signaling,Downstream signal transduction,FCERI mediated MAPK activation,Fc epsilon receptor (FCERI) signaling,Frs2-mediated activation,GRB2 events in EGFR signaling,Gastrin-CREB signalling pathway via PKC and MAPK,IGF1R sig…	1D	TES,MCM7,CUX1,SRI,CDK14,SLC25A13,RBM10,TSC22D4,SLC25A40,KAT2B	Activation of ATR in response to replication stress,Assembly of the pre-replicative complex,DNA Replication,DNA Replication Pre-Initiation,G1/S Transition,G2/M Checkpoints,M/G1 Transition,Mitotic G1-G1/S phases,Orc1 removal from chromatin,Regulation of DNA replication,Removal of licensing factors from origins,S Phase,Switching of origins to a post-replicative state,Synthesis of DNA,FGFR1 mutant r…	4H
LP6008051-DNA_A01	ICGC	66	male	1	3	TNM7	TxN3M	no_treatment	456	2	53	56	1	4	30	0	536	ELN,AKAP9,GNAS,MDM4,CDK6,HNRNPA2B1,PTEN,TRRAP,FHIT,SS18L1	ARMS-mediated activation,Activation of NMDA receptor upon glutamate binding and postsynaptic events,CREB phosphorylation through the activation of Ras,DAP12 interactions,DAP12 signaling,Downstream signal transduction,FCERI mediated MAPK activation,Fc epsilon receptor (FCERI) signaling,Frs2-mediated activation,GRB2 events in EGFR signaling,Gastrin-CREB signalling pathway via PKC and MAPK,IGF1R sig…	1D	TOMM34,G3BP2,MCM7,CDCA7L,AMPH,MMP9,AQP1,FAM126A,SP4,NCOA3	Activation of ATR in response to replication stress,Assembly of the pre-replicative complex,DNA Replication,DNA Replication Pre-Initiation,G1/S Transition,G2/M Checkpoints,M/G1 Transition,Mitotic G1-G1/S phases,Orc1 removal from chromatin,Regulation of DNA replication,Removal of licensing factors from origins,S Phase,Switching of origins to a post-replicative state,Synthesis of DNA,EPH-Ephrin sig…	4H
LP6008051-DNA_D01	ICGC	68	male	1	NA	NA	TNM	no_treatment	454	3	31	60	0	12	69	1	600	RUNX1T1,CDKN2A,KRAS,MYC,TP53,CCND3,FHIT	Cyclin D associated events in G1,G1 Phase,Mitotic G1-G1/S phases,Oncogene Induced Senescence,Oxidative Stress Induced Senescence,Regulation of TP53 Activity,Regulation of TP53 Degradation,Regulation of TP53 Expression and Degradation,SUMOylation of transcription factors,Senescence-Associated Secretory Phenotype (SASP),Transcriptional Regulation by TP53,ARMS-mediated activation,C-type lectin recep…	2D	VEGFA,STK3,EGLN3,ERO1L,ASAP1,RUNX2,ENPP4,PNN,MAPK13,MCM7	EPH-Ephrin signaling,EPHA-mediated growth cone collapse,Response to elevated platelet cytosolic Ca2+,VEGFA-VEGFR2 Pathway,VEGFR2 mediated cell proliferation,Neutrophil degranulation,NGF signalling via TRKA from the plasma membrane,NOD1/2 Signaling Pathway,Nucleotide-binding domain, leucine rich repeat containing receptor (NLR) signaling pathways,Signalling to ERKs,Signalling to RAS,Activation of …	4H
LP6008141-DNA_A01	ICGC	75	male	NA	2	TNM7	T1bN0M	no_treatment	74	16	35	32	5	14	78	2	231	ZNF521,GNAS,TP53	Association of TriC/CCT with target proteins during biosynthesis,DAP12 interactions,DAP12 signaling,DNA Double Strand Break Response,Deubiquitination,Downstream signal transduction,Downstream signaling events of B Cell Receptor (BCR),Fc epsilon receptor (FCERI) signaling,G1/S DNA Damage Checkpoints,GAB1 signalosome,Intrinsic Pathway for Apoptosis,NGF signalling via TRKA from the plasma membrane,O…	3D	VAPB,WEE1,RAB22A,NELFCD,TRIP12,CABLES1,RAE1,GATA6,REPS1,MAP1B	Cyclin A:Cdk2-associated events at S phase entry,Cyclin E associated events during G1/S transition,G1/S Transition,G2/M Checkpoints,G2/M Transition,Mitotic G1-G1/S phases,Mitotic G2-G2/M phases,S Phase,HIV Infection,Transcriptional Regulation by TP53,Antiviral mechanism by IFN-stimulated genes,ISG15 antiviral mechanism,M Phase	4H
LP6008141-DNA_F02	ICGC	59	male	1	2	TNM7	T2N0M	chemotherapy	261	3	45	35	2	13	93	4	431	FOXO1,KRAS,SMAD4,MYB,MYC,TP53,SETBP1,LHFP	Constitutive Signaling by AKT1 E17K in Cancer,DAP12 interactions,DAP12 signaling,Downstream signal transduction,Downstream signaling events of B Cell Receptor (BCR),Fc epsilon receptor (FCERI) signaling,GAB1 signalosome,NGF signalling via TRKA from the plasma membrane,PI3K events in ERBB4 signaling,PI3K/AKT Signaling in Cancer,PI3K/AKT activation,Regulation of gene expression in beta cells,Role o…	2D	PLOD3,REPS1,UCHL3,ATP7B,TBC1D4,KCTD12,MCM7,NBEA,CUX1,GIGYF1	Deubiquitination,UCH proteinases,Activation of ATR in response to replication stress,Assembly of the pre-replicative complex,DNA Replication,DNA Replication Pre-Initiation,G1/S Transition,G2/M Checkpoints,M/G1 Transition,Mitotic G1-G1/S phases,Orc1 removal from chromatin,Regulation of DNA replication,Removal of licensing factors from origins,S Phase,Switching of origins to a post-replicative stat…	4H
LP6008221-DNA_B01	ICGC	47	male	NA	3	TNM7	T3N2M0	chemotherapy	638	0	15	12	1	0	8	1	666	AKT2,AKAP9,CD79A,IL7R,MYC,MYCL,CDK6,TP53,TRRAP,FHIT	AKT phosphorylates targets in the cytosol,CD28 co-stimulation,CD28 dependent PI3K/Akt signaling,CTLA4 inhibitory signaling,Constitutive Signaling by AKT1 E17K in Cancer,Costimulation by the CD28 family,Cyclin E associated events during G1/S transition,DAP12 interactions,DAP12 signaling,Deactivation of the beta-catenin transactivating complex,Downregulation of ERBB2 signaling,Downregulation of ERB…	1D	HNRNPUL1,DYRK1B,PAK4,AXL,ACTN4,PLOD3,MCM7,MAP3K10,VASP,HNRNPL	mRNA Splicing,mRNA Splicing - Major Pathway,Signaling by Robo receptor,VEGFA-VEGFR2 Pathway,Response to elevated platelet cytosolic Ca2+,Activation of ATR in response to replication stress,Assembly of the pre-replicative complex,DNA Replication,DNA Replication Pre-Initiation,G1/S Transition,G2/M Checkpoints,M/G1 Transition,Mitotic G1-G1/S phases,Orc1 removal from chromatin,Regulation of DNA repli…	4H
LP6008221-DNA_D02	ICGC	53	male	NA	3	TNM7	T1bN0M0	chemotherapy	393	1	28	17	2	6	40	1	478	BIRC3,AKAP9,MAML2,MYC,CDK6,TP53,TRRAP,AXIN1,CCND3,PICALM	Activated TLR4 signalling,Deubiquitination,MyD88-independent TLR3/TLR4 cascade,NOD1/2 Signaling Pathway,RIPK1-mediated regulated necrosis,Regulation of TNFR1 signaling,Regulation of necroptotic cell death,TNF signaling,TRIF-mediated TLR3/TLR4 signaling,Toll Like Receptor 3 (TLR3) Cascade,Toll Like Receptor 4 (TLR4) Cascade,Toll-Like Receptors Cascades,Ub-specific processing proteases,ARMS-mediate…	1D	MYO1C,PPP6R3,UNC93B1,SLC2A4,PITPNA,MCM7,CPT1A,ABR,SF3B2,AIP	Fcgamma receptor (FCGR) dependent phagocytosis,Positive epigenetic regulation of rRNA expression,Regulation of actin dynamics for phagocytic cup formation,COPII (Coat Protein 2) Mediated Vesicle Transport,ER to Golgi Anterograde Transport,Transport to the Golgi and subsequent modification,Toll-Like Receptors Cascades,Activation of ATR in response to replication stress,Assembly of the pre-replicat…	4H
LP6008221-DNA_E01	ICGC	NA	male	NA	3	TNM7	T3N3M	chemotherapy	82	6	112	49	8	7	46	3	281	CCNE1,CREBBP,ERBB2,ZNF521,CIC,FHIT	Association of TriC/CCT with target proteins during biosynthesis,Cyclin A:Cdk2-associated events at S phase entry,Cyclin E associated events during G1/S transition,G1/S DNA Damage Checkpoints,G1/S Transition,Mitotic G1-G1/S phases,TP53 Regulates Transcription of Cell Cycle Genes,Transcriptional Regulation by TP53,p53-Dependent G1 DNA Damage Response,p53-Dependent G1/S DNA damage checkpoint,Activa…	4D	RPRD1B,TGM2,DCAF7,MAP1B,MCM3,TRERF1,HDLBP,VASP,JUP,MARK4	Activation of ATR in response to replication stress,Assembly of the pre-replicative complex,DNA Replication,DNA Replication Pre-Initiation,G1/S Transition,G2/M Checkpoints,M/G1 Transition,Mitotic G1-G1/S phases,Orc1 removal from chromatin,Regulation of DNA replication,Removal of licensing factors from origins,S Phase,Switching of origins to a post-replicative state,Synthesis of DNA,Signaling by R…	4H
LP6008221-DNA_G01	ICGC	82	female	1	3	TNM7	T3N3M0	surgery	665	24	47	59	0	7	22	0	777	ATM,AKAP9,CDK4,CSF3R,MDM2,CDK6,RET,ERG,TRRAP,CCND1	DNA Double Strand Break Response,G1/S DNA Damage Checkpoints,Recruitment and ATM-mediated phosphorylation of repair and signaling proteins at DNA double strand breaks,Regulation of TP53 Activity,Regulation of TP53 Activity through Methylation,Regulation of TP53 Activity through Phosphorylation,Regulation of TP53 Degradation,Regulation of TP53 Expression and Degradation,Stabilization of p53,TP53 R…	1D	CTNND1,DYRK2,GLI1,SMARCC2,MCM7,STXBP3,PAK1,NABP2,SCAMP1,ESYT1	VEGFA-VEGFR2 Pathway,VEGFR2 mediated vascular permeability,Regulation of TP53 Activity,Regulation of TP53 Activity through Phosphorylation,Transcriptional Regulation by TP53,Activation of ATR in response to replication stress,Assembly of the pre-replicative complex,DNA Replication,DNA Replication Pre-Initiation,G1/S Transition,G2/M Checkpoints,M/G1 Transition,Mitotic G1-G1/S phases,Orc1 removal f…	4H
LP6008280-DNA_B03	ICGC	51	female	2	3	TNM7	T3N1M0	chemotherapy	177	2	9	19	6	14	34	1	258	CDKN2A,MYC,PIK3CA,TP53,RUNX1	Cyclin D associated events in G1,G1 Phase,Mitotic G1-G1/S phases,Oncogene Induced Senescence,Oxidative Stress Induced Senescence,Regulation of TP53 Activity,Regulation of TP53 Degradation,Regulation of TP53 Expression and Degradation,SUMOylation of transcription factors,Senescence-Associated Secretory Phenotype (SASP),Transcriptional Regulation by TP53,Constitutive Signaling by NOTCH1 HD+PEST Dom…	2D	TOMM34,NCOA3,ASAP1,MMP9,PTPN1,STK4,SLC13A3,RBL1,FAM49B,STRN	Fatty acid, triacylglycerol, and ketone body metabolism,MAPK6/MAPK4 signaling,Regulation of lipid metabolism by Peroxisome proliferator-activated receptor alpha (PPARalpha),EPH-Ephrin signaling,EPH-ephrin mediated repulsion of cells,Neutrophil degranulation,Negative regulation of MET activity,Cyclin D associated events in G1,G0 and Early G1,G1 Phase,Mitotic G1-G1/S phases,SMAD2/SMAD3:SMAD4 hetero…	4H
LP6008280-DNA_D02	ICGC	59	male	NA	2	TNM7	T4N1M0	no_treatment	8	1	132	60	19	4	52	2	247	ZNF521,ETV6,TP53,SETBP1	Association of TriC/CCT with target proteins during biosynthesis,DAP12 interactions,DAP12 signaling,DNA Double Strand Break Response,Deubiquitination,Downstream signal transduction,Downstream signaling events of B Cell Receptor (BCR),Fc epsilon receptor (FCERI) signaling,G1/S DNA Damage Checkpoints,GAB1 signalosome,Intrinsic Pathway for Apoptosis,NGF signalling via TRKA from the plasma membrane,O…	3D	DYRK1A,IGF1R,MPDZ,PDE4D,PTPN12,MCM2,PSD3,NCOR2,EIF4E,CAPN15	G0 and Early G1,Mitotic G1-G1/S phases,IGF1R signaling cascade,IRS-related events triggered by IGF1R,EGFR downregulation,Activation of ATR in response to replication stress,Assembly of the pre-replicative complex,DNA Replication,DNA Replication Pre-Initiation,G1/S Transition,G2/M Checkpoints,M/G1 Transition,Orc1 removal from chromatin,Regulation of DNA replication,Removal of licensing factors fro…	4H
LP6008280-DNA_G02	ICGC	67	male	1	NA	NA	TNM	no_treatment	637	49	20	33	1	5	22	0	746	BIRC3,ATM,FOXO1,CDKN2A,FLT3,SMAD4,MET,SMARCA4,ZMYM2,CCND3,FGFR1,LHFP	Activated TLR4 signalling,Deubiquitination,MyD88-independent TLR3/TLR4 cascade,NOD1/2 Signaling Pathway,RIPK1-mediated regulated necrosis,Regulation of TNFR1 signaling,Regulation of necroptotic cell death,TNF signaling,TRIF-mediated TLR3/TLR4 signaling,Toll Like Receptor 3 (TLR3) Cascade,Toll Like Receptor 4 (TLR4) Cascade,Toll-Like Receptors Cascades,Ub-specific processing proteases,DNA Double S…	1D	CD2AP,ERLIN2,HSPH1,RUNX2,VEGFA,ATP7B,DNAJB5,ADAM9,ACVR2B,MCM3	Defective CFTR causes cystic fibrosis,FGFR1 mutant receptor activation,Signaling by FGFR in disease,Signaling by FGFR1 in disease,EPH-Ephrin signaling,EPHA-mediated growth cone collapse,Response to elevated platelet cytosolic Ca2+,VEGFA-VEGFR2 Pathway,VEGFR2 mediated cell proliferation,Activation of ATR in response to replication stress,Assembly of the pre-replicative complex,DNA Replication,DNA …	4H
SS6003317	ICGC	59	male	NA	3	TNM6	T3N1M1	NA	575	40	43	31	1	8	61	1	732	AKAP9,CDKN2A,CAMTA1,EZH2,MYC,CDK6,TP53,TRRAP,RPL22,SETBP1,PICALM	ARMS-mediated activation,Activation of NMDA receptor upon glutamate binding and postsynaptic events,CREB phosphorylation through the activation of Ras,DAP12 interactions,DAP12 signaling,Downstream signal transduction,FCERI mediated MAPK activation,Fc epsilon receptor (FCERI) signaling,Frs2-mediated activation,GRB2 events in EGFR signaling,Gastrin-CREB signalling pathway via PKC and MAPK,IGF1R sig…	1D	NCOA3,PLOD3,TOMM34,HEATR2,ASAP1,PTPN1,CDK14,MCM7,TLR4,MMP9	Fatty acid, triacylglycerol, and ketone body metabolism,MAPK6/MAPK4 signaling,Regulation of lipid metabolism by Peroxisome proliferator-activated receptor alpha (PPARalpha),Negative regulation of MET activity,Activation of ATR in response to replication stress,Assembly of the pre-replicative complex,DNA Replication,DNA Replication Pre-Initiation,G1/S Transition,G2/M Checkpoints,M/G1 Transition,Mi…	4H
LP6005334-DNA_D02	ICGC	58	male	1	NA	NA	TNM	other_therapy	21	15	60	28	0	8	81	1	207	ZNF521,TP53,MED12,CCND3	Association of TriC/CCT with target proteins during biosynthesis,DAP12 interactions,DAP12 signaling,DNA Double Strand Break Response,Deubiquitination,Downstream signal transduction,Downstream signaling events of B Cell Receptor (BCR),Fc epsilon receptor (FCERI) signaling,G1/S DNA Damage Checkpoints,GAB1 signalosome,Intrinsic Pathway for Apoptosis,NGF signalling via TRKA from the plasma membrane,O…	3D	GNA13,DYRK2,CSDE1,MYO5A,IMPDH2,SEC24B,OSBPL8,RNF111,NFKB1,VPS13C	Cell death signalling via NRAGE, NRIF and NADE,G alpha (12/13) signalling events,NRAGE signals death through JNK,Rho GTPase cycle,p75 NTR receptor-mediated signalling,Regulation of TP53 Activity,Regulation of TP53 Activity through Phosphorylation,Transcriptional Regulation by TP53,Fcgamma receptor (FCGR) dependent phagocytosis,Regulation of actin dynamics for phagocytic cup formation,Neutrophil d…	5H
LP6005409-DNA_F02	ICGC	59	male	1	3	TNM7	T1bN0M0	no_treatment	167	17	16	23	0	9	46	1	268	EGFR,ERCC2,FLT3,MET,TP53,ZMYM2,BCOR	ARMS-mediated activation,Constitutive Signaling by Aberrant PI3K in Cancer,Constitutive Signaling by EGFRvIII,Constitutive Signaling by Ligand-Responsive EGFR Cancer Variants,DAP12 interactions,DAP12 signaling,Downregulation of ERBB2 signaling,Downstream signal transduction,Downstream signaling events of B Cell Receptor (BCR),FCERI mediated MAPK activation,Fc epsilon receptor (FCERI) signaling,Fr…	1D	NDEL1,HSPH1,TES,FLT1,PFAS,HMGB1,SLC46A3,SLC7A1,NBEA,MYH10	M Phase,Mitotic Anaphase,Mitotic Metaphase and Anaphase,RHO GTPase Effectors,RHO GTPases Activate Formins,Resolution of Sister Chromatid Cohesion,Separation of Sister Chromatids,Activated TLR4 signalling,Apoptotic execution phase,DEx/H-box helicases activate type I IFN and inflammatory cytokines production,MyD88 cascade initiated on plasma membrane,MyD88 dependent cascade initiated on endosome,My…	5H
LP6005409-DNA_H03	ICGC	51	male	1	NA	NA	TNM	no_treatment	79	0	22	31	0	2	15	2	141	CCNE1,ERBB2,TP53,MECOM	Association of TriC/CCT with target proteins during biosynthesis,Cyclin A:Cdk2-associated events at S phase entry,Cyclin E associated events during G1/S transition,G1/S DNA Damage Checkpoints,G1/S Transition,Mitotic G1-G1/S phases,TP53 Regulates Transcription of Cell Cycle Genes,Transcriptional Regulation by TP53,p53-Dependent G1 DNA Damage Response,p53-Dependent G1/S DNA damage checkpoint,ARMS-m…	1D	PTPN1,PTBP1,ARID3A,CEBPB,ZDHHC7,CKAP5,APP,RNF114,USP10,B4GALT5	Negative regulation of MET activity,Signaling by FGFR2,mRNA Splicing,mRNA Splicing - Major Pathway,TP53 Regulates Transcription of Cell Cycle Genes,TP53 Regulates Transcription of Genes Involved in G1 Cell Cycle Arrest,Transcriptional Regulation by TP53,Senescence-Associated Secretory Phenotype (SASP),G2/M Transition,M Phase,Mitotic Anaphase,Mitotic G2-G2/M phases,Mitotic Metaphase and Anaphase,R…	5H
LP6005500-DNA_C03	ICGC	72	male	3	2	TNM7	T1bN0M	no_treatment	321	28	9	11	0	10	56	1	428	CD79B,CDKN2A,GNAS,KRAS,PRKAR1A,TP53,ARID1A,ARID2,SS18L1	Antigen activates B Cell Receptor (BCR) leading to generation of second messengers,Signaling by the B Cell Receptor (BCR),Cyclin D associated events in G1,G1 Phase,Mitotic G1-G1/S phases,Oncogene Induced Senescence,Oxidative Stress Induced Senescence,Regulation of TP53 Activity,Regulation of TP53 Degradation,Regulation of TP53 Expression and Degradation,SUMOylation of transcription factors,Senesc…	2D	NCOA3,TOMM34,VAPB,MMP9,RBL1,STK4,PTPN1,ADRM1,NFATC2,MEF2C	Fatty acid, triacylglycerol, and ketone body metabolism,MAPK6/MAPK4 signaling,Regulation of lipid metabolism by Peroxisome proliferator-activated receptor alpha (PPARalpha),EPH-Ephrin signaling,EPH-ephrin mediated repulsion of cells,Neutrophil degranulation,Cyclin D associated events in G1,G0 and Early G1,G1 Phase,Mitotic G1-G1/S phases,SMAD2/SMAD3:SMAD4 heterotrimer regulates transcription,TP53 …	5H
LP6005690-DNA_D01	ICGC	64	male	NA	1	TNM7	T1N0M	no_treatment	156	20	32	30	0	14	43	1	288	FOXO1,CCND2,TP53,LHFP	Constitutive Signaling by AKT1 E17K in Cancer,DAP12 interactions,DAP12 signaling,Downstream signal transduction,Downstream signaling events of B Cell Receptor (BCR),Fc epsilon receptor (FCERI) signaling,GAB1 signalosome,NGF signalling via TRKA from the plasma membrane,PI3K events in ERBB4 signaling,PI3K/AKT Signaling in Cancer,PI3K/AKT activation,Regulation of gene expression in beta cells,Role o…	3D	TULP3,EHMT2,PRRC2A,FKBP4,BAG6,CNOT1,CLIC1,APP,RPS27,VARS	Positive epigenetic regulation of rRNA expression,Regulation of TP53 Activity,Senescence-Associated Secretory Phenotype (SASP),Transcriptional Regulation by TP53,Deadenylation of mRNA,TP53 Regulates Transcription of Cell Cycle Genes,Activated TLR4 signalling,DEx/H-box helicases activate type I IFN and inflammatory cytokines production,Deregulated CDK5 triggers multiple neurodegenerative pathways …	5H
LP6005690-DNA_D02	ICGC	67	male	NA	NA	NA	TNM	no_treatment	56	0	91	30	1	7	49	4	225	CTNNB1,NPM1,TP53,FHIT	Apoptotic cleavage of cellular proteins,Beta-catenin phosphorylation cascade,Deactivation of the beta-catenin transactivating complex,Disassembly of the destruction complex and recruitment of AXIN to the membrane,Formation of the beta-catenin:TCF transactivating complex,Misspliced GSK3beta mutants stabilize beta-catenin,RHO GTPase Effectors,RHO GTPases activate IQGAPs,S33 mutants of beta-catenin …	3D	REPS1,MEF2C,ROCK1,PDE4D,USP45,GATA6,CKAP5,CABLES1,MAP3K5,EIF4G1	Activated TLR4 signalling,MAP kinase activation in TLR cascade,MAPK targets/ Nuclear events mediated by MAP kinases,MyD88 cascade initiated on plasma membrane,MyD88 dependent cascade initiated on endosome,MyD88-independent TLR3/TLR4 cascade,MyD88:Mal cascade initiated on plasma membrane,NGF signalling via TRKA from the plasma membrane,Nuclear Events (kinase and transcription factor activation),TR…	5H
LP6005690-DNA_F02	ICGC	60	male	2	2	TNM7	T3N2M0	no_treatment	40	0	43	48	0	6	60	4	186	SMAD4,MAML2,MYC,TP53,KMT2D	Deubiquitination,Ub-specific processing proteases,Constitutive Signaling by NOTCH1 HD+PEST Domain Mutants,Constitutive Signaling by NOTCH1 PEST Domain Mutants,NICD traffics to nucleus,NOTCH1 Intracellular Domain Regulates Transcription,Notch-HLH transcription pathway,Pre-NOTCH Expression and Processing,Pre-NOTCH Transcription and Translation,Signaling by NOTCH1,Signaling by NOTCH1 HD+PEST Domain …	3D	USP21,LMNB1,USF1,TLR4,KAT2A,TRIB1,CABLES1,B4GALT3,PFDN2,RBBP8	Deubiquitination,Ub-specific processing proteases,Apoptotic cleavage of cellular proteins,Apoptotic execution phase,Deregulated CDK5 triggers multiple neurodegenerative pathways in Alzheimerâ€™s disease models,M Phase,Mitotic Anaphase,Mitotic Metaphase and Anaphase,Activated TLR4 signalling,Diseases associated with the TLR signaling cascade,MyD88-independent TLR3/TLR4 cascade,MyD88:Mal cascade in…	5H
LP6005935-DNA_A03	ICGC	63	female	2	2	TNM7	T1aN0M0	no_treatment	202	3	44	48	5	15	36	0	298	APC,ATRX,MDM2,ARID1A,CCND1	AMER1 mutants destabilize the destruction complex,APC truncation mutants have impaired AXIN binding,AXIN missense mutants destabilize the destruction complex,AXIN mutants destabilize the destruction complex, activating WNT signaling,Apoptotic cleavage of cellular proteins,Beta-catenin phosphorylation cascade,Deactivation of the beta-catenin transactivating complex,Deubiquitination,Disassembly of …	3D	LMAN1,RBM12B,ASAP1,ABR,GEM,E2F5,CA13,FMNL1,FAM49B,RIPK2	COPII (Coat Protein 2) Mediated Vesicle Transport,ER to Golgi Anterograde Transport,Transport to the Golgi and subsequent modification,Cell death signalling via NRAGE, NRIF and NADE,G alpha (12/13) signalling events,NRAGE signals death through JNK,Rho GTPase cycle,p75 NTR receptor-mediated signalling,Cyclin D associated events in G1,G0 and Early G1,G1 Phase,Mitotic G1-G1/S phases,SMAD2/SMAD3:SMAD…	5H
LP6005935-DNA_C02	ICGC	68	male	NA	2	TNM7	T3N1M	no_treatment	0	6	10	8	0	13	88	4	125	KIT,MDM4,TP53,TRRAP,FHIT	ARMS-mediated activation,Constitutive Signaling by Aberrant PI3K in Cancer,DAP12 interactions,DAP12 signaling,Downstream signal transduction,Downstream signaling events of B Cell Receptor (BCR),FCERI mediated MAPK activation,Fc epsilon receptor (FCERI) signaling,Frs2-mediated activation,GAB1 signalosome,GRB2 events in EGFR signaling,Gastrin-CREB signalling pathway via PKC and MAPK,IGF1R signaling…	1D	IRAK1,HCFC1,MED13,RANBP10,SEC23IP,ACACA,OSBPL8,STAG1,IARS,HIVEP1	Activated TLR4 signalling,Interleukin-1 signaling,MAP kinase activation in TLR cascade,MyD88 cascade initiated on plasma membrane,MyD88 dependent cascade initiated on endosome,MyD88-independent TLR3/TLR4 cascade,MyD88:Mal cascade initiated on plasma membrane,NOD1/2 Signaling Pathway,Nucleotide-binding domain, leucine rich repeat containing receptor (NLR) signaling pathways,Signaling by Interleuki…	5H
LP6007398-DNA_A01	ICGC	74	male	1	3	TNM7	T3N3M	NA	169	24	88	28	1	11	52	1	355	RUNX1T1,CDKN2A,EGFR,SMAD4,MYC,TP53,CCND1	Cyclin D associated events in G1,G1 Phase,Mitotic G1-G1/S phases,Oncogene Induced Senescence,Oxidative Stress Induced Senescence,Regulation of TP53 Activity,Regulation of TP53 Degradation,Regulation of TP53 Expression and Degradation,SUMOylation of transcription factors,Senescence-Associated Secretory Phenotype (SASP),Transcriptional Regulation by TP53,ARMS-mediated activation,Constitutive Signal…	1D	ATAD2,RAD9A,CNN3,AIP,CORO1B,SFXN1,IKBKB,SMYD3,ARHGAP29,ALDH9A1	Activation of ATR in response to replication stress,G2/M Checkpoints,Regulation of TP53 Activity,Regulation of TP53 Activity through Phosphorylation,Transcriptional Regulation by TP53,Activated TLR4 signalling,C-type lectin receptors (CLRs),CLEC7A (Dectin-1) signaling,Diseases associated with the TLR signaling cascade,Downstream signaling events of B Cell Receptor (BCR),Fc epsilon receptor (FCERI…	5H
LP6007416-DNA_A01	ICGC	69	male	1	NA	NA	TNM	NA	150	0	73	75	1	9	66	1	338	BRAF,FOXO1,ZNF521,KRAS,SUZ12,PIK3CA,SOX2,TP53	ARMS-mediated activation,Activation of NMDA receptor upon glutamate binding and postsynaptic events,CREB phosphorylation through the activation of Ras,DAP12 interactions,DAP12 signaling,Downstream signal transduction,FCERI mediated MAPK activation,Fc epsilon receptor (FCERI) signaling,Frs2-mediated activation,GRB2 events in EGFR signaling,Gastrin-CREB signalling pathway via PKC and MAPK,IGF1R sig…	2D	IRAK1,FLNA,MYO1D,MECP2,RHOT1,TCEA2,EIF4A1,DYSF,RGS19,ECT2	Activated TLR4 signalling,Interleukin-1 signaling,MAP kinase activation in TLR cascade,MyD88 cascade initiated on plasma membrane,MyD88 dependent cascade initiated on endosome,MyD88-independent TLR3/TLR4 cascade,MyD88:Mal cascade initiated on plasma membrane,NOD1/2 Signaling Pathway,Nucleotide-binding domain, leucine rich repeat containing receptor (NLR) signaling pathways,Signaling by Interleuki…	5H
LP6007508-DNA_A01	ICGC	67	male	1	3	TNM7	T4N3M0	chemotherapy	110	1	30	13	1	3	29	1	179	TP53,KAT6A,MECOM,CCND1,FHIT	Association of TriC/CCT with target proteins during biosynthesis,DAP12 interactions,DAP12 signaling,DNA Double Strand Break Response,Deubiquitination,Downstream signal transduction,Downstream signaling events of B Cell Receptor (BCR),Fc epsilon receptor (FCERI) signaling,G1/S DNA Damage Checkpoints,GAB1 signalosome,Intrinsic Pathway for Apoptosis,NGF signalling via TRKA from the plasma membrane,O…	3D	NCOA3,LONRF1,NCEH1,PLAT,FNDC3B,SENP1,ECT2,PAK1,IKBKB,PRKCI	Fatty acid, triacylglycerol, and ketone body metabolism,MAPK6/MAPK4 signaling,Regulation of lipid metabolism by Peroxisome proliferator-activated receptor alpha (PPARalpha),Cell death signalling via NRAGE, NRIF and NADE,G alpha (12/13) signalling events,NRAGE signals death through JNK,Rho GTPase cycle,p75 NTR receptor-mediated signalling,C-type lectin receptors (CLRs),CD28 co-stimulation,EPH-Ephr…	5H
LP6007516-DNA_A01	ICGC	72	male	NA	3	TNM7	T3N3M0	no_treatment	734	30	36	40	0	3	48	1	873	AKAP9,EZH2,CCND2,CDK6,TP53,TRRAP,IKZF1	ARMS-mediated activation,Activation of NMDA receptor upon glutamate binding and postsynaptic events,CREB phosphorylation through the activation of Ras,DAP12 interactions,DAP12 signaling,Downstream signal transduction,FCERI mediated MAPK activation,Fc epsilon receptor (FCERI) signaling,Frs2-mediated activation,GRB2 events in EGFR signaling,Gastrin-CREB signalling pathway via PKC and MAPK,IGF1R sig…	1D	USP31,NDE1,HIPK2,MCM7,USP25,ABCC1,MGRN1,APP,FKBP4,CARHSP1	G2/M Transition,M Phase,Mitotic Anaphase,Mitotic G2-G2/M phases,Mitotic Metaphase and Anaphase,RHO GTPase Effectors,RHO GTPases Activate Formins,Resolution of Sister Chromatid Cohesion,Separation of Sister Chromatids,Regulation of TP53 Activity,Regulation of TP53 Activity through Phosphorylation,Transcriptional Regulation by TP53,Activation of ATR in response to replication stress,Assembly of the…	5H
LP6007567-DNA_A01	ICGC	77	male	1	NA	NA	TNM	NA	171	6	91	50	1	7	49	3	338	CDKN2A,MDM2,EBF1,NTRK3,TRRAP,KAT6A,MECOM	Cyclin D associated events in G1,G1 Phase,Mitotic G1-G1/S phases,Oncogene Induced Senescence,Oxidative Stress Induced Senescence,Regulation of TP53 Activity,Regulation of TP53 Degradation,Regulation of TP53 Expression and Degradation,SUMOylation of transcription factors,Senescence-Associated Secretory Phenotype (SASP),Transcriptional Regulation by TP53,AKT phosphorylates targets in the cytosol,Co…	3D	HSPH1,LONRF1,DYRK2,DLC1,FLT1,SRGAP1,NBEA,GNS,HMGB1,SLC7A1	Regulation of TP53 Activity,Regulation of TP53 Activity through Phosphorylation,Transcriptional Regulation by TP53,Rho GTPase cycle,Signaling by Robo receptor,Neutrophil degranulation,Activated TLR4 signalling,Apoptotic execution phase,DEx/H-box helicases activate type I IFN and inflammatory cytokines production,MyD88 cascade initiated on plasma membrane,MyD88 dependent cascade initiated on endos…	5H
LP6007597	ICGC	64	male	1	NA	NA	TNM	NA	64	0	30	26	0	11	110	2	235	AKAP9,ZNF521,CDK6,PTEN,TP53,KMT2D,RNF43,DDX10	ARMS-mediated activation,Activation of NMDA receptor upon glutamate binding and postsynaptic events,CREB phosphorylation through the activation of Ras,DAP12 interactions,DAP12 signaling,Downstream signal transduction,FCERI mediated MAPK activation,Fc epsilon receptor (FCERI) signaling,Frs2-mediated activation,GRB2 events in EGFR signaling,Gastrin-CREB signalling pathway via PKC and MAPK,IGF1R sig…	1D	ELOVL5,LONRF1,DLC1,BPTF,GFOD1,HEXA,TMEM14A,ICK,TRIM39,CD36	Fatty acid, triacylglycerol, and ketone body metabolism,Rho GTPase cycle,Activated TLR4 signalling,Diseases associated with the TLR signaling cascade,MyD88:Mal cascade initiated on plasma membrane,Neutrophil degranulation,Regulation of lipid metabolism by Peroxisome proliferator-activated receptor alpha (PPARalpha),Response to elevated platelet cytosolic Ca2+,Toll Like Receptor 2 (TLR2) Cascade,T…	5H
LP6008031-DNA_A04	ICGC	53	male	2	2	TNM7	T3N2M0	chemotherapy	13	1	57	16	0	5	50	3	139	TP53,ARID1A,UBR5	Association of TriC/CCT with target proteins during biosynthesis,DAP12 interactions,DAP12 signaling,DNA Double Strand Break Response,Deubiquitination,Downstream signal transduction,Downstream signaling events of B Cell Receptor (BCR),Fc epsilon receptor (FCERI) signaling,G1/S DNA Damage Checkpoints,GAB1 signalosome,Intrinsic Pathway for Apoptosis,NGF signalling via TRKA from the plasma membrane,O…	3D	ARHGAP1,ACTG1,NBEA,NEDD4L,MEF2C,ESYT1,GDAP1,NKRF,CAPRIN1,CRY2	Rho GTPase cycle,EPH-Ephrin signaling,EPHB-mediated forward signaling,Fcgamma receptor (FCGR) dependent phagocytosis,RHO GTPase Effectors,RHO GTPases Activate Formins,RHO GTPases Activate WASPs and WAVEs,Regulation of actin dynamics for phagocytic cup formation,HIV Infection,Transcriptional activity of SMAD2/SMAD3:SMAD4 heterotrimer,Activated TLR4 signalling,MAP kinase activation in TLR cascade,M…	5H
LP6008031-DNA_B02	ICGC	66	male	2	3	TNM7	T3N2M	no_treatment	180	11	44	43	1	11	42	1	316	RUNX1T1,FOXO1,CDKN2A,EGFR,FLT3,MYC,TP53,CCND1,LHFP	Constitutive Signaling by AKT1 E17K in Cancer,DAP12 interactions,DAP12 signaling,Downstream signal transduction,Downstream signaling events of B Cell Receptor (BCR),Fc epsilon receptor (FCERI) signaling,GAB1 signalosome,NGF signalling via TRKA from the plasma membrane,PI3K events in ERBB4 signaling,PI3K/AKT Signaling in Cancer,PI3K/AKT activation,Regulation of gene expression in beta cells,Role o…	1D	HSPH1,ATP7B,FLT1,SLC7A1,NBEA,SLC46A3,KATNAL1,HMGB1,FCHSD2,ITM2B	Activated TLR4 signalling,Apoptotic execution phase,DEx/H-box helicases activate type I IFN and inflammatory cytokines production,MyD88 cascade initiated on plasma membrane,MyD88 dependent cascade initiated on endosome,MyD88-independent TLR3/TLR4 cascade,MyD88:Mal cascade initiated on plasma membrane,Neutrophil degranulation,RIP-mediated NFkB activation via ZBP1,TAK1 activates NFkB by phosphoryla…	5H
LP6008051-DNA_G01	ICGC	40	male	NA	2	TNM7	T3N2M	chemotherapy	220	0	72	70	0	8	41	1	391	CREBBP,MYC,NF1,TP53	Activation of anterior HOX genes in hindbrain development during early embryogenesis,C-type lectin receptors (CLRs),CD209 (DC-SIGN) signaling,Constitutive Signaling by NOTCH1 HD+PEST Domain Mutants,Constitutive Signaling by NOTCH1 PEST Domain Mutants,Formation of the beta-catenin:TCF transactivating complex,NICD traffics to nucleus,NOTCH1 Intracellular Domain Regulates Transcription,Notch-HLH tra…	1D	NCOA3,MAPKAPK2,MEF2D,CDC25B,TOMM34,NFATC2,CNOT1,PTPN1,STK4,MMP9	Fatty acid, triacylglycerol, and ketone body metabolism,MAPK6/MAPK4 signaling,Regulation of lipid metabolism by Peroxisome proliferator-activated receptor alpha (PPARalpha),Activated TLR4 signalling,MAP kinase activation in TLR cascade,MAPK targets/ Nuclear events mediated by MAP kinases,MyD88 cascade initiated on plasma membrane,MyD88 dependent cascade initiated on endosome,MyD88-independent TLR…	5H
LP6008141-DNA_F01	ICGC	NA	male	NA	3	TNM7	T1N0M	no_treatment	785	0	70	101	3	10	37	1	945	ELN,CD79A,ERBB2,IDH2,PRKAR1A,NTRK3,TCF7L2	Antigen activates B Cell Receptor (BCR) leading to generation of second messengers,Signaling by the B Cell Receptor (BCR),ARMS-mediated activation,Constitutive Signaling by Aberrant PI3K in Cancer,DAP12 interactions,DAP12 signaling,Downregulation of ERBB2 signaling,Downregulation of ERBB2:ERBB3 signaling,Downstream signal transduction,Downstream signaling events of B Cell Receptor (BCR),FCERI med…	4D	TNFAIP1,VEGFA,CDK18,PTPN12,ZBTB7B,SMARCC2,FOS,KHDRBS1,ABCC1,RNF167	EPH-Ephrin signaling,EPHA-mediated growth cone collapse,Response to elevated platelet cytosolic Ca2+,VEGFA-VEGFR2 Pathway,VEGFR2 mediated cell proliferation,EGFR downregulation,Activated TLR4 signalling,Fc epsilon receptor (FCERI) signaling,MAP kinase activation in TLR cascade,MAPK targets/ Nuclear events mediated by MAP kinases,MyD88 cascade initiated on plasma membrane,MyD88 dependent cascade i…	5H
LP6008141-DNA_G01	ICGC	79	male	NA	NA	NA	TNM	no_treatment	163	85	24	52	0	3	50	4	355	APC,MDM2,TP53	AMER1 mutants destabilize the destruction complex,APC truncation mutants have impaired AXIN binding,AXIN missense mutants destabilize the destruction complex,AXIN mutants destabilize the destruction complex, activating WNT signaling,Apoptotic cleavage of cellular proteins,Beta-catenin phosphorylation cascade,Deactivation of the beta-catenin transactivating complex,Deubiquitination,Disassembly of …	3D	USP36,DYRK2,SEC24C,GNS,ANXA11,IRAK1,PLAU,USP15,LGALS3BP,FLNA	Regulation of TP53 Activity,Regulation of TP53 Activity through Phosphorylation,Transcriptional Regulation by TP53,COPII (Coat Protein 2) Mediated Vesicle Transport,ER to Golgi Anterograde Transport,MHC class II antigen presentation,Regulation of cholesterol biosynthesis by SREBP (SREBF),Transport to the Golgi and subsequent modification,Neutrophil degranulation,Activated TLR4 signalling,Interleu…	5H
LP6008141-DNA_G02	ICGC	69	male	NA	3	TNM7	T2N0M	chemotherapy	95	67	49	36	7	8	66	2	313	FOXO1,SMAD4,TP53,CCND1	Constitutive Signaling by AKT1 E17K in Cancer,DAP12 interactions,DAP12 signaling,Downstream signal transduction,Downstream signaling events of B Cell Receptor (BCR),Fc epsilon receptor (FCERI) signaling,GAB1 signalosome,NGF signalling via TRKA from the plasma membrane,PI3K events in ERBB4 signaling,PI3K/AKT Signaling in Cancer,PI3K/AKT activation,Regulation of gene expression in beta cells,Role o…	3D	HSPH1,TIAM1,HMGB1,IRAK1,ROCK1,INPPL1,DHCR7,SPEN,FLNA,CABLES1	Cell death signalling via NRAGE, NRIF and NADE,EPH-Ephrin signaling,EPH-ephrin mediated repulsion of cells,EPHB-mediated forward signaling,G alpha (12/13) signalling events,NRAGE signals death through JNK,Rho GTPase cycle,p75 NTR receptor-mediated signalling,Activated TLR4 signalling,Apoptotic execution phase,DEx/H-box helicases activate type I IFN and inflammatory cytokines production,MyD88 casc…	5H
LP6008202-DNA_G01	ICGC	61	male	NA	3	TNM7	T3N3M0	chemotherapy	40	5	15	25	0	4	27	1	110	BRAF,KRAS,SMAD4,TP53,KAT6A	ARMS-mediated activation,Activation of NMDA receptor upon glutamate binding and postsynaptic events,CREB phosphorylation through the activation of Ras,DAP12 interactions,DAP12 signaling,Downstream signal transduction,FCERI mediated MAPK activation,Fc epsilon receptor (FCERI) signaling,Frs2-mediated activation,GRB2 events in EGFR signaling,Gastrin-CREB signalling pathway via PKC and MAPK,IGF1R sig…	2D	PLAT,MEF2C,LDHB,GOLT1B,IKBKB,BCAT1,THAP1,SLC25A13,VDAC3,SOX5	Activated TLR4 signalling,MAP kinase activation in TLR cascade,MAPK targets/ Nuclear events mediated by MAP kinases,MyD88 cascade initiated on plasma membrane,MyD88 dependent cascade initiated on endosome,MyD88-independent TLR3/TLR4 cascade,MyD88:Mal cascade initiated on plasma membrane,NGF signalling via TRKA from the plasma membrane,Nuclear Events (kinase and transcription factor activation),TR…	5H
LP6008221-DNA_A01	ICGC	78	female	NA	3	TNM7	T4aN1M0	no_treatment	138	15	51	55	2	6	54	3	279	AKAP9,CBL,SMAD4,CDK6,PDGFRB,RAF1,TP53,RUNX1,DDX10,FHIT	ARMS-mediated activation,Activation of NMDA receptor upon glutamate binding and postsynaptic events,CREB phosphorylation through the activation of Ras,DAP12 interactions,DAP12 signaling,Downstream signal transduction,FCERI mediated MAPK activation,Fc epsilon receptor (FCERI) signaling,Frs2-mediated activation,GRB2 events in EGFR signaling,Gastrin-CREB signalling pathway via PKC and MAPK,IGF1R sig…	2D	SETD5,LMCD1,EAF1,HIPK3,BRPF1,CDK14,IRAK2,DLG2,ANKRD28,NR2C2	HATs acetylate histones,Regulation of TP53 Activity,Transcriptional Regulation by TP53,Activated TLR4 signalling,Interleukin-1 signaling,MAP kinase activation in TLR cascade,MyD88 cascade initiated on plasma membrane,MyD88 dependent cascade initiated on endosome,MyD88-independent TLR3/TLR4 cascade,MyD88:Mal cascade initiated on plasma membrane,NOD1/2 Signaling Pathway,Nucleotide-binding domain, l…	5H
LP6008280-DNA_A01	ICGC	56	male	2	3	TNM7	T3N3M0	chemotherapy	119	5	30	12	1	6	39	1	208	ELN,ARID1A,FHIT,SBDS	RMTs methylate histone arginines	5D	MEF2A,FURIN,IGF1R,STX1A,ROCK1,BAZ1B,FES,LIMK1,NCOR2,GATA6	Activated TLR4 signalling,MAP kinase activation in TLR cascade,MAPK targets/ Nuclear events mediated by MAP kinases,MyD88 cascade initiated on plasma membrane,MyD88 dependent cascade initiated on endosome,MyD88-independent TLR3/TLR4 cascade,MyD88:Mal cascade initiated on plasma membrane,NGF signalling via TRKA from the plasma membrane,Nuclear Events (kinase and transcription factor activation),TR…	5H
SM-4AX85	ICGC	66	male	1	NA	NA	TNM	NA	156	20	27	19	0	5	50	2	265	AKAP9,EGFR,IL7R,MYC,CDK6,TP53,TSC1	ARMS-mediated activation,Activation of NMDA receptor upon glutamate binding and postsynaptic events,CREB phosphorylation through the activation of Ras,DAP12 interactions,DAP12 signaling,Downstream signal transduction,FCERI mediated MAPK activation,Fc epsilon receptor (FCERI) signaling,Frs2-mediated activation,GRB2 events in EGFR signaling,Gastrin-CREB signalling pathway via PKC and MAPK,IGF1R sig…	1D	PAPD7,TARS,MTMR12,LPCAT1,PRKAA1,TLR4,SEPT2,NSUN2,OXCT1,INPP5D	Fatty acid, triacylglycerol, and ketone body metabolism,Neutrophil degranulation,IGF1R signaling cascade,IRS-mediated signalling,IRS-related events triggered by IGF1R,Insulin receptor signalling cascade,PI3K Cascade,Regulation of TP53 Activity,Regulation of TP53 Activity through Phosphorylation,Transcriptional Regulation by TP53,Activated TLR4 signalling,Diseases associated with the TLR signaling…	5H
SM-4AX86	ICGC	64	male	1	NA	TNM7	T0N0M0	no_treatment	0	0	17	11	0	6	62	3	96	TP53	Association of TriC/CCT with target proteins during biosynthesis,DAP12 interactions,DAP12 signaling,DNA Double Strand Break Response,Deubiquitination,Downstream signal transduction,Downstream signaling events of B Cell Receptor (BCR),Fc epsilon receptor (FCERI) signaling,G1/S DNA Damage Checkpoints,GAB1 signalosome,Intrinsic Pathway for Apoptosis,NGF signalling via TRKA from the plasma membrane,O…	3D	MEF2C,PLOD2,VPS13C,USP25,GLI3,COL4A5,SMYD2,SRGAP1,KIF1A,KLC1	Activated TLR4 signalling,MAP kinase activation in TLR cascade,MAPK targets/ Nuclear events mediated by MAP kinases,MyD88 cascade initiated on plasma membrane,MyD88 dependent cascade initiated on endosome,MyD88-independent TLR3/TLR4 cascade,MyD88:Mal cascade initiated on plasma membrane,NGF signalling via TRKA from the plasma membrane,Nuclear Events (kinase and transcription factor activation),TR…	5H
SM-4AX87	ICGC	71	male	3	3	TNM7	T3N0M	no_treatment	0	0	10	15	0	1	20	0	43	EBF1		NA	KDM2A,COPB1,IKBKB,ANK3,DAAM1,UTP20,PNPLA7,ARHGEF10,MCU,ABLIM3	HDMs demethylate histones,ER to Golgi Anterograde Transport,Neutrophil degranulation,Transport to the Golgi and subsequent modification,Activated TLR4 signalling,C-type lectin receptors (CLRs),CLEC7A (Dectin-1) signaling,Diseases associated with the TLR signaling cascade,Downstream signaling events of B Cell Receptor (BCR),Fc epsilon receptor (FCERI) signaling,Interleukin-1 signaling,MAP kinase a…	5H
SM-4B295	ICGC	87	female	3	NA	NA	TNM	no_treatment	478	4	27	18	0	7	54	3	582	CDKN2A,IL7R,TP53,FHIT	Cyclin D associated events in G1,G1 Phase,Mitotic G1-G1/S phases,Oncogene Induced Senescence,Oxidative Stress Induced Senescence,Regulation of TP53 Activity,Regulation of TP53 Degradation,Regulation of TP53 Expression and Degradation,SUMOylation of transcription factors,Senescence-Associated Secretory Phenotype (SASP),Transcriptional Regulation by TP53,Interleukin-7 signaling,Signaling by Interle…	3D	ARHGEF2,MAPKAPK2,RXRB,SRGAP2,SLC39A1,ZBTB7B,RPL23,BRD2,USP21,BAG6	Cell death signalling via NRAGE, NRIF and NADE,G alpha (12/13) signalling events,NRAGE signals death through JNK,Rho GTPase cycle,p75 NTR receptor-mediated signalling,Activated TLR4 signalling,MAP kinase activation in TLR cascade,MAPK targets/ Nuclear events mediated by MAP kinases,MyD88 cascade initiated on plasma membrane,MyD88 dependent cascade initiated on endosome,MyD88-independent TLR3/TLR4…	5H
SS6003302	ICGC	53	male	1	3	TNM6	T1aN0Mx	NA	227	5	39	832	10	6	34	1	1092	AKAP9,SPECC1,CDK6,ZBTB16,TP53,RUNX1,KAT6A,DDX10,RARA,SMARCE1	ARMS-mediated activation,Activation of NMDA receptor upon glutamate binding and postsynaptic events,CREB phosphorylation through the activation of Ras,DAP12 interactions,DAP12 signaling,Downstream signal transduction,FCERI mediated MAPK activation,Fc epsilon receptor (FCERI) signaling,Frs2-mediated activation,GRB2 events in EGFR signaling,Gastrin-CREB signalling pathway via PKC and MAPK,IGF1R sig…	1D	IGFBP3,GLI3,TRIM2,AQP1,SCRN1,NOD1,COL4A1,TLE3,AMPH,TNS3	Transcriptional Regulation by TP53,Activated TLR4 signalling,Deubiquitination,Interleukin-1 signaling,MAP kinase activation in TLR cascade,MyD88 cascade initiated on plasma membrane,MyD88 dependent cascade initiated on endosome,MyD88-independent TLR3/TLR4 cascade,MyD88:Mal cascade initiated on plasma membrane,NOD1/2 Signaling Pathway,Nucleotide-binding domain, leucine rich repeat containing recep…	5H
LP2000105-DNA_A01	ICGC	49	male	2	3	TNM7	T4aN3M	chemotherapy	584	23	105	64	9	11	61	16	801	AKT2,CDKN2A,ERBB2,KIT,MYB,MYC,PRKAR1A,TP53,CCND3,FHIT,RARA,SMARCE1,LASP1,MLLT6	AKT phosphorylates targets in the cytosol,CD28 co-stimulation,CD28 dependent PI3K/Akt signaling,CTLA4 inhibitory signaling,Constitutive Signaling by AKT1 E17K in Cancer,Costimulation by the CD28 family,Cyclin E associated events during G1/S transition,DAP12 interactions,DAP12 signaling,Deactivation of the beta-catenin transactivating complex,Downregulation of ERBB2 signaling,Downregulation of ERB…	1D	CD2AP,HNRNPUL1,VEGFA,DYRK1B,AXL,PAK4,JUP,CAPNS1,WDR62,PLD3	mRNA Splicing,mRNA Splicing - Major Pathway,EPH-Ephrin signaling,EPHA-mediated growth cone collapse,Response to elevated platelet cytosolic Ca2+,VEGFA-VEGFR2 Pathway,VEGFR2 mediated cell proliferation,Signaling by Robo receptor,Neutrophil degranulation,VEGFR2 mediated vascular permeability,Deregulated CDK5 triggers multiple neurodegenerative pathways in Alzheimerâ€™s disease models,Fcgamma recept…	6H
LP2000325-DNA_A01	ICGC	58	male	NA	3	TNM7	T3N2M0	no_treatment	347	14	119	51	3	9	55	6	564	CAMTA1,BCR,GNAS,HRAS,PIK3CA,PTPN11,MECOM	FGFR1 mutant receptor activation,Signaling by FGFR in disease,Signaling by FGFR1 in disease,Signaling by cytosolic FGFR1 fusion mutants,ARMS-mediated activation,Activation of NMDA receptor upon glutamate binding and postsynaptic events,C-type lectin receptors (CLRs),CD209 (DC-SIGN) signaling,CREB phosphorylation through the activation of Ras,Constitutive Signaling by EGFRvIII,Constitutive Signali…	4D	HNRNPDL,G3BP2,EIF4G1,TRA2B,VAPB,TIAM1,PKD2,FNDC3B,GRSF1,CTNND1	Antiviral mechanism by IFN-stimulated genes,Deadenylation of mRNA,IGF1R signaling cascade,IRS-mediated signalling,IRS-related events triggered by IGF1R,ISG15 antiviral mechanism,Insulin receptor signalling cascade,PI3K Cascade,mRNA Splicing,mRNA Splicing - Major Pathway,Cell death signalling via NRAGE, NRIF and NADE,EPH-Ephrin signaling,EPH-ephrin mediated repulsion of cells,EPHB-mediated forward…	6H
LP2000327-DNA_A01	ICGC	57	female	NA	2	TNM7	T1bN0M	no_treatment	137	17	6	30	0	5	37	3	215	CACNA1D,ERBB2,NOTCH1,PRKAR1A,STAT3,STAT5B,TP53,SETD2,FHIT,RARA,SMARCE1	NCAM signaling for neurite out-growth,ARMS-mediated activation,Constitutive Signaling by Aberrant PI3K in Cancer,DAP12 interactions,DAP12 signaling,Downregulation of ERBB2 signaling,Downregulation of ERBB2:ERBB3 signaling,Downstream signal transduction,Downstream signaling events of B Cell Receptor (BCR),FCERI mediated MAPK activation,Fc epsilon receptor (FCERI) signaling,Frs2-mediated activation…	1D	THRA,ACLY,KAT2A,JUP,MED24,KPNA2,NCOR2,BPTF,NBEA,NKIRAS2	Nuclear Receptor transcription pathway,Fatty acid, triacylglycerol, and ketone body metabolism,Neutrophil degranulation,Deubiquitination,HATs acetylate histones,Positive epigenetic regulation of rRNA expression,Pre-NOTCH Expression and Processing,Signaling by NOTCH1,Ub-specific processing proteases,VEGFA-VEGFR2 Pathway,VEGFR2 mediated vascular permeability,Regulation of lipid metabolism by Peroxi…	6H
LP2000329-DNA_A01	ICGC	66	male	1	2	TNM7	T3N2M0	no_treatment	255	0	39	41	0	8	60	4	384	CBLB,FOXO1,CDKN2A,KRAS,MDM2,REL,TP53,XPO1,IKZF1,CCND1	Antigen activates B Cell Receptor (BCR) leading to generation of second messengers,Signaling by the B Cell Receptor (BCR),Constitutive Signaling by AKT1 E17K in Cancer,DAP12 interactions,DAP12 signaling,Downstream signal transduction,Downstream signaling events of B Cell Receptor (BCR),Fc epsilon receptor (FCERI) signaling,GAB1 signalosome,NGF signalling via TRKA from the plasma membrane,PI3K eve…	2D	PPP6R3,POGZ,CPT1A,ATP2A2,CNOT1,DNAJB5,SLC7A1,SEC24C,TESK1,B4GALT1	COPII (Coat Protein 2) Mediated Vesicle Transport,ER to Golgi Anterograde Transport,Transport to the Golgi and subsequent modification,Fatty acid, triacylglycerol, and ketone body metabolism,Regulation of lipid metabolism by Peroxisome proliferator-activated receptor alpha (PPARalpha),Pre-NOTCH Expression and Processing,Deadenylation of mRNA,TP53 Regulates Transcription of Cell Cycle Genes,Transc…	6H
LP2000330-DNA_A01	ICGC	55	male	1	3	TNM7	T3N2M	chemotherapy	1766	7	58	32	2	6	39	3	1874	AKT2,AKAP9,CD79A,ERBB2,PIM1,IL7R,CDK6,PPP2R1A,PTPN11,STAT3,STAT5B,TP53,TRRAP,CCND3,CARD11,FHIT,RARA,SMARCE1,LASP1,MLLT6	AKT phosphorylates targets in the cytosol,CD28 co-stimulation,CD28 dependent PI3K/Akt signaling,CTLA4 inhibitory signaling,Constitutive Signaling by AKT1 E17K in Cancer,Costimulation by the CD28 family,Cyclin E associated events during G1/S transition,DAP12 interactions,DAP12 signaling,Deactivation of the beta-catenin transactivating complex,Downregulation of ERBB2 signaling,Downregulation of ERB…	2D	HNRNPUL1,TRIM28,TOB1,ULK1,GANAB,KPNB1,EEA1,AXL,GNA12,NMT1	mRNA Splicing,mRNA Splicing - Major Pathway,Antiviral mechanism by IFN-stimulated genes,Apoptotic execution phase,HIV Infection,ISG15 antiviral mechanism,Neutrophil degranulation,Regulation of cholesterol biosynthesis by SREBP (SREBF),Toll Like Receptor 9 (TLR9) Cascade,Toll-Like Receptors Cascades,VEGFA-VEGFR2 Pathway,G alpha (12/13) signalling events	6H
LP2000331-DNA_A01	ICGC	71	male	NA	2	TNM7	T1aN0M0	no_treatment	44	44	53	29	1	9	32	0	199	APC,CDKN2A,RAC1,TP53,FBXW7,FHIT	AMER1 mutants destabilize the destruction complex,APC truncation mutants have impaired AXIN binding,AXIN missense mutants destabilize the destruction complex,AXIN mutants destabilize the destruction complex, activating WNT signaling,Apoptotic cleavage of cellular proteins,Beta-catenin phosphorylation cascade,Deactivation of the beta-catenin transactivating complex,Deubiquitination,Disassembly of …	3D	TCEA2,RGS19,KIF3B,CERS2,BZW2,EPB41L2,RBM5,GLI3,JUP,ZBED1	MHC class II antigen presentation,mRNA Splicing,mRNA Splicing - Major Pathway,Neutrophil degranulation,VEGFA-VEGFR2 Pathway,VEGFR2 mediated vascular permeability	6H
LP2000333-DNA_A01	ICGC	49	female	2	3	NA	T1bNMx	chemotherapy	347	20	42	22	1	6	33	5	448	CDKN2A,CTNNB1,ZNF521,CIITA,SMAD4,STK11,TP53,CCND1,FHIT,SS18	Cyclin D associated events in G1,G1 Phase,Mitotic G1-G1/S phases,Oncogene Induced Senescence,Oxidative Stress Induced Senescence,Regulation of TP53 Activity,Regulation of TP53 Degradation,Regulation of TP53 Expression and Degradation,SUMOylation of transcription factors,Senescence-Associated Secretory Phenotype (SASP),Transcriptional Regulation by TP53,Apoptotic cleavage of cellular proteins,Beta…	3D	POGZ,CERS2,SLC39A1,ZBTB7B,UBAP2L,GATAD2B,ATP8B2,OSBPL10,ABCC1,DENND4B	Zinc influx into cells by the SLC39 gene family,Positive epigenetic regulation of rRNA expression,Regulation of TP53 Activity,Transcriptional Regulation by TP53	6H
LP6005334-DNA_B02	ICGC	77	male	1	3	TNM7	T3N2M0	no_treatment	263	65	16	30	0	12	68	1	445	EGFR,GNAS,SMAD4,MEN1,RET,TP53,RUNX1,TET2,CCND1,SS18L1,MLLT6	ARMS-mediated activation,Constitutive Signaling by Aberrant PI3K in Cancer,Constitutive Signaling by EGFRvIII,Constitutive Signaling by Ligand-Responsive EGFR Cancer Variants,DAP12 interactions,DAP12 signaling,Downregulation of ERBB2 signaling,Downstream signal transduction,Downstream signaling events of B Cell Receptor (BCR),FCERI mediated MAPK activation,Fc epsilon receptor (FCERI) signaling,Fr…	1D	VAPB,UNC93B1,PPP6R3,CPT1A,ROCK1,ITGA5,NFATC2,AIP,FCHSD2,RAD9A	Toll-Like Receptors Cascades,COPII (Coat Protein 2) Mediated Vesicle Transport,ER to Golgi Anterograde Transport,Transport to the Golgi and subsequent modification,Fatty acid, triacylglycerol, and ketone body metabolism,Regulation of lipid metabolism by Peroxisome proliferator-activated receptor alpha (PPARalpha),Apoptotic cleavage of cellular proteins,Apoptotic execution phase,EPH-Ephrin signali…	6H
LP6005334-DNA_C02	ICGC	50	female	2	3	TNM7	T2N3M	no_treatment	302	1	28	25	0	7	32	2	381	SPECC1,ZNF521,KCNJ5,SMAD4,NRAS,PTEN,STK11,TCF7L2,KDM5C,CCND1,SS18	Deubiquitination,Ub-specific processing proteases,ARMS-mediated activation,C-type lectin receptors (CLRs),CD209 (DC-SIGN) signaling,Constitutive Signaling by EGFRvIII,Constitutive Signaling by Ligand-Responsive EGFR Cancer Variants,DAP12 interactions,DAP12 signaling,Downstream signal transduction,Downstream signaling events of B Cell Receptor (BCR),Downstream signaling of activated FGFR1,Downstre…	4D	ETS1,ARHGAP17,RPRD1A,CSDE1,HIPK1,MGRN1,SLC16A1,APLP2,COPS3,DCLRE1B	Oncogene Induced Senescence,Rho GTPase cycle,Regulation of TP53 Activity,Regulation of TP53 Activity through Phosphorylation,Transcriptional Regulation by TP53,Response to elevated platelet cytosolic Ca2+	6H
LP6005334-DNA_E02	ICGC	66	male	1	2	TNM7	T4aNM	chemotherapy	50	3	7	13	0	1	11	1	78	ZNF521		NA	DLC1,LONRF1,MFHAS1,MTMR9,NPC1,FDFT1,TNKS,CTSB,OSBPL1A,ANKRD29	Rho GTPase cycle,Activation of gene expression by SREBF (SREBP),Fatty acid, triacylglycerol, and ketone body metabolism,Regulation of cholesterol biosynthesis by SREBP (SREBF),Regulation of lipid metabolism by Peroxisome proliferator-activated receptor alpha (PPARalpha),Deubiquitination,Ub-specific processing proteases,MHC class II antigen presentation,Neutrophil degranulation,Toll-Like Receptors…	6H
LP6005334-DNA_F02	ICGC	NA	male	NA	NA	NA	TNM	no_treatment	466	0	149	51	0	11	65	0	700	APC,ELN,CCNE1,ERBB2,ZNF521,IDH2,SOX2,KMT2A,TP53,ARID1A,CCND3	AMER1 mutants destabilize the destruction complex,APC truncation mutants have impaired AXIN binding,AXIN missense mutants destabilize the destruction complex,AXIN mutants destabilize the destruction complex, activating WNT signaling,Apoptotic cleavage of cellular proteins,Beta-catenin phosphorylation cascade,Deactivation of the beta-catenin transactivating complex,Deubiquitination,Disassembly of …	1D	ARHGEF2,GGA3,PAK4,PPARA,SRSF1,BAG6,NCEH1,PRRC2A,SENP1,EHMT2	Cell death signalling via NRAGE, NRIF and NADE,G alpha (12/13) signalling events,NRAGE signals death through JNK,Rho GTPase cycle,p75 NTR receptor-mediated signalling,MET receptor recycling,Signaling by Robo receptor,Activation of gene expression by SREBF (SREBP),Fatty acid, triacylglycerol, and ketone body metabolism,Nuclear Receptor transcription pathway,Regulation of cholesterol biosynthesis b…	6H
LP6005334-DNA_F03	ICGC	74	male	1	3	TNM7	T1N0M	no_treatment	54	1	42	21	0	0	9	0	124	KMT2A	PKMTs methylate histone lysines	5D	CEBPB,RABL6,EIF4G2,JUP,EDF1,SPAG9,STXBP1,TRAF2,MTMR3,CHD7	Senescence-Associated Secretory Phenotype (SASP),Antiviral mechanism by IFN-stimulated genes,ISG15 antiviral mechanism,Neutrophil degranulation,VEGFA-VEGFR2 Pathway,VEGFR2 mediated vascular permeability,Acetylcholine Neurotransmitter Release Cycle,Dopamine Neurotransmitter Release Cycle,Norepinephrine Neurotransmitter Release Cycle,Regulation of insulin secretion,Serotonin Neurotransmitter Releas…	6H
LP6005334-DNA_G01	ICGC	81	male	1	2	TNM7	T3N1M0	NA	470	56	25	29	1	13	89	1	663	KLF6,CAMTA1,EGFR,ERBB2,HNRNPA2B1,PRKAR1A,NTRK3,TP53,ARID1A,CARD11,FGFR1,FHIT	ARMS-mediated activation,Constitutive Signaling by Aberrant PI3K in Cancer,Constitutive Signaling by EGFRvIII,Constitutive Signaling by Ligand-Responsive EGFR Cancer Variants,DAP12 interactions,DAP12 signaling,Downregulation of ERBB2 signaling,Downstream signal transduction,Downstream signaling events of B Cell Receptor (BCR),FCERI mediated MAPK activation,Fc epsilon receptor (FCERI) signaling,Fr…	1D	RXRB,IGFBP3,TNFAIP1,GNA12,THRA,ZBTB9,PHF1,ACLY,HEATR2,WIPF2	Nuclear Receptor transcription pathway,Transcriptional Regulation by TP53,G alpha (12/13) signalling events,Fatty acid, triacylglycerol, and ketone body metabolism,Neutrophil degranulation,Fcgamma receptor (FCGR) dependent phagocytosis,RHO GTPase Effectors,RHO GTPases Activate WASPs and WAVEs,Regulation of actin dynamics for phagocytic cup formation	6H
LP6005334-DNA_H03	ICGC	47	female	NA	2	TNM7	T3N0M	no_treatment	522	1	29	76	2	6	77	8	646	CDKN2A,ERBB2,H3F3A,IL7R,GOPC,EBF1,MYC,TP53,RARA	Cyclin D associated events in G1,G1 Phase,Mitotic G1-G1/S phases,Oncogene Induced Senescence,Oxidative Stress Induced Senescence,Regulation of TP53 Activity,Regulation of TP53 Degradation,Regulation of TP53 Expression and Degradation,SUMOylation of transcription factors,Senescence-Associated Secretory Phenotype (SASP),Transcriptional Regulation by TP53,ARMS-mediated activation,Constitutive Signal…	1D	ENAH,LBR,GALNT2,MTMR12,ZBTB18,CAPN2,ASAP1,ATP6V1C1,PAPD7,DEGS1	Signaling by Robo receptor,TCR signaling,Deregulated CDK5 triggers multiple neurodegenerative pathways in Alzheimerâ€™s disease models,Neutrophil degranulation	6H
LP6005496-DNA_B01	ICGC	68	male	2	2	TNM7	T4aN0M	no_treatment	67	16	14	10	0	8	51	6	162	FAS,BRAF,IL7R,KRAS,SMAD4,PIK3CA,PTEN,TP53,ASXL1	RIPK1-mediated regulated necrosis,Regulation of necroptotic cell death,TP53 Regulates Transcription of Cell Death Genes,Transcriptional Regulation by TP53,ARMS-mediated activation,Activation of NMDA receptor upon glutamate binding and postsynaptic events,CREB phosphorylation through the activation of Ras,DAP12 interactions,DAP12 signaling,Downstream signal transduction,FCERI mediated MAPK activat…	2D	MTMR12,DLC1,TARS,STAMBPL1,NUP153,NDEL1,CHD7,SOX5,RAI14,ZFR	Rho GTPase cycle,Deubiquitination,Antiviral mechanism by IFN-stimulated genes,HIV Infection,ISG15 antiviral mechanism,M Phase,Mitotic Anaphase,Mitotic Metaphase and Anaphase,RHO GTPase Effectors,RHO GTPases Activate Formins,Resolution of Sister Chromatid Cohesion,Separation of Sister Chromatids	6H
LP6005500-DNA_A03	ICGC	57	female	3	3	TNM7	T1bN0M0	chemotherapy	763	4	61	35	2	7	37	0	879	CCNE1,GNAS,IL7R,MYB,MYCL,RET,NTRK1,FHIT,SS18L1	Association of TriC/CCT with target proteins during biosynthesis,Cyclin A:Cdk2-associated events at S phase entry,Cyclin E associated events during G1/S transition,G1/S DNA Damage Checkpoints,G1/S Transition,Mitotic G1-G1/S phases,TP53 Regulates Transcription of Cell Cycle Genes,Transcriptional Regulation by TP53,p53-Dependent G1 DNA Damage Response,p53-Dependent G1/S DNA damage checkpoint,Interl…	4D	HIPK3,ARHGEF2,BAG6,CERS2,VEGFA,POGZ,ITGB1,PFKP,MEF2D,VAPB	Cell death signalling via NRAGE, NRIF and NADE,G alpha (12/13) signalling events,NRAGE signals death through JNK,Rho GTPase cycle,p75 NTR receptor-mediated signalling,EPH-Ephrin signaling,EPHA-mediated growth cone collapse,Response to elevated platelet cytosolic Ca2+,VEGFA-VEGFR2 Pathway,VEGFR2 mediated cell proliferation,L1CAM interactions,MET activates PTK2 signaling,MET promotes cell motility,…	6H
LP6005500-DNA_B01	ICGC	79	male	1	2	TNM7	T1bN0M	no_treatment	37	1	25	31	1	3	39	1	136	CYLD,FBXO11	Deubiquitination,NOD1/2 Signaling Pathway,RIG-I/MDA5 mediated induction of IFN-alpha/beta pathways,Regulation of TNFR1 signaling,TNF signaling,TNFR1-induced proapoptotic signaling,Ub-specific processing proteases	5D	NR3C1,PCBP1,KDM3B,ELOVL1,PTPRF,EGR1,GATA6,KDM4A,KATNAL1,CDC20	Nuclear Receptor transcription pathway,mRNA Splicing,mRNA Splicing - Major Pathway,HDMs demethylate histones,Fatty acid, triacylglycerol, and ketone body metabolism,Deubiquitination,M Phase,Mitotic Anaphase,Mitotic Metaphase and Anaphase,RHO GTPase Effectors,RHO GTPases Activate Formins,Resolution of Sister Chromatid Cohesion,Separation of Sister Chromatids,Ub-specific processing proteases	6H
LP6005500-DNA_B03	ICGC	56	male	1	NA	TNM7	T0N0M0	no_treatment	1243	88	19	15	0	8	51	3	1411	AKT2,APC,AKAP9,CD79A,CDK6,PPP2R1A,MAP2K4,TP53,TRRAP,NT5C2,SF3B1,RECQL4	AKT phosphorylates targets in the cytosol,CD28 co-stimulation,CD28 dependent PI3K/Akt signaling,CTLA4 inhibitory signaling,Constitutive Signaling by AKT1 E17K in Cancer,Costimulation by the CD28 family,Cyclin E associated events during G1/S transition,DAP12 interactions,DAP12 signaling,Deactivation of the beta-catenin transactivating complex,Downregulation of ERBB2 signaling,Downregulation of ERB…	1D	HNRNPUL1,CERS2,SLC2A4,POGZ,DYRK1B,RXRB,AXL,SENP3,PRRC2A,PAK4	mRNA Splicing,mRNA Splicing - Major Pathway,Nuclear Receptor transcription pathway,VEGFA-VEGFR2 Pathway,Signaling by Robo receptor	6H
LP6005500-DNA_D02	ICGC	68	male	1	3	TNM7	T1bN0M	no_treatment	528	2	70	47	1	14	69	5	709	AKT2,BRAF,KRAS,MYC,STAT3,TP53	AKT phosphorylates targets in the cytosol,CD28 co-stimulation,CD28 dependent PI3K/Akt signaling,CTLA4 inhibitory signaling,Constitutive Signaling by AKT1 E17K in Cancer,Costimulation by the CD28 family,Cyclin E associated events during G1/S transition,DAP12 interactions,DAP12 signaling,Deactivation of the beta-catenin transactivating complex,Downregulation of ERBB2 signaling,Downregulation of ERB…	2D	HNRNPUL1,HIPK2,DYRK1B,AXL,PAK4,USP5,VEGFA,MAP3K10,ATN1,ACTN4	mRNA Splicing,mRNA Splicing - Major Pathway,Regulation of TP53 Activity,Regulation of TP53 Activity through Phosphorylation,Transcriptional Regulation by TP53,VEGFA-VEGFR2 Pathway,Signaling by Robo receptor,Deubiquitination,Ub-specific processing proteases,EPH-Ephrin signaling,EPHA-mediated growth cone collapse,Response to elevated platelet cytosolic Ca2+,VEGFR2 mediated cell proliferation	6H
LP6005500-DNA_D03	ICGC	59	male	NA	NA	TNM7	T0N0M	no_treatment	490	4	14	19	0	3	48	4	570	CASP8,CDKN2A,EGFR,NRAS,PIK3CA,HNRNPA2B1,PTPRC,TP53,CRTC1,CARD11,FHIT	Activated TLR4 signalling,Apoptotic cleavage of cellular proteins,C-type lectin receptors (CLRs),Intrinsic Pathway for Apoptosis,MyD88-independent TLR3/TLR4 cascade,NOD1/2 Signaling Pathway,RIG-I/MDA5 mediated induction of IFN-alpha/beta pathways,RIPK1-mediated regulated necrosis,Regulation of TNFR1 signaling,Regulation of necroptotic cell death,TNF signaling,TNFR1-induced proapoptotic signaling,…	2D	TRIM28,GNA12,TNFAIP1,IGFBP3,NUFIP2,CSDE1,CDCA7L,ACTB,HEATR2,GBAS	G alpha (12/13) signalling events,Transcriptional Regulation by TP53,Deubiquitination,EPH-Ephrin signaling,EPHB-mediated forward signaling,Fcgamma receptor (FCGR) dependent phagocytosis,HATs acetylate histones,Positive epigenetic regulation of rRNA expression,RHO GTPase Effectors,RHO GTPases Activate Formins,RHO GTPases Activate WASPs and WAVEs,Regulation of actin dynamics for phagocytic cup form…	6H
LP6005500-DNA_E02	ICGC	69	male	NA	3	NA	T3NMx	no_treatment	54	0	17	33	0	7	69	4	171	FOXO1,ERBB2,CDK6,TP53,FHIT	Constitutive Signaling by AKT1 E17K in Cancer,DAP12 interactions,DAP12 signaling,Downstream signal transduction,Downstream signaling events of B Cell Receptor (BCR),Fc epsilon receptor (FCERI) signaling,GAB1 signalosome,NGF signalling via TRKA from the plasma membrane,PI3K events in ERBB4 signaling,PI3K/AKT Signaling in Cancer,PI3K/AKT activation,Regulation of gene expression in beta cells,Role o…	1D	FLT1,JUP,NMT1,NBEA,FKBP10,REPS1,SYPL1,IKZF3,SLC7A1,CALM2	Neutrophil degranulation,VEGFA-VEGFR2 Pathway,VEGFR2 mediated vascular permeability,HIV Infection	6H
LP6005500-DNA_F01	ICGC	61	male	NA	3	TNM7	T2NM	chemotherapy	1353	22	44	17	1	4	40	3	1461	BCL6,CBL,FANCA,HRAS,JAK3,SMAD4,PIK3CA,SOX2,NTRK1,KMT2A,TP53,RUNX1,CCND3,MECOM,SETBP1,CRTC1	TP53 Regulates Transcription of Cell Death Genes,Transcriptional Regulation by TP53,Antigen activates B Cell Receptor (BCR) leading to generation of second messengers,Constitutive Signaling by EGFRvIII,Constitutive Signaling by Ligand-Responsive EGFR Cancer Variants,Interleukin-3, 5 and GM-CSF signaling,Interleukin-6 family signaling,Interleukin-6 signaling,Negative regulation of FGFR1 signaling,…	2D	USP5,PRRC2A,USP36,ARHGDIA,BAG6,RXRB,CERS2,SLC39A1,ARHGEF2,POGZ	Deubiquitination,Ub-specific processing proteases,Rho GTPase cycle,p75 NTR receptor-mediated signalling,Nuclear Receptor transcription pathway,Zinc influx into cells by the SLC39 gene family,Cell death signalling via NRAGE, NRIF and NADE,G alpha (12/13) signalling events,NRAGE signals death through JNK	6H
LP6005500-DNA_G01	ICGC	72	male	NA	3	TNM7	T3N3M1	no_treatment	425	2	30	43	1	8	55	4	534	CDKN2A,CAMTA1,KRAS,MYB,MYC,TP53,MECOM,FHIT	Cyclin D associated events in G1,G1 Phase,Mitotic G1-G1/S phases,Oncogene Induced Senescence,Oxidative Stress Induced Senescence,Regulation of TP53 Activity,Regulation of TP53 Degradation,Regulation of TP53 Expression and Degradation,SUMOylation of transcription factors,Senescence-Associated Secretory Phenotype (SASP),Transcriptional Regulation by TP53,ARMS-mediated activation,C-type lectin recep…	2D	REPS1,RXRB,NDE1,ZBTB9,SH3D19,BAG6,ABCC1,EHMT2,PHF1,PRRC2A	Nuclear Receptor transcription pathway,G2/M Transition,M Phase,Mitotic Anaphase,Mitotic G2-G2/M phases,Mitotic Metaphase and Anaphase,RHO GTPase Effectors,RHO GTPases Activate Formins,Resolution of Sister Chromatid Cohesion,Separation of Sister Chromatids,Positive epigenetic regulation of rRNA expression,Regulation of TP53 Activity,Senescence-Associated Secretory Phenotype (SASP),Transcriptional …	6H
LP6005500-DNA_G02	ICGC	56	male	3	3	TNM7	T3N3M	chemotherapy	130	5	14	22	0	2	16	0	178	BCL6,CDKN2A,MECOM	TP53 Regulates Transcription of Cell Death Genes,Transcriptional Regulation by TP53,Cyclin D associated events in G1,G1 Phase,Mitotic G1-G1/S phases,Oncogene Induced Senescence,Oxidative Stress Induced Senescence,Regulation of TP53 Activity,Regulation of TP53 Degradation,Regulation of TP53 Expression and Degradation,SUMOylation of transcription factors,Senescence-Associated Secretory Phenotype (S…	5D	CERS2,POGZ,ATP7B,ZNF687,FNDC3B,ANP32E,HIST2H2BE,MCL1,HIST2H2AC,CAB39L	Deubiquitination,G2/M Checkpoints,HATs acetylate histones,M Phase,Oxidative Stress Induced Senescence,Positive epigenetic regulation of rRNA expression,RHO GTPase Effectors,Senescence-Associated Secretory Phenotype (SASP),Ub-specific processing proteases,UCH proteinases,IGF1R signaling cascade,IRS-mediated signalling,IRS-related events triggered by IGF1R,Insulin receptor signalling cascade,PI3K C…	6H
LP6005500-DNA_H01	ICGC	73	female	2	NA	NA	TNM	no_treatment	119	5	50	30	0	15	56	3	260	EGFR,JAK2,KRAS,PIK3CA,RNF43,KMT2C,FHIT	ARMS-mediated activation,Constitutive Signaling by Aberrant PI3K in Cancer,Constitutive Signaling by EGFRvIII,Constitutive Signaling by Ligand-Responsive EGFR Cancer Variants,DAP12 interactions,DAP12 signaling,Downregulation of ERBB2 signaling,Downstream signal transduction,Downstream signaling events of B Cell Receptor (BCR),FCERI mediated MAPK activation,Fc epsilon receptor (FCERI) signaling,Fr…	4D	ULK1,ITGA5,ANXA11,EIF4G3,SRF,KLC4,EFEMP2,RPS24,SLC9A6,EPHB2	L1CAM interactions,Signal transduction by L1,Antiviral mechanism by IFN-stimulated genes,ISG15 antiviral mechanism,RHO GTPase Effectors,RHO GTPases Activate Formins,MHC class II antigen presentation,EPH-Ephrin signaling,EPH-ephrin mediated repulsion of cells,EPHB-mediated forward signaling	6H
LP6005500-DNA_H02	ICGC	75	male	3	2	TNM7	T3N0M0	no_treatment	224	8	23	12	0	11	44	2	318	APC,FOXO1,FLT3,SMAD4,NTRK1,TP53,ZMYM2,LHFP	AMER1 mutants destabilize the destruction complex,APC truncation mutants have impaired AXIN binding,AXIN missense mutants destabilize the destruction complex,AXIN mutants destabilize the destruction complex, activating WNT signaling,Apoptotic cleavage of cellular proteins,Beta-catenin phosphorylation cascade,Deactivation of the beta-catenin transactivating complex,Deubiquitination,Disassembly of …	3D	HSPH1,FLT1,ATP7B,SMC1A,LATS2,SLC7A1,ACACA,ALDH1B1,NBEA,KATNAL1	Cohesin Loading onto Chromatin,Establishment of Sister Chromatid Cohesion,M Phase,Mitotic Anaphase,Mitotic Metaphase and Anaphase,Resolution of Sister Chromatid Cohesion,S Phase,Separation of Sister Chromatids,Activation of gene expression by SREBF (SREBP),Fatty acid, triacylglycerol, and ketone body metabolism,Regulation of cholesterol biosynthesis by SREBP (SREBF)	6H
LP6005690-DNA_B01	ICGC	51	female	2	2	TNM7	T3N2M0	chemotherapy	691	11	17	4	0	3	40	1	756	EGFR,CCND3,CARD11,SS18L1,RECQL4	ARMS-mediated activation,Constitutive Signaling by Aberrant PI3K in Cancer,Constitutive Signaling by EGFRvIII,Constitutive Signaling by Ligand-Responsive EGFR Cancer Variants,DAP12 interactions,DAP12 signaling,Downregulation of ERBB2 signaling,Downstream signal transduction,Downstream signaling events of B Cell Receptor (BCR),FCERI mediated MAPK activation,Fc epsilon receptor (FCERI) signaling,Fr…	4D	CERS2,TOB1,POGZ,USP5,VEGFA,ATN1,SCRIB,KPNB1,STXBP1,ITGA3	Deubiquitination,Ub-specific processing proteases,EPH-Ephrin signaling,EPHA-mediated growth cone collapse,Response to elevated platelet cytosolic Ca2+,VEGFA-VEGFR2 Pathway,VEGFR2 mediated cell proliferation,Beta-catenin independent WNT signaling,Antiviral mechanism by IFN-stimulated genes,Apoptotic execution phase,HIV Infection,ISG15 antiviral mechanism,Neutrophil degranulation,Regulation of chol…	6H
LP6005690-DNA_B02	ICGC	82	male	NA	3	TNM7	T3N2M	no_treatment	329	1	42	63	2	18	114	6	536	AKT2,BCL6,CCNE1,SMAD4,MYC,PDGFRB,NTRK3,TP53,FHIT,SMARCE1	AKT phosphorylates targets in the cytosol,CD28 co-stimulation,CD28 dependent PI3K/Akt signaling,CTLA4 inhibitory signaling,Constitutive Signaling by AKT1 E17K in Cancer,Costimulation by the CD28 family,Cyclin E associated events during G1/S transition,DAP12 interactions,DAP12 signaling,Deactivation of the beta-catenin transactivating complex,Downregulation of ERBB2 signaling,Downregulation of ERB…	1D	DYRK1B,PAK4,ACTN4,ADAM22,ABCA1,WDR62,MAP3K10,USF2,CAPNS1,HNRNPL	Signaling by Robo receptor,Response to elevated platelet cytosolic Ca2+,Fatty acid, triacylglycerol, and ketone body metabolism,Regulation of lipid metabolism by Peroxisome proliferator-activated receptor alpha (PPARalpha),Deregulated CDK5 triggers multiple neurodegenerative pathways in Alzheimerâ€™s disease models,mRNA Splicing,mRNA Splicing - Major Pathway	6H
LP6005690-DNA_F03	ICGC	65	male	1	3	TNM7	T3N1M0	chemotherapy	395	4	98	11	15	10	42	2	565	AKT2,CCNE1,CD79A,SMAD4,PIK3CA,TNFAIP3,TP53,FHIT	AKT phosphorylates targets in the cytosol,CD28 co-stimulation,CD28 dependent PI3K/Akt signaling,CTLA4 inhibitory signaling,Constitutive Signaling by AKT1 E17K in Cancer,Costimulation by the CD28 family,Cyclin E associated events during G1/S transition,DAP12 interactions,DAP12 signaling,Deactivation of the beta-catenin transactivating complex,Downregulation of ERBB2 signaling,Downregulation of ERB…	2D	HNRNPUL1,PAK4,AXL,DYRK1B,ACTN4,VASP,MAP3K10,USF2,CAPNS1,WDR62	mRNA Splicing,mRNA Splicing - Major Pathway,Signaling by Robo receptor,VEGFA-VEGFR2 Pathway,Response to elevated platelet cytosolic Ca2+,TCR signaling,Deregulated CDK5 triggers multiple neurodegenerative pathways in Alzheimerâ€™s disease models	6H
LP6005690-DNA_G02	ICGC	72	male	2	2	TNM7	T2N0M0	chemotherapy	820	16	23	31	1	7	58	1	940	AKT2,CD79A,CDKN2C,KRAS,PIK3CA,PPP2R1A,TP53,RUNX1,KMT2C,FHIT,SBDS	AKT phosphorylates targets in the cytosol,CD28 co-stimulation,CD28 dependent PI3K/Akt signaling,CTLA4 inhibitory signaling,Constitutive Signaling by AKT1 E17K in Cancer,Costimulation by the CD28 family,Cyclin E associated events during G1/S transition,DAP12 interactions,DAP12 signaling,Deactivation of the beta-catenin transactivating complex,Downregulation of ERBB2 signaling,Downregulation of ERB…	2D	HNRNPUL1,TRIM28,ACTN4,AXL,DYRK1B,PAK4,NLK,TNFAIP1,MAP3K10,STXBP1	mRNA Splicing,mRNA Splicing - Major Pathway,Response to elevated platelet cytosolic Ca2+,VEGFA-VEGFR2 Pathway,Signaling by Robo receptor,Beta-catenin independent WNT signaling,Ca2+ pathway,Acetylcholine Neurotransmitter Release Cycle,Dopamine Neurotransmitter Release Cycle,Norepinephrine Neurotransmitter Release Cycle,Regulation of insulin secretion,Serotonin Neurotransmitter Release Cycle	6H
LP6005935-DNA_A01	ICGC	71	male	1	NA	NA	TNM	chemotherapy	287	0	37	33	0	12	96	4	444	BIRC3,ERBB2,BRD3,STAT3,STAT5B,TP53,MECOM,SETBP1,RNF43,TCF12,ARID2,RARA,SMARCE1,LASP1,MLLT6	Activated TLR4 signalling,Deubiquitination,MyD88-independent TLR3/TLR4 cascade,NOD1/2 Signaling Pathway,RIPK1-mediated regulated necrosis,Regulation of TNFR1 signaling,Regulation of necroptotic cell death,TNF signaling,TRIF-mediated TLR3/TLR4 signaling,Toll Like Receptor 3 (TLR3) Cascade,Toll Like Receptor 4 (TLR4) Cascade,Toll-Like Receptors Cascades,Ub-specific processing proteases,ARMS-mediate…	1D	ACACA,GGA3,KAT2A,MED13,PPP1R12A,THRA,EZH1,ATP6V0A1,MED24,PCGF2	Activation of gene expression by SREBF (SREBP),Fatty acid, triacylglycerol, and ketone body metabolism,Regulation of cholesterol biosynthesis by SREBP (SREBF),MET receptor recycling,Deubiquitination,HATs acetylate histones,Positive epigenetic regulation of rRNA expression,Pre-NOTCH Expression and Processing,Signaling by NOTCH1,Ub-specific processing proteases,Regulation of lipid metabolism by Per…	6H
LP6005935-DNA_A02	ICGC	40	male	1	3	TNM7	T3N1M	chemotherapy	259	3	19	57	0	9	69	3	394	FOXO1,CDKN2A,PIK3CA,TP53,KMT2C,FHIT	Constitutive Signaling by AKT1 E17K in Cancer,DAP12 interactions,DAP12 signaling,Downstream signal transduction,Downstream signaling events of B Cell Receptor (BCR),Fc epsilon receptor (FCERI) signaling,GAB1 signalosome,NGF signalling via TRKA from the plasma membrane,PI3K events in ERBB4 signaling,PI3K/AKT Signaling in Cancer,PI3K/AKT activation,Regulation of gene expression in beta cells,Role o…	2D	ITGB1,NRP1,PTPRJ,SLC39A1,UBAP2L,ARHGAP1,ZBTB7B,GATAD2B,ATP8B2,EPC1	L1CAM interactions,MET activates PTK2 signaling,MET promotes cell motility,RHO GTPase Effectors,RHO GTPases Activate Formins,Semaphorin interactions,Signal transduction by L1,Syndecan interactions,Negative regulation of MET activity,Neutrophil degranulation,TCR signaling,Zinc influx into cells by the SLC39 gene family,Rho GTPase cycle,Positive epigenetic regulation of rRNA expression,Regulation o…	6H
LP6005935-DNA_B03	ICGC	71	male	2	2	TNM7	T3N3M1	no_treatment	152	39	34	28	7	10	88	7	351	SMAD4,PTPRC,MAP2K4,TP53,RPL22,FBXO11	Deubiquitination,Ub-specific processing proteases,Activated TLR4 signalling,FCERI mediated MAPK activation,Fc epsilon receptor (FCERI) signaling,MyD88-independent TLR3/TLR4 cascade,Oxidative Stress Induced Senescence,Signaling by Interleukins,TRIF-mediated TLR3/TLR4 signaling,Toll Like Receptor 3 (TLR3) Cascade,Toll Like Receptor 4 (TLR4) Cascade,Toll-Like Receptors Cascades,Association of TriC/C…	3D	SKI,ZNF16,VAMP3,ACTG1,ZNF250,GNB1,B4GALT1,PDS5A,RERE,DVL1	Transcriptional activity of SMAD2/SMAD3:SMAD4 heterotrimer,EPH-Ephrin signaling,EPHB-mediated forward signaling,Fcgamma receptor (FCGR) dependent phagocytosis,RHO GTPase Effectors,RHO GTPases Activate Formins,RHO GTPases Activate WASPs and WAVEs,Regulation of actin dynamics for phagocytic cup formation,Beta-catenin independent WNT signaling,Ca2+ pathway,G alpha (12/13) signalling events,Regulatio…	6H
LP6005935-DNA_B04	ICGC	73	male	NA	3	TNM7	T3N2M0	chemotherapy	631	3	25	80	0	11	65	3	746	RUNX1T1,CDKN2A,ERBB2,MYCL,TP53,RUNX1,KAT6A,FGFR1,SBDS	Cyclin D associated events in G1,G1 Phase,Mitotic G1-G1/S phases,Oncogene Induced Senescence,Oxidative Stress Induced Senescence,Regulation of TP53 Activity,Regulation of TP53 Degradation,Regulation of TP53 Expression and Degradation,SUMOylation of transcription factors,Senescence-Associated Secretory Phenotype (SASP),Transcriptional Regulation by TP53,ARMS-mediated activation,Constitutive Signal…	1D	XPO7,RXRB,DPYSL2,VEGFA,ERLIN2,LONRF1,STK3,BNIP3L,DLC1,ADAM9	Nuclear Receptor transcription pathway,L1CAM interactions,Semaphorin interactions,EPH-Ephrin signaling,EPHA-mediated growth cone collapse,Response to elevated platelet cytosolic Ca2+,VEGFA-VEGFR2 Pathway,VEGFR2 mediated cell proliferation,Defective CFTR causes cystic fibrosis,FGFR1 mutant receptor activation,Signaling by FGFR in disease,Signaling by FGFR1 in disease,Transcriptional Regulation by …	6H
LP6005935-DNA_D01	ICGC	60	male	1	2	TNM7	T1aN0M	no_treatment	13	15	54	55	1	11	70	0	206	EGFR,SPECC1,NOTCH1,TP53	ARMS-mediated activation,Constitutive Signaling by Aberrant PI3K in Cancer,Constitutive Signaling by EGFRvIII,Constitutive Signaling by Ligand-Responsive EGFR Cancer Variants,DAP12 interactions,DAP12 signaling,Downregulation of ERBB2 signaling,Downstream signal transduction,Downstream signaling events of B Cell Receptor (BCR),FCERI mediated MAPK activation,Fc epsilon receptor (FCERI) signaling,Fr…	1D	HIPK3,MAPRE2,TMEM30A,LBR,USP22,BACH1,JAG1,MPP3,DIP2A,SENP2	Neutrophil degranulation,Deubiquitination,HATs acetylate histones,Ub-specific processing proteases,Signaling by NOTCH1	6H
LP6005935-DNA_D02	ICGC	52	male	2	2	TNM7	T2N1M0	no_treatment	476	23	73	78	0	8	41	3	653	AKT2,CCNE1,MYC,PPP2R1A,CRTC1,NSD1	AKT phosphorylates targets in the cytosol,CD28 co-stimulation,CD28 dependent PI3K/Akt signaling,CTLA4 inhibitory signaling,Constitutive Signaling by AKT1 E17K in Cancer,Costimulation by the CD28 family,Cyclin E associated events during G1/S transition,DAP12 interactions,DAP12 signaling,Deactivation of the beta-catenin transactivating complex,Downregulation of ERBB2 signaling,Downregulation of ERB…	4D	TRIM28,PFKP,G3BP2,KAT7,GNA12,MAP3K10,RABGAP1L,ACTN4,ZNF274,EGLN3	HATs acetylate histones,G alpha (12/13) signalling events,Response to elevated platelet cytosolic Ca2+	6H
LP6005935-DNA_F01	ICGC	79	female	NA	3	TNM7	T3N1M0	no_treatment	373	28	43	52	1	3	30	1	501	FAS,CCNE1,CDKN2A,EGFR,HNRNPA2B1,TP53,CARD11,PICALM,SS18	RIPK1-mediated regulated necrosis,Regulation of necroptotic cell death,TP53 Regulates Transcription of Cell Death Genes,Transcriptional Regulation by TP53,Association of TriC/CCT with target proteins during biosynthesis,Cyclin A:Cdk2-associated events at S phase entry,Cyclin E associated events during G1/S transition,G1/S DNA Damage Checkpoints,G1/S Transition,Mitotic G1-G1/S phases,TP53 Regulate…	1D	DYRK1B,PAK4,GNA12,ACTN4,PDE4D,MPP6,HEATR2,CAPNS1,THRA,CDCA7L	Signaling by Robo receptor,G alpha (12/13) signalling events,Response to elevated platelet cytosolic Ca2+,Deregulated CDK5 triggers multiple neurodegenerative pathways in Alzheimerâ€™s disease models,Nuclear Receptor transcription pathway	6H
LP6005935-DNA_F02	ICGC	61	male	NA	3	TNM7	T3N0M0	no_treatment	185	0	249	31	0	14	140	4	586	ATP1A1,ZNF521,FGFR3,MDM2,NOTCH1,WHSC1,TET2,CRTC1	ARMS-mediated activation,Constitutive Signaling by Aberrant PI3K in Cancer,DAP12 interactions,DAP12 signaling,Downstream signal transduction,Downstream signaling events of B Cell Receptor (BCR),Downstream signaling of activated FGFR3,FCERI mediated MAPK activation,FRS-mediated FGFR3 signaling,Fc epsilon receptor (FCERI) signaling,Frs2-mediated activation,GAB1 signalosome,GRB2 events in EGFR signa…	1D	ARHGEF2,TOB1,TXLNA,MAP2,ESYT1,SMARCC2,PLEKHG2,HIPK3,ATP13A3,XYLT2	Cell death signalling via NRAGE, NRIF and NADE,G alpha (12/13) signalling events,NRAGE signals death through JNK,Rho GTPase cycle,p75 NTR receptor-mediated signalling,Signaling by Interleukins	6H
LP6005935-DNA_H01	ICGC	78	male	2	3	TNM7	T1bN2M	no_treatment	117	4	31	38	0	12	76	1	253	KMT2A,TP53	PKMTs methylate histone lysines,Association of TriC/CCT with target proteins during biosynthesis,DAP12 interactions,DAP12 signaling,DNA Double Strand Break Response,Deubiquitination,Downstream signal transduction,Downstream signaling events of B Cell Receptor (BCR),Fc epsilon receptor (FCERI) signaling,G1/S DNA Damage Checkpoints,GAB1 signalosome,Intrinsic Pathway for Apoptosis,NGF signalling via…	3D	HIPK2,STAM,FAM208B,ROCK1,CUX1,SPAG9,GDI2,COL4A2,NET1,VIM	Regulation of TP53 Activity,Regulation of TP53 Activity through Phosphorylation,Transcriptional Regulation by TP53,Deubiquitination,EGFR downregulation,Negative regulation of MET activity,Apoptotic cleavage of cellular proteins,Apoptotic execution phase,EPH-Ephrin signaling,EPHA-mediated growth cone collapse,EPHB-mediated forward signaling,G alpha (12/13) signalling events,Neutrophil degranulatio…	6H
LP6007358-DNA_A01	ICGC	69	male	NA	3	TNM7	T3N3M0	NA	246	2	5	12	0	8	47	3	307	SMAD4,TP53,RUNX1,TBL1XR1	Deubiquitination,Ub-specific processing proteases,Association of TriC/CCT with target proteins during biosynthesis,DAP12 interactions,DAP12 signaling,DNA Double Strand Break Response,Downstream signal transduction,Downstream signaling events of B Cell Receptor (BCR),Fc epsilon receptor (FCERI) signaling,G1/S DNA Damage Checkpoints,GAB1 signalosome,Intrinsic Pathway for Apoptosis,NGF signalling vi…	3D	CERS2,POGZ,TXLNA,SLC39A1,THOP1,UBAP2L,ZBTB7B,GATAD2B,PEX11B,HSPA4	Signaling by Interleukins,Zinc influx into cells by the SLC39 gene family,Positive epigenetic regulation of rRNA expression,Regulation of TP53 Activity,Transcriptional Regulation by TP53	6H
LP6007396-DNA_A01	ICGC	69	female	2	3	TNM7	T3N2M	NA	144	2	102	43	2	11	50	2	324	AKAP9,ERBB2,MYC,TP53,DICER1,FHIT	ARMS-mediated activation,Activation of NMDA receptor upon glutamate binding and postsynaptic events,CREB phosphorylation through the activation of Ras,DAP12 interactions,DAP12 signaling,Downstream signal transduction,FCERI mediated MAPK activation,Fc epsilon receptor (FCERI) signaling,Frs2-mediated activation,GRB2 events in EGFR signaling,Gastrin-CREB signalling pathway via PKC and MAPK,IGF1R sig…	1D	SRI,ROCK1,LARP1,NUP205,CHD4,TRIP12,CD2AP,PHGDH,EPB41L3,TYMS	Apoptotic cleavage of cellular proteins,Apoptotic execution phase,EPH-Ephrin signaling,EPHA-mediated growth cone collapse,EPHB-mediated forward signaling,G alpha (12/13) signalling events,Neutrophil degranulation,RHO GTPase Effectors,Semaphorin interactions,VEGFA-VEGFR2 Pathway,Antiviral mechanism by IFN-stimulated genes,HIV Infection,ISG15 antiviral mechanism,M Phase,Positive epigenetic regulati…	6H
LP6007407-DNA_A01	ICGC	74	male	1	2	TNM7	T3N1M	NA	109	10	24	40	1	14	71	2	258	BRD3,TP53,ARHGAP26,TET1,NSD1,SS18L1,LASP1	Association of TriC/CCT with target proteins during biosynthesis,DAP12 interactions,DAP12 signaling,DNA Double Strand Break Response,Deubiquitination,Downstream signal transduction,Downstream signaling events of B Cell Receptor (BCR),Fc epsilon receptor (FCERI) signaling,G1/S DNA Damage Checkpoints,GAB1 signalosome,Intrinsic Pathway for Apoptosis,NGF signalling via TRKA from the plasma membrane,O…	3D	MED13,SOX5,DNAJC5,CALU,TCEA2,KPNA2,TPD52L2,RGS19,ADRM1,TAF4	Fatty acid, triacylglycerol, and ketone body metabolism,Regulation of lipid metabolism by Peroxisome proliferator-activated receptor alpha (PPARalpha),Neutrophil degranulation,Response to elevated platelet cytosolic Ca2+,Antiviral mechanism by IFN-stimulated genes,ISG15 antiviral mechanism,Deubiquitination,UCH proteinases,Ub-specific processing proteases,HIV Infection,Regulation of TP53 Activity,…	6H
LP6007414-DNA_A02	ICGC	53	male	NA	NA	NA	TNM	NA	29	53	17	11	0	8	28	0	144	SMARCB1,TP53	RMTs methylate histone arginines,Association of TriC/CCT with target proteins during biosynthesis,DAP12 interactions,DAP12 signaling,DNA Double Strand Break Response,Deubiquitination,Downstream signal transduction,Downstream signaling events of B Cell Receptor (BCR),Fc epsilon receptor (FCERI) signaling,G1/S DNA Damage Checkpoints,GAB1 signalosome,Intrinsic Pathway for Apoptosis,NGF signalling vi…	3D	TRIM2,SSRP1,MFHAS1,EPB41,PRKG1,MTMR9,SMOX,TNKS,CLN8,TAX1BP1	HIV Infection,Regulation of TP53 Activity,Regulation of TP53 Activity through Phosphorylation,Transcriptional Regulation by TP53,Beta-catenin independent WNT signaling,Ca2+ pathway,Deubiquitination,Ub-specific processing proteases	6H
LP6007422-DNA_A01	ICGC	72	male	1	2	TNM7	T3N0M0	NA	311	25	25	30	0	11	30	0	425	ELN,AKAP9,CDKN2A,ZNF521,MDM2,MET,MAML2,CDK6,PDGFRA,SMO,SETBP1,SBDS	ARMS-mediated activation,Activation of NMDA receptor upon glutamate binding and postsynaptic events,CREB phosphorylation through the activation of Ras,DAP12 interactions,DAP12 signaling,Downstream signal transduction,FCERI mediated MAPK activation,Fc epsilon receptor (FCERI) signaling,Frs2-mediated activation,GRB2 events in EGFR signaling,Gastrin-CREB signalling pathway via PKC and MAPK,IGF1R sig…	1D	TES,PTPN12,DYRK2,STX1A,LIMK1,BAZ1B,CDK14,SRI,SLC25A13,GNS	EGFR downregulation,Regulation of TP53 Activity,Regulation of TP53 Activity through Phosphorylation,Transcriptional Regulation by TP53,Acetylcholine Neurotransmitter Release Cycle,Dopamine Neurotransmitter Release Cycle,Norepinephrine Neurotransmitter Release Cycle,Regulation of insulin secretion,Serotonin Neurotransmitter Release Cycle,Signaling by Interleukins,EPH-Ephrin signaling,EPHB-mediated…	6H
LP6007424-DNA_A01	ICGC	77	male	NA	3	TNM7	T3N2M0	no_treatment	412	1	106	97	4	13	82	2	666	CALR,CCNE1,CREBBP,SPECC1,RET,RPL10,TP53,NT5C2,SF3B1,MECOM,FBXW7,FGFR1	Association of TriC/CCT with target proteins during biosynthesis,Cyclin A:Cdk2-associated events at S phase entry,Cyclin E associated events during G1/S transition,G1/S DNA Damage Checkpoints,G1/S Transition,Mitotic G1-G1/S phases,TP53 Regulates Transcription of Cell Cycle Genes,Transcriptional Regulation by TP53,p53-Dependent G1 DNA Damage Response,p53-Dependent G1/S DNA damage checkpoint,Activa…	1D	PAK4,PFKP,ITGB1,BAG6,NRP1,LONRF1,JUNB,EPC1,RBM6,PRRC2A	Signaling by Robo receptor,L1CAM interactions,MET activates PTK2 signaling,MET promotes cell motility,RHO GTPase Effectors,RHO GTPases Activate Formins,Semaphorin interactions,Signal transduction by L1,Syndecan interactions,SMAD2/SMAD3:SMAD4 heterotrimer regulates transcription,Transcriptional activity of SMAD2/SMAD3:SMAD4 heterotrimer,HATs acetylate histones	6H
LP6007427-DNA_A01	ICGC	67	male	1	NA	NA	TNM	no_treatment	120	3	25	44	1	16	117	2	313	APC,CCNE1,ERBB2,ZNF521,SMAD4,MYC,ZBTB16,MAP2K4,TP53,SETBP1	AMER1 mutants destabilize the destruction complex,APC truncation mutants have impaired AXIN binding,AXIN missense mutants destabilize the destruction complex,AXIN mutants destabilize the destruction complex, activating WNT signaling,Apoptotic cleavage of cellular proteins,Beta-catenin phosphorylation cascade,Deactivation of the beta-catenin transactivating complex,Deubiquitination,Disassembly of …	1D	NRXN3,ABI2,WDR62,ROCK1,USF2,SMARCA2,CAPNS1,CABLES1,MYH10,PTPN12	Fcgamma receptor (FCGR) dependent phagocytosis,RHO GTPase Effectors,RHO GTPases Activate WASPs and WAVEs,Regulation of actin dynamics for phagocytic cup formation,VEGFA-VEGFR2 Pathway,Apoptotic cleavage of cellular proteins,Apoptotic execution phase,EPH-Ephrin signaling,EPHA-mediated growth cone collapse,EPHB-mediated forward signaling,G alpha (12/13) signalling events,Neutrophil degranulation,Se…	6H
LP6007432-DNA_A01	ICGC	54	male	2	2	TNM7	T4N3M0	NA	309	8	23	16	3	11	64	3	428	CACNA1D,CDKN2A,EP300,ZNF521,SMAD4,PPP2R1A,TP53,AXIN1,FHIT	NCAM signaling for neurite out-growth,Cyclin D associated events in G1,G1 Phase,Mitotic G1-G1/S phases,Oncogene Induced Senescence,Oxidative Stress Induced Senescence,Regulation of TP53 Activity,Regulation of TP53 Degradation,Regulation of TP53 Expression and Degradation,SUMOylation of transcription factors,Senescence-Associated Secretory Phenotype (SASP),Transcriptional Regulation by TP53,Activa…	1D	NDE1,THOP1,ABCC1,PPP1R12C,PPP6R1,VDAC2,GLI3,U2AF2,ATP8B2,RPL28	G2/M Transition,M Phase,Mitotic Anaphase,Mitotic G2-G2/M phases,Mitotic Metaphase and Anaphase,RHO GTPase Effectors,RHO GTPases Activate Formins,Resolution of Sister Chromatid Cohesion,Separation of Sister Chromatids,COPII (Coat Protein 2) Mediated Vesicle Transport,ER to Golgi Anterograde Transport,Transport to the Golgi and subsequent modification,Deubiquitination,Ub-specific processing proteas…	6H
LP6007438-DNA_A01	ICGC	79	male	2	2	TNM7	T2N1M0	NA	591	0	104	93	0	4	29	1	768	BCL6,CCNE1,KRAS,PIK3CA,SOX2,NTRK1,TP53,SF3B1,MECOM,TCF12	TP53 Regulates Transcription of Cell Death Genes,Transcriptional Regulation by TP53,Association of TriC/CCT with target proteins during biosynthesis,Cyclin A:Cdk2-associated events at S phase entry,Cyclin E associated events during G1/S transition,G1/S DNA Damage Checkpoints,G1/S Transition,Mitotic G1-G1/S phases,TP53 Regulates Transcription of Cell Cycle Genes,p53-Dependent G1 DNA Damage Respons…	2D	PAK4,ACTN4,FNDC3B,EIF4G1,RNF149,MEF2D,TRA2B,HES1,SOX5,BTG2	Signaling by Robo receptor,Response to elevated platelet cytosolic Ca2+,Antiviral mechanism by IFN-stimulated genes,Deadenylation of mRNA,IGF1R signaling cascade,IRS-mediated signalling,IRS-related events triggered by IGF1R,ISG15 antiviral mechanism,Insulin receptor signalling cascade,PI3K Cascade,mRNA Splicing,mRNA Splicing - Major Pathway,Signaling by NOTCH1,TP53 Regulates Transcription of Cell…	6H
LP6007504-DNA_A01	ICGC	76	male	NA	3	TNM6	T3N1Mx	NA	125	0	34	34	0	3	25	1	209	CCNE1,KRAS,TP53,RUNX1	Association of TriC/CCT with target proteins during biosynthesis,Cyclin A:Cdk2-associated events at S phase entry,Cyclin E associated events during G1/S transition,G1/S DNA Damage Checkpoints,G1/S Transition,Mitotic G1-G1/S phases,TP53 Regulates Transcription of Cell Cycle Genes,Transcriptional Regulation by TP53,p53-Dependent G1 DNA Damage Response,p53-Dependent G1/S DNA damage checkpoint,ARMS-m…	2D	TRIM39,USP49,VEGFA,PAK4,KLHL42,SUPT5H,SOX5,PRPF8,BCAT1,TIMM50	Deubiquitination,Ub-specific processing proteases,EPH-Ephrin signaling,EPHA-mediated growth cone collapse,Response to elevated platelet cytosolic Ca2+,VEGFA-VEGFR2 Pathway,VEGFR2 mediated cell proliferation,Signaling by Robo receptor,HIV Infection,Transcriptional Regulation by TP53,mRNA Splicing,mRNA Splicing - Major Pathway	6H
LP6007518-DNA_A01	ICGC	59	male	2	2	TNM7	T3N0M0	chemotherapy	355	6	21	22	0	7	90	3	489	APC,EGFR,FLT3,JAK3,STAT5B,TP53,CCND3,RNF43,FHIT	AMER1 mutants destabilize the destruction complex,APC truncation mutants have impaired AXIN binding,AXIN missense mutants destabilize the destruction complex,AXIN mutants destabilize the destruction complex, activating WNT signaling,Apoptotic cleavage of cellular proteins,Beta-catenin phosphorylation cascade,Deactivation of the beta-catenin transactivating complex,Deubiquitination,Disassembly of …	1D	CD2AP,G3BP2,KAT2B,DNMT1,VEGFA,GRSF1,RUNX2,FNDC3B,GBAS,ITGA2	Deubiquitination,HATs acetylate histones,Positive epigenetic regulation of rRNA expression,Pre-NOTCH Expression and Processing,Signaling by NOTCH1,EPH-Ephrin signaling,EPHA-mediated growth cone collapse,Response to elevated platelet cytosolic Ca2+,VEGFA-VEGFR2 Pathway,VEGFR2 mediated cell proliferation,L1CAM interactions,MET activates PTK2 signaling,MET promotes cell motility,Syndecan interactions	6H
LP6007529-DNA_A01	ICGC	60	male	1	3	TNM6	T3N0Mx	NA	80	0	18	13	1	9	59	1	171	ZNF521,STAT3,TP53,RUNX1,FGFR1	Association of TriC/CCT with target proteins during biosynthesis,Downstream signal transduction,FGFR1 mutant receptor activation,Interleukin-6 family signaling,Interleukin-6 signaling,NGF signalling via TRKA from the plasma membrane,Senescence-Associated Secretory Phenotype (SASP),Signaling by FGFR in disease,Signaling by FGFR1 in disease,Signaling by Interleukins,Signaling by cytosolic FGFR1 fus…	1D	LONRF1,ERLIN2,UGGT1,DLC1,DDHD2,EIF4EBP1,CDH2,PRPF8,SH2D4A,ANO6	Defective CFTR causes cystic fibrosis,FGFR1 mutant receptor activation,Signaling by FGFR in disease,Signaling by FGFR1 in disease,Rho GTPase cycle,IGF1R signaling cascade,IRS-mediated signalling,IRS-related events triggered by IGF1R,Insulin receptor signalling cascade,PI3K Cascade,mRNA Splicing,mRNA Splicing - Major Pathway,Neutrophil degranulation	6H
LP6007533-DNA_A01	ICGC	40	male	2	3	TNM7	T2N2M	NA	141	3	18	31	0	7	23	1	214	CDKN2A,GNAS,TP53,ARID1A	Cyclin D associated events in G1,G1 Phase,Mitotic G1-G1/S phases,Oncogene Induced Senescence,Oxidative Stress Induced Senescence,Regulation of TP53 Activity,Regulation of TP53 Degradation,Regulation of TP53 Expression and Degradation,SUMOylation of transcription factors,Senescence-Associated Secretory Phenotype (SASP),Transcriptional Regulation by TP53,Association of TriC/CCT with target proteins…	3D	NCOA3,VASP,TMEM2,PTPN1,DMWD,VAPB,RELB,ANXA1,PARD6B,RAB22A	Fatty acid, triacylglycerol, and ketone body metabolism,MAPK6/MAPK4 signaling,Regulation of lipid metabolism by Peroxisome proliferator-activated receptor alpha (PPARalpha),Signaling by Robo receptor,TCR signaling,Negative regulation of MET activity,C-type lectin receptors (CLRs),CLEC7A (Dectin-1) signaling	6H
LP6007535-DNA_A01	ICGC	55	female	1	2	TNM6	T3N1Mx	NA	562	2	40	42	3	4	18	1	648	CCNE1,CDKN2A,EGFR,FGFR2,GNAS,IL7R,JAK3,TP53,SS18L1	Association of TriC/CCT with target proteins during biosynthesis,Cyclin A:Cdk2-associated events at S phase entry,Cyclin E associated events during G1/S transition,G1/S DNA Damage Checkpoints,G1/S Transition,Mitotic G1-G1/S phases,TP53 Regulates Transcription of Cell Cycle Genes,Transcriptional Regulation by TP53,p53-Dependent G1 DNA Damage Response,p53-Dependent G1/S DNA damage checkpoint,Cyclin…	1D	NCOA3,DYRK1B,NR2F6,VAPB,TOMM34,ROCK1,NFATC2,ERBB2IP,RAB22A,MTMR12	Fatty acid, triacylglycerol, and ketone body metabolism,MAPK6/MAPK4 signaling,Regulation of lipid metabolism by Peroxisome proliferator-activated receptor alpha (PPARalpha),Nuclear Receptor transcription pathway,Apoptotic cleavage of cellular proteins,Apoptotic execution phase,EPH-Ephrin signaling,EPHA-mediated growth cone collapse,EPHB-mediated forward signaling,G alpha (12/13) signalling events…	6H
LP6007540-DNA_A01	ICGC	56	male	1	2	TNM7	T1N0M	NA	63	0	7	16	0	9	43	4	139	CDKN2A,EGFR,PIM1,JAK1,TP53	Cyclin D associated events in G1,G1 Phase,Mitotic G1-G1/S phases,Oncogene Induced Senescence,Oxidative Stress Induced Senescence,Regulation of TP53 Activity,Regulation of TP53 Degradation,Regulation of TP53 Expression and Degradation,SUMOylation of transcription factors,Senescence-Associated Secretory Phenotype (SASP),Transcriptional Regulation by TP53,ARMS-mediated activation,Constitutive Signal…	1D	LONRF1,DLC1,PLOD2,UTRN,AGPAT5,CCAR2,CTSB,TNKS,MTMR9,FDFT1	Rho GTPase cycle,Fatty acid, triacylglycerol, and ketone body metabolism,MHC class II antigen presentation,Neutrophil degranulation,Toll-Like Receptors Cascades,Deubiquitination,Ub-specific processing proteases,Activation of gene expression by SREBF (SREBP),Regulation of cholesterol biosynthesis by SREBP (SREBF),Regulation of lipid metabolism by Peroxisome proliferator-activated receptor alpha (P…	6H
LP6007546-DNA_A01	ICGC	56	male	2	2	TNM7	T3N2M	chemotherapy	35	0	9	11	0	8	32	2	89	CDKN2A,TP53,ARID1A,BAP1,ARID2	Cyclin D associated events in G1,G1 Phase,Mitotic G1-G1/S phases,Oncogene Induced Senescence,Oxidative Stress Induced Senescence,Regulation of TP53 Activity,Regulation of TP53 Degradation,Regulation of TP53 Expression and Degradation,SUMOylation of transcription factors,Senescence-Associated Secretory Phenotype (SASP),Transcriptional Regulation by TP53,Association of TriC/CCT with target proteins…	3D	BTG3,CABLES1,ANKRD52,GATA6,ARHGAP12,CDH2,PHGDH,RBBP8,FAR1,GEMIN5	Rho GTPase cycle,G2/M Checkpoints,Regulation of TP53 Activity,Regulation of TP53 Activity through Phosphorylation,Transcriptional Regulation by TP53	6H
LP6007591	ICGC	62	male	2	3	TNM6	T1N0Mx	NA	73	0	33	29	1	17	81	4	224	IDH1,NTRK3,TP53,ARID1A,SF3B1,RNF43,FHIT	Association of TriC/CCT with target proteins during biosynthesis,DAP12 interactions,DAP12 signaling,DNA Double Strand Break Response,Deubiquitination,Downstream signal transduction,Downstream signaling events of B Cell Receptor (BCR),Fc epsilon receptor (FCERI) signaling,G1/S DNA Damage Checkpoints,GAB1 signalosome,Intrinsic Pathway for Apoptosis,NGF signalling via TRKA from the plasma membrane,O…	3D	ITGAV,RNF111,FAM126B,SLC39A10,STAT1,CLK1,PPP6R3,MYO1B,TBC1D4,STK24	L1CAM interactions,Neutrophil degranulation,Signal transduction by L1,Syndecan interactions,VEGFA-VEGFR2 Pathway,SMAD2/SMAD3:SMAD4 heterotrimer regulates transcription,Transcriptional activity of SMAD2/SMAD3:SMAD4 heterotrimer,Zinc influx into cells by the SLC39 gene family,Antiviral mechanism by IFN-stimulated genes,Downstream signal transduction,FGFR1 mutant receptor activation,ISG15 antiviral …	6H
LP6007594	ICGC	75	male	1	2	TNM7	T3N3M	NA	587	0	52	27	1	6	67	2	717	CDKN2A,ERBB2,GNAS,MAML2,MYC,TP53,CCND1,SS18L1,SBDS	Cyclin D associated events in G1,G1 Phase,Mitotic G1-G1/S phases,Oncogene Induced Senescence,Oxidative Stress Induced Senescence,Regulation of TP53 Activity,Regulation of TP53 Degradation,Regulation of TP53 Expression and Degradation,SUMOylation of transcription factors,Senescence-Associated Secretory Phenotype (SASP),Transcriptional Regulation by TP53,ARMS-mediated activation,Constitutive Signal…	1D	TOMM34,PUM1,NCOA3,VAPB,PRRC2A,TUBB,BAG6,DLC1,PPP6R3,PTPN1	Fatty acid, triacylglycerol, and ketone body metabolism,MAPK6/MAPK4 signaling,Regulation of lipid metabolism by Peroxisome proliferator-activated receptor alpha (PPARalpha),G2/M Transition,Mitotic G2-G2/M phases,Neutrophil degranulation,Rho GTPase cycle,COPII (Coat Protein 2) Mediated Vesicle Transport,ER to Golgi Anterograde Transport,Transport to the Golgi and subsequent modification,Negative r…	6H
LP6008031-DNA_C02	ICGC	NA	male	2	NA	NA	TNM	no_treatment	243	2	32	52	0	7	45	1	349	CDKN2A,ERBB2,TP53,FHIT,MLLT6	Cyclin D associated events in G1,G1 Phase,Mitotic G1-G1/S phases,Oncogene Induced Senescence,Oxidative Stress Induced Senescence,Regulation of TP53 Activity,Regulation of TP53 Degradation,Regulation of TP53 Expression and Degradation,SUMOylation of transcription factors,Senescence-Associated Secretory Phenotype (SASP),Transcriptional Regulation by TP53,ARMS-mediated activation,Constitutive Signal…	1D	TNFAIP1,CORO1C,NCOR2,JUP,CLIP1,VPS37B,RAB34,SCARB1,NUFIP2,NLK	Fatty acid, triacylglycerol, and ketone body metabolism,Regulation of lipid metabolism by Peroxisome proliferator-activated receptor alpha (PPARalpha),Signaling by NOTCH1,Transcriptional activity of SMAD2/SMAD3:SMAD4 heterotrimer,Neutrophil degranulation,VEGFA-VEGFR2 Pathway,VEGFR2 mediated vascular permeability,M Phase,Mitotic Anaphase,Mitotic Metaphase and Anaphase,RHO GTPase Effectors,RHO GTPa…	6H
LP6008031-DNA_C03	ICGC	65	male	NA	3	TNM7	T4aN1M0	NA	38	0	2	0	0	0	0	0	40	NA	NA	NA	USP9Y,NLGN4Y,UTY,DDX3Y,GABRB3,GABRA5,KDM5D,ZFY	HDMs demethylate histones	6H
LP6008031-DNA_F03	ICGC	73	male	1	2	TNM7	T1N1M0	no_treatment	83	1	31	32	1	12	71	4	215	ERBB2,KIT,MYB,TP53,SF3B1	ARMS-mediated activation,Constitutive Signaling by Aberrant PI3K in Cancer,DAP12 interactions,DAP12 signaling,Downregulation of ERBB2 signaling,Downregulation of ERBB2:ERBB3 signaling,Downstream signal transduction,Downstream signaling events of B Cell Receptor (BCR),FCERI mediated MAPK activation,Fc epsilon receptor (FCERI) signaling,Frs2-mediated activation,GAB1 signalosome,GRB2 events in EGFR …	1D	STX7,RAB34,NRP1,PIGS,UNC119,NCOR2,SGK1,ARG1,TRAF4,KIAA0100	L1CAM interactions,Semaphorin interactions,Signal transduction by L1,Fatty acid, triacylglycerol, and ketone body metabolism,Regulation of lipid metabolism by Peroxisome proliferator-activated receptor alpha (PPARalpha),Signaling by NOTCH1,Transcriptional activity of SMAD2/SMAD3:SMAD4 heterotrimer,Regulation of TP53 Activity,Regulation of TP53 Degradation,Regulation of TP53 Expression and Degrada…	6H
LP6008031-DNA_G03	ICGC	43	male	2	3	NA	T3NM	no_treatment	144	6	68	43	4	13	104	0	363	CACNA1D,RUNX1T1,IRF4,ZNF521,PDGFRA,TP53	NCAM signaling for neurite out-growth,ARMS-mediated activation,Constitutive Signaling by Aberrant PI3K in Cancer,DAP12 interactions,DAP12 signaling,Downstream signal transduction,Downstream signaling events of B Cell Receptor (BCR),FCERI mediated MAPK activation,Fc epsilon receptor (FCERI) signaling,Frs2-mediated activation,GAB1 signalosome,GRB2 events in EGFR signaling,Gastrin-CREB signalling pa…	1D	DNMT3B,MTMR12,PCGF3,TARS,DST,KIF3B,OXCT1,PRKAA1,RAI14,MAPRE1	MHC class II antigen presentation,Fatty acid, triacylglycerol, and ketone body metabolism,IGF1R signaling cascade,IRS-mediated signalling,IRS-related events triggered by IGF1R,Insulin receptor signalling cascade,PI3K Cascade,Regulation of TP53 Activity,Regulation of TP53 Activity through Phosphorylation,Transcriptional Regulation by TP53,G2/M Transition,M Phase,Mitotic Anaphase,Mitotic G2-G2/M ph…	6H
LP6008031-DNA_H01	ICGC	76	male	NA	3	TNM7	T1bN0M	no_treatment	203	1	38	29	2	8	57	1	317	ATM,ZNF521,TP53,CCND1,FGFR1,SS18	DNA Double Strand Break Response,G1/S DNA Damage Checkpoints,Recruitment and ATM-mediated phosphorylation of repair and signaling proteins at DNA double strand breaks,Regulation of TP53 Activity,Regulation of TP53 Activity through Methylation,Regulation of TP53 Activity through Phosphorylation,Regulation of TP53 Degradation,Regulation of TP53 Expression and Degradation,Stabilization of p53,TP53 R…	1D	PTPN1,KIAA0100,ABLIM1,ADAM9,NFATC2,TJP2,PRKAA1,TESK1,COL4A2,PARD6B	Negative regulation of MET activity,C-type lectin receptors (CLRs),CLEC7A (Dectin-1) signaling,Fc epsilon receptor (FCERI) signaling,Apoptotic cleavage of cellular proteins,Apoptotic execution phase,IGF1R signaling cascade,IRS-mediated signalling,IRS-related events triggered by IGF1R,Insulin receptor signalling cascade,PI3K Cascade,Regulation of TP53 Activity,Regulation of TP53 Activity through P…	6H
LP6008051-DNA_B02	ICGC	66	male	2	2	TNM7	T2N0M	chemotherapy	44	0	134	34	18	6	65	1	281	FGFR2,JAK1,PDGFRA,PRKAR1A,TP53,ARID1A,MECOM,CCND1	ARMS-mediated activation,Constitutive Signaling by Aberrant PI3K in Cancer,DAP12 interactions,DAP12 signaling,Downstream signal transduction,Downstream signaling events of B Cell Receptor (BCR),Downstream signaling of activated FGFR2,FCERI mediated MAPK activation,FRS-mediated FGFR2 signaling,Fc epsilon receptor (FCERI) signaling,Frs2-mediated activation,GAB1 signalosome,GRB2 events in EGFR signa…	1D	NR4A2,PGRMC1,POGZ,NDE1,PKP4,ACVR1,MTA2,ABCC1,PRRC2B,PPFIA1	Nuclear Receptor transcription pathway,Neutrophil degranulation,G2/M Transition,M Phase,Mitotic Anaphase,Mitotic G2-G2/M phases,Mitotic Metaphase and Anaphase,RHO GTPase Effectors,RHO GTPases Activate Formins,Resolution of Sister Chromatid Cohesion,Separation of Sister Chromatids,Positive epigenetic regulation of rRNA expression,Regulation of TP53 Activity,Transcriptional Regulation by TP53,Acety…	6H
LP6008051-DNA_C01	ICGC	65	male	NA	2	TNM7	T1aN0M	no_treatment	143	4	61	82	2	11	46	1	331	CAMTA1,ERBB2,TP53,TMPRSS2,RUNX1,SF3B1,FBXW7,FHIT,RARA	ARMS-mediated activation,Constitutive Signaling by Aberrant PI3K in Cancer,DAP12 interactions,DAP12 signaling,Downregulation of ERBB2 signaling,Downregulation of ERBB2:ERBB3 signaling,Downstream signal transduction,Downstream signaling events of B Cell Receptor (BCR),FCERI mediated MAPK activation,Fc epsilon receptor (FCERI) signaling,Frs2-mediated activation,GAB1 signalosome,GRB2 events in EGFR …	1D	THRA,KCTD6,QRICH2,MPP3,MED24,RNF40,FAM126B,SLC39A10,PHKG2,ARID4B	Nuclear Receptor transcription pathway,Fatty acid, triacylglycerol, and ketone body metabolism,Regulation of lipid metabolism by Peroxisome proliferator-activated receptor alpha (PPARalpha),Zinc influx into cells by the SLC39 gene family	6H
LP6008051-DNA_E01	ICGC	69	female	2	3	TNM7	T3N2M	no_treatment	68	11	15	32	0	14	55	2	185	EGFR,ZNF521,KRAS,MYC,TP53,ARID1A,RUNX1,CCND1,FHIT	ARMS-mediated activation,Constitutive Signaling by Aberrant PI3K in Cancer,Constitutive Signaling by EGFRvIII,Constitutive Signaling by Ligand-Responsive EGFR Cancer Variants,DAP12 interactions,DAP12 signaling,Downregulation of ERBB2 signaling,Downstream signal transduction,Downstream signaling events of B Cell Receptor (BCR),FCERI mediated MAPK activation,Fc epsilon receptor (FCERI) signaling,Fr…	2D	VAPB,PPP6R3,RAB22A,CPT1A,BAG6,BCAT1,SP1,UNC93B1,USP25,AIP	COPII (Coat Protein 2) Mediated Vesicle Transport,ER to Golgi Anterograde Transport,Transport to the Golgi and subsequent modification,Fatty acid, triacylglycerol, and ketone body metabolism,Regulation of lipid metabolism by Peroxisome proliferator-activated receptor alpha (PPARalpha),Activation of gene expression by SREBF (SREBP),Oncogene Induced Senescence,Regulation of cholesterol biosynthesis…	6H
LP6008051-DNA_F01	ICGC	82	female	2	3	TNM7	T2N0M0	no_treatment	140	1	50	46	3	5	38	1	263	SMARCA4,RUNX1,KAT6A,FHIT	Formation of the beta-catenin:TCF transactivating complex,Interleukin-7 signaling,RMTs methylate histone arginines,Signaling by Interleukins,TCF dependent signaling in response to WNT,Regulation of TP53 Activity,Regulation of TP53 Activity through Acetylation,Transcriptional Regulation by TP53	5D	USP25,LEPROTL1,LONRF1,EIF4G3,DLC1,PLAT,BTG3,CDC42,PTK2B,EPHB2	Deubiquitination,Ub-specific processing proteases,Antiviral mechanism by IFN-stimulated genes,ISG15 antiviral mechanism,Rho GTPase cycle,CD28 co-stimulation,EGFR downregulation,EPH-Ephrin signaling,EPHB-mediated forward signaling,Fcgamma receptor (FCGR) dependent phagocytosis,G alpha (12/13) signalling events,MAPK6/MAPK4 signaling,RHO GTPase Effectors,RHO GTPases Activate Formins,RHO GTPases Acti…	6H
LP6008051-DNA_F02	ICGC	83	male	1	2	TNM7	T3N2M	chemotherapy	278	18	43	20	7	20	106	3	482	ATM,AKAP9,CDKN2A,EGFR,GNAS,CDK6,SUZ12,MAP2K4,SMARCA4,TP53,TRRAP,CCND3,DICER1,SETBP1	DNA Double Strand Break Response,G1/S DNA Damage Checkpoints,Recruitment and ATM-mediated phosphorylation of repair and signaling proteins at DNA double strand breaks,Regulation of TP53 Activity,Regulation of TP53 Activity through Methylation,Regulation of TP53 Activity through Phosphorylation,Regulation of TP53 Degradation,Regulation of TP53 Expression and Degradation,Stabilization of p53,TP53 R…	1D	PLOD3,TIAM1,CDK14,WDR17,TES,KLC4,MED13,SRI,DLC1,SLC25A13	Cell death signalling via NRAGE, NRIF and NADE,EPH-Ephrin signaling,EPH-ephrin mediated repulsion of cells,EPHB-mediated forward signaling,G alpha (12/13) signalling events,NRAGE signals death through JNK,Rho GTPase cycle,p75 NTR receptor-mediated signalling,MHC class II antigen presentation,RHO GTPase Effectors,Fatty acid, triacylglycerol, and ketone body metabolism,Regulation of lipid metabolis…	6H
LP6008141-DNA_E02	ICGC	67	male	NA	2	TNM7	T1bN1M0	chemotherapy	152	1	10	8	2	9	57	2	234	APC,TP53,FHIT	AMER1 mutants destabilize the destruction complex,APC truncation mutants have impaired AXIN binding,AXIN missense mutants destabilize the destruction complex,AXIN mutants destabilize the destruction complex, activating WNT signaling,Apoptotic cleavage of cellular proteins,Beta-catenin phosphorylation cascade,Deactivation of the beta-catenin transactivating complex,Deubiquitination,Disassembly of …	3D	PFKP,STAM,VIM,CAMK1D,GDI2,YES1,MYO5A,CELF2,TYMS,OPTN	Deubiquitination,EGFR downregulation,Negative regulation of MET activity,Apoptotic cleavage of cellular proteins,Apoptotic execution phase,Neutrophil degranulation,Rho GTPase cycle,CD28 co-stimulation,EPH-Ephrin signaling,EPH-ephrin mediated repulsion of cells,EPHA-mediated growth cone collapse,EPHB-mediated forward signaling,Fcgamma receptor (FCGR) dependent phagocytosis,Interleukin-3, 5 and GM-…	6H
LP6008141-DNA_H02	ICGC	61	male	NA	2	TNM7	T1bN0M0	chemotherapy	169	15	60	53	8	7	63	1	328	AKAP9,CDK6,PRKAR1A,TP53,KDM6A,ARID1A,RUNX1,CHEK2,DICER1,RNF43	ARMS-mediated activation,Activation of NMDA receptor upon glutamate binding and postsynaptic events,CREB phosphorylation through the activation of Ras,DAP12 interactions,DAP12 signaling,Downstream signal transduction,FCERI mediated MAPK activation,Fc epsilon receptor (FCERI) signaling,Frs2-mediated activation,GRB2 events in EGFR signaling,Gastrin-CREB signalling pathway via PKC and MAPK,IGF1R sig…	1D	GNA13,MTMR4,KPNA2,DLC1,SLC25A13,AXIN2,SLC25A40,COPA,TRIM37,BPTF	Cell death signalling via NRAGE, NRIF and NADE,G alpha (12/13) signalling events,NRAGE signals death through JNK,Rho GTPase cycle,p75 NTR receptor-mediated signalling,Antiviral mechanism by IFN-stimulated genes,ISG15 antiviral mechanism,Beta-catenin independent WNT signaling,Ca2+ pathway,Deubiquitination,Ub-specific processing proteases,ER to Golgi Anterograde Transport,Transport to the Golgi and…	6H
LP6008202-DNA_A02	ICGC	80	female	3	3	TNM7	T4aN1M0	surgery	549	20	88	57	9	9	76	3	744	BIRC3,BRAF,CCNE1,MYC,MYCN,STK11,TP53,TRRAP,NSD1,PICALM	Activated TLR4 signalling,Deubiquitination,MyD88-independent TLR3/TLR4 cascade,NOD1/2 Signaling Pathway,RIPK1-mediated regulated necrosis,Regulation of TNFR1 signaling,Regulation of necroptotic cell death,TNF signaling,TRIF-mediated TLR3/TLR4 signaling,Toll Like Receptor 3 (TLR3) Cascade,Toll Like Receptor 4 (TLR4) Cascade,Toll-Like Receptors Cascades,Ub-specific processing proteases,ARMS-mediate…	1D	PDLIM7,VEGFA,NEK6,QKI,ACLY,ETS2,GATAD2B,DNAJC5,GNAI2,SOS2	RET signaling,EPH-Ephrin signaling,EPHA-mediated growth cone collapse,Response to elevated platelet cytosolic Ca2+,VEGFA-VEGFR2 Pathway,VEGFR2 mediated cell proliferation,M Phase,Fatty acid, triacylglycerol, and ketone body metabolism,Neutrophil degranulation,Oncogene Induced Senescence,Positive epigenetic regulation of rRNA expression,Regulation of TP53 Activity,Transcriptional Regulation by TP5…	6H
LP6008202-DNA_C01	ICGC	68	male	1	3	TNM7	T1bN0M0	chemotherapy	177	6	46	75	1	12	72	11	369	CDKN2A,CAMTA1,ERBB2,PIK3CA,TP53,RARA,SMARCE1	Cyclin D associated events in G1,G1 Phase,Mitotic G1-G1/S phases,Oncogene Induced Senescence,Oxidative Stress Induced Senescence,Regulation of TP53 Activity,Regulation of TP53 Degradation,Regulation of TP53 Expression and Degradation,SUMOylation of transcription factors,Senescence-Associated Secretory Phenotype (SASP),Transcriptional Regulation by TP53,ARMS-mediated activation,Constitutive Signal…	2D	TNFAIP1,MED13,SMCHD1,HIPK2,DNMT3B,HCK,RAB34,KIF3B,UNC119,PIGS	Fatty acid, triacylglycerol, and ketone body metabolism,Regulation of lipid metabolism by Peroxisome proliferator-activated receptor alpha (PPARalpha),Regulation of TP53 Activity,Regulation of TP53 Activity through Phosphorylation,Transcriptional Regulation by TP53,Fcgamma receptor (FCGR) dependent phagocytosis,HIV Infection,Interleukin-3, 5 and GM-CSF signaling,Signaling by Interleukins,MHC clas…	6H
LP6008202-DNA_D02	ICGC	55	male	NA	2	TNM7	T3N1M0	no_treatment	508	4	33	30	1	6	51	2	607	CDKN2A,EBF1,NTRK1,TP53,FHIT	Cyclin D associated events in G1,G1 Phase,Mitotic G1-G1/S phases,Oncogene Induced Senescence,Oxidative Stress Induced Senescence,Regulation of TP53 Activity,Regulation of TP53 Degradation,Regulation of TP53 Expression and Degradation,SUMOylation of transcription factors,Senescence-Associated Secretory Phenotype (SASP),Transcriptional Regulation by TP53,ARMS-mediated activation,Frs2-mediated activ…	3D	CERS2,ARHGEF2,POGZ,SLC39A1,MEF2D,LONRF1,USP21,ZBTB7B,ARHGEF11,DLC1	Cell death signalling via NRAGE, NRIF and NADE,G alpha (12/13) signalling events,NRAGE signals death through JNK,Rho GTPase cycle,p75 NTR receptor-mediated signalling,Zinc influx into cells by the SLC39 gene family,Deubiquitination,Ub-specific processing proteases,Semaphorin interactions	6H
LP6008202-DNA_F02	ICGC	76	male	1	3	TNM7	T2N0M	no_treatment	0	0	13	4	1	7	41	2	64	ATRX,CTNNB1,SMARCA4	Apoptotic cleavage of cellular proteins,Beta-catenin phosphorylation cascade,Deactivation of the beta-catenin transactivating complex,Disassembly of the destruction complex and recruitment of AXIN to the membrane,Formation of the beta-catenin:TCF transactivating complex,Misspliced GSK3beta mutants stabilize beta-catenin,RHO GTPase Effectors,RHO GTPases activate IQGAPs,S33 mutants of beta-catenin …	5D	RXRB,ERLIN1,PLS1,SNAP25,STOM,USP7,TPD52,RARS,RPIA,RIMS1	Nuclear Receptor transcription pathway,Defective CFTR causes cystic fibrosis,Acetylcholine Neurotransmitter Release Cycle,Dopamine Neurotransmitter Release Cycle,Neutrophil degranulation,Norepinephrine Neurotransmitter Release Cycle,Regulation of insulin secretion,Serotonin Neurotransmitter Release Cycle,Deubiquitination,Regulation of TP53 Activity,Regulation of TP53 Degradation,Regulation of TP5…	6H
LP6008202-DNA_H01	ICGC	66	male	NA	2	TNM7	T3N3M	chemotherapy	105	0	39	34	2	6	54	3	230	ELN,KRAS,SETBP1	ARMS-mediated activation,C-type lectin receptors (CLRs),CD209 (DC-SIGN) signaling,Constitutive Signaling by EGFRvIII,Constitutive Signaling by Ligand-Responsive EGFR Cancer Variants,DAP12 interactions,DAP12 signaling,Downstream signal transduction,Downstream signaling events of B Cell Receptor (BCR),Downstream signaling of activated FGFR1,Downstream signaling of activated FGFR2,Downstream signali…	4D	LONRF1,STX1A,LIMK1,SLC7A2,DLC1,BAZ1B,BCAT1,MTUS1,KLHL42,CNOT7	Acetylcholine Neurotransmitter Release Cycle,Dopamine Neurotransmitter Release Cycle,Norepinephrine Neurotransmitter Release Cycle,Regulation of insulin secretion,Serotonin Neurotransmitter Release Cycle,Signaling by Interleukins,EPH-Ephrin signaling,EPHB-mediated forward signaling,Fcgamma receptor (FCGR) dependent phagocytosis,RHO GTPase Effectors,RHO GTPases activate PAKs,Regulation of actin dy…	6H
LP6008221-DNA_C01	ICGC	54	female	NA	2	TNM7	T2N1M0	chemotherapy	415	0	44	40	5	6	73	2	551	P2RY8,ERBB2,FLT3,KRAS,CCND2,STAT3,STAT5B,TP53,TCF12,FHIT,RARA,SMARCE1,LASP1,MLLT6	ARMS-mediated activation,Constitutive Signaling by Aberrant PI3K in Cancer,DAP12 interactions,DAP12 signaling,Downregulation of ERBB2 signaling,Downregulation of ERBB2:ERBB3 signaling,Downstream signal transduction,Downstream signaling events of B Cell Receptor (BCR),FCERI mediated MAPK activation,Fc epsilon receptor (FCERI) signaling,Frs2-mediated activation,GAB1 signalosome,GRB2 events in EGFR …	2D	NMT1,THRA,KAT2A,SOX5,DNAJB5,FKBP4,JUP,ACLY,WNK1,ATP7A	HIV Infection,Nuclear Receptor transcription pathway,Deubiquitination,HATs acetylate histones,Positive epigenetic regulation of rRNA expression,Pre-NOTCH Expression and Processing,Signaling by NOTCH1,Ub-specific processing proteases,Neutrophil degranulation,VEGFA-VEGFR2 Pathway,VEGFR2 mediated vascular permeability,Fatty acid, triacylglycerol, and ketone body metabolism	6H
LP6008221-DNA_E02	ICGC	64	male	NA	2	TNM7	T3N0M	chemotherapy	94	4	152	24	37	7	66	1	367	ZNF521,MAML2,KMT2C,DDX10	Constitutive Signaling by NOTCH1 HD+PEST Domain Mutants,Constitutive Signaling by NOTCH1 PEST Domain Mutants,NICD traffics to nucleus,NOTCH1 Intracellular Domain Regulates Transcription,Notch-HLH transcription pathway,Pre-NOTCH Expression and Processing,Pre-NOTCH Transcription and Translation,Signaling by NOTCH1,Signaling by NOTCH1 HD+PEST Domain Mutants in Cancer,Signaling by NOTCH1 PEST Domain …	5D	MYO1C,PITPNA,TRIM21,FAM57A,ABR,EPHA4,PRPF8,LAMC1,MAP1B,PTGS2	Fcgamma receptor (FCGR) dependent phagocytosis,Positive epigenetic regulation of rRNA expression,Regulation of actin dynamics for phagocytic cup formation,Cell death signalling via NRAGE, NRIF and NADE,G alpha (12/13) signalling events,NRAGE signals death through JNK,Rho GTPase cycle,p75 NTR receptor-mediated signalling,EPH-Ephrin signaling,EPH-ephrin mediated repulsion of cells,EPHA-mediated gro…	6H
LP6008221-DNA_F01	ICGC	58	male	NA	3	TNM7	T3N3M	chemotherapy	256	42	23	39	3	7	42	2	399	ABL1,CCNE1,BRD3,TP53,RUNX1,FHIT	DNA Double Strand Break Response,RHO GTPase Effectors,Recruitment and ATM-mediated phosphorylation of repair and signaling proteins at DNA double strand breaks,Association of TriC/CCT with target proteins during biosynthesis,Cyclin A:Cdk2-associated events at S phase entry,Cyclin E associated events during G1/S transition,G1/S DNA Damage Checkpoints,G1/S Transition,Mitotic G1-G1/S phases,TP53 Reg…	3D	PAK4,VAV2,FUBP3,LRRC8A,TUBB4B,CD44,ABCC1,ERBB2IP,PKN3,PLEKHG2	Signaling by Robo receptor,Cell death signalling via NRAGE, NRIF and NADE,DAP12 interactions,DAP12 signaling,EPH-Ephrin signaling,EPH-ephrin mediated repulsion of cells,Fc epsilon receptor (FCERI) signaling,Fcgamma receptor (FCGR) dependent phagocytosis,G alpha (12/13) signalling events,L1CAM interactions,NRAGE signals death through JNK,Regulation of actin dynamics for phagocytic cup formation,Rh…	6H
LP6008221-DNA_G02	ICGC	51	male	NA	2	TNM7	T3N1M0	chemotherapy	188	4	71	46	30	14	64	1	382	APC,CAMTA1,EGFR,TP53,CCND3	AMER1 mutants destabilize the destruction complex,APC truncation mutants have impaired AXIN binding,AXIN missense mutants destabilize the destruction complex,AXIN mutants destabilize the destruction complex, activating WNT signaling,Apoptotic cleavage of cellular proteins,Beta-catenin phosphorylation cascade,Deactivation of the beta-catenin transactivating complex,Deubiquitination,Disassembly of …	1D	STRN,VEGFA,ARID4B,ABCA1,SRF,ENPP4,DST,EFNB2,RUNX2,NID1	EPH-Ephrin signaling,EPHA-mediated growth cone collapse,Response to elevated platelet cytosolic Ca2+,VEGFA-VEGFR2 Pathway,VEGFR2 mediated cell proliferation,Fatty acid, triacylglycerol, and ketone body metabolism,Regulation of lipid metabolism by Peroxisome proliferator-activated receptor alpha (PPARalpha),RHO GTPase Effectors,RHO GTPases Activate Formins,Neutrophil degranulation,EPH-ephrin media…	6H
LP6008221-DNA_H01	ICGC	62	male	2	2	TNM7	T3N2M0	chemotherapy	104	35	19	22	4	10	62	5	249	APC,CDKN2A,ZNF521,KRAS,SMAD4,TP53,UBR5,SS18	AMER1 mutants destabilize the destruction complex,APC truncation mutants have impaired AXIN binding,AXIN missense mutants destabilize the destruction complex,AXIN mutants destabilize the destruction complex, activating WNT signaling,Apoptotic cleavage of cellular proteins,Beta-catenin phosphorylation cascade,Deactivation of the beta-catenin transactivating complex,Deubiquitination,Disassembly of …	2D	RPRD1A,ARHGAP1,PTPRJ,NR1H3,AP2B1,PACSIN3,ROCK1,CKAP5,ZNF408,GCN1L1	Rho GTPase cycle,Negative regulation of MET activity,Neutrophil degranulation,TCR signaling,Nuclear Receptor transcription pathway,Beta-catenin independent WNT signaling,EPH-Ephrin signaling,EPH-ephrin mediated repulsion of cells,HIV Infection,L1CAM interactions,MHC class II antigen presentation,NGF signalling via TRKA from the plasma membrane,Apoptotic cleavage of cellular proteins,Apoptotic exe…	6H
LP6008280-DNA_A02	ICGC	43	male	NA	3	TNM7	T3N1M0	chemotherapy	226	48	59	50	2	4	27	1	382	CDKN2A,EGFR,MYC,ZBTB16,KDM6A,KAT6A,PICALM	Cyclin D associated events in G1,G1 Phase,Mitotic G1-G1/S phases,Oncogene Induced Senescence,Oxidative Stress Induced Senescence,Regulation of TP53 Activity,Regulation of TP53 Degradation,Regulation of TP53 Expression and Degradation,SUMOylation of transcription factors,Senescence-Associated Secretory Phenotype (SASP),Transcriptional Regulation by TP53,ARMS-mediated activation,Constitutive Signal…	4D	NDE1,ITGAV,LONRF1,ABCC1,DLC1,DNAJB5,ASAP1,KIF1B,USP31,FCHSD2	G2/M Transition,M Phase,Mitotic Anaphase,Mitotic G2-G2/M phases,Mitotic Metaphase and Anaphase,RHO GTPase Effectors,RHO GTPases Activate Formins,Resolution of Sister Chromatid Cohesion,Separation of Sister Chromatids,L1CAM interactions,Neutrophil degranulation,Signal transduction by L1,Syndecan interactions,VEGFA-VEGFR2 Pathway,Rho GTPase cycle	6H
LP6008280-DNA_B02	ICGC	68	female	2	2	TNM7	T3N3M0	no_treatment	158	7	16	28	1	7	25	2	231	CDKN2A,KRAS,SMAD4,MDM2	Cyclin D associated events in G1,G1 Phase,Mitotic G1-G1/S phases,Oncogene Induced Senescence,Oxidative Stress Induced Senescence,Regulation of TP53 Activity,Regulation of TP53 Degradation,Regulation of TP53 Expression and Degradation,SUMOylation of transcription factors,Senescence-Associated Secretory Phenotype (SASP),Transcriptional Regulation by TP53,ARMS-mediated activation,C-type lectin recep…	4D	SENP1,DYRK2,ACTN4,PFKM,ITGA5,SMARCC2,GNS,ESYT1,HDAC7,NABP2	Regulation of TP53 Activity,Regulation of TP53 Activity through Phosphorylation,Transcriptional Regulation by TP53,Response to elevated platelet cytosolic Ca2+,L1CAM interactions,Signal transduction by L1,Neutrophil degranulation,Signaling by NOTCH1	6H
LP6008280-DNA_C02	ICGC	70	male	2	3	TNM7	T3N2M0	chemotherapy	23	1	13	5	0	6	53	3	102	SMAD4,RET,TNFAIP3,TP53,FHIT	Deubiquitination,Ub-specific processing proteases,ARMS-mediated activation,DAP12 interactions,DAP12 signaling,Downstream signal transduction,FCERI mediated MAPK activation,Fc epsilon receptor (FCERI) signaling,Frs2-mediated activation,GRB2 events in EGFR signaling,Gastrin-CREB signalling pathway via PKC and MAPK,IGF1R signaling cascade,IRS-mediated signalling,IRS-related events triggered by IGF1R…	1D	TXNIP,DIP2A,GRIA1,RBM8A,CD151,RERE,POLR2L,SERINC5,VCP,FHL3	Nucleotide-binding domain, leucine rich repeat containing receptor (NLR) signaling pathways,COPII (Coat Protein 2) Mediated Vesicle Transport,ER to Golgi Anterograde Transport,Transport to the Golgi and subsequent modification,mRNA Splicing,mRNA Splicing - Major Pathway,HIV Infection,Positive epigenetic regulation of rRNA expression,Signaling by FGFR in disease,Signaling by FGFR2,Transcriptional …	6H
LP6008280-DNA_C03	ICGC	66	female	NA	3	TNM7	T3N1M	chemotherapy	226	3	21	51	3	9	127	2	417	AKAP9,RUNX1T1,CDKN2A,MYC,NFE2L2,PIK3CA,TP53,ARID1A,FUBP1,MECOM,FGFR1	ARMS-mediated activation,Activation of NMDA receptor upon glutamate binding and postsynaptic events,CREB phosphorylation through the activation of Ras,DAP12 interactions,DAP12 signaling,Downstream signal transduction,FCERI mediated MAPK activation,Fc epsilon receptor (FCERI) signaling,Frs2-mediated activation,GRB2 events in EGFR signaling,Gastrin-CREB signalling pathway via PKC and MAPK,IGF1R sig…	2D	POGZ,PAPD7,VPS13C,ATP6V1C1,PLEKHF2,NDEL1,MYO1D,GEM,RBM12B,LPCAT1	M Phase,Mitotic Anaphase,Mitotic Metaphase and Anaphase,RHO GTPase Effectors,RHO GTPases Activate Formins,Resolution of Sister Chromatid Cohesion,Separation of Sister Chromatids,Fatty acid, triacylglycerol, and ketone body metabolism,Neutrophil degranulation	6H
LP6008280-DNA_E01	ICGC	55	male	NA	3	TNM7	T3N3M0	chemotherapy	246	0	30	16	4	7	54	2	349	JAK1,TP53,ARID1A	ARMS-mediated activation,DAP12 interactions,DAP12 signaling,Downstream signal transduction,FCERI mediated MAPK activation,Fc epsilon receptor (FCERI) signaling,Frs2-mediated activation,G beta:gamma signalling through PI3Kgamma,G-protein beta:gamma signalling,GPVI-mediated activation cascade,GRB2 events in EGFR signaling,Gastrin-CREB signalling pathway via PKC and MAPK,IGF1R signaling cascade,IRS-…	1D	CD2AP,HIPK2,ARHGAP17,USP31,RNF40,CORO1A,TGFB1I1,ATP10A,ROCK1,PHKG2	Regulation of TP53 Activity,Regulation of TP53 Activity through Phosphorylation,Transcriptional Regulation by TP53,Rho GTPase cycle,Apoptotic cleavage of cellular proteins,Apoptotic execution phase,EPH-Ephrin signaling,EPHA-mediated growth cone collapse,EPHB-mediated forward signaling,G alpha (12/13) signalling events,Neutrophil degranulation,RHO GTPase Effectors,Semaphorin interactions,VEGFA-VEG…	6H
LP6008280-DNA_G01	ICGC	44	male	NA	3	TNM7	T4aN3M	chemotherapy	47	0	4	8	0	0	4	0	60	KRAS,FHIT	ARMS-mediated activation,C-type lectin receptors (CLRs),CD209 (DC-SIGN) signaling,Constitutive Signaling by EGFRvIII,Constitutive Signaling by Ligand-Responsive EGFR Cancer Variants,DAP12 interactions,DAP12 signaling,Downstream signal transduction,Downstream signaling events of B Cell Receptor (BCR),Downstream signaling of activated FGFR1,Downstream signaling of activated FGFR2,Downstream signali…	4D	BCAT1,SLC39A10,DLG2,NFIA,SPNS1,FOXP2,CHAMP1,PPFIBP1,KYNU,RASSF8	Zinc influx into cells by the SLC39 gene family	6H
SM-4AX84	ICGC	65	male	1	3	TNM6	T3N1Mx	NA	19	0	2	5	0	9	57	2	90	GNAS,TP53,ARID1A,RUNX1,CDK12	Association of TriC/CCT with target proteins during biosynthesis,DAP12 interactions,DAP12 signaling,DNA Double Strand Break Response,Deubiquitination,Downstream signal transduction,Downstream signaling events of B Cell Receptor (BCR),Fc epsilon receptor (FCERI) signaling,G1/S DNA Damage Checkpoints,GAB1 signalosome,Intrinsic Pathway for Apoptosis,NGF signalling via TRKA from the plasma membrane,O…	3D	ROCK1,SYNJ1,CABLES1,TLR2,PLOD2,MYO5A,GATA6,NBEA,RBBP8,MIB1	Apoptotic cleavage of cellular proteins,Apoptotic execution phase,EPH-Ephrin signaling,EPHA-mediated growth cone collapse,EPHB-mediated forward signaling,G alpha (12/13) signalling events,Neutrophil degranulation,RHO GTPase Effectors,Semaphorin interactions,VEGFA-VEGFR2 Pathway,Activated TLR4 signalling,Diseases associated with the TLR signaling cascade,MyD88:Mal cascade initiated on plasma membr…	6H
SM-4B296	ICGC	68	male	1	NA	NA	TNM	no_treatment	468	3	85	76	1	22	151	2	750	CCNE1,CAMTA1,ERBB2,ZNF521,MYB,RET,TP53,RUNX1,FHIT,SS18L1	Association of TriC/CCT with target proteins during biosynthesis,Cyclin A:Cdk2-associated events at S phase entry,Cyclin E associated events during G1/S transition,G1/S DNA Damage Checkpoints,G1/S Transition,Mitotic G1-G1/S phases,TP53 Regulates Transcription of Cell Cycle Genes,Transcriptional Regulation by TP53,p53-Dependent G1 DNA Damage Response,p53-Dependent G1/S DNA damage checkpoint,ARMS-m…	1D	SCRIB,TXLNA,HES1,PTPRJ,EPHA2,CDC25A,KIF2C,ARHGAP1,NR1H3,KANK2	Beta-catenin independent WNT signaling,Signaling by Interleukins,Signaling by NOTCH1,Negative regulation of MET activity,Neutrophil degranulation,TCR signaling,EPH-Ephrin signaling,EPH-ephrin mediated repulsion of cells,EPHA-mediated growth cone collapse,Activation of ATR in response to replication stress,Cyclin A:Cdk2-associated events at S phase entry,Cyclin E associated events during G1/S tran…	6H
SS6003113	ICGC	63	male	NA	3	TNM7	T3N1M0	NA	1	0	16	11	0	10	27	2	63	TP53,ARID1A	Association of TriC/CCT with target proteins during biosynthesis,DAP12 interactions,DAP12 signaling,DNA Double Strand Break Response,Deubiquitination,Downstream signal transduction,Downstream signaling events of B Cell Receptor (BCR),Fc epsilon receptor (FCERI) signaling,G1/S DNA Damage Checkpoints,GAB1 signalosome,Intrinsic Pathway for Apoptosis,NGF signalling via TRKA from the plasma membrane,O…	3D	NOS3,NFKBIZ,EPHB6,PHTF1,PCDH18,MACF1,DOPEY1,FDFT1,SETD5,PDS5B	VEGFA-VEGFR2 Pathway,VEGFR2 mediated vascular permeability,EPH-Ephrin signaling,EPH-ephrin mediated repulsion of cells,EPHB-mediated forward signaling,Activation of gene expression by SREBF (SREBP),Fatty acid, triacylglycerol, and ketone body metabolism,Regulation of cholesterol biosynthesis by SREBP (SREBF),Regulation of lipid metabolism by Peroxisome proliferator-activated receptor alpha (PPARa…	6H
SS6003117	ICGC	77	male	1	2	TNM6	T3N1M1	NA	7	0	7	4	0	8	39	2	65	SMAD4,MEN1,TP53,ARID1A,PBRM1	Deubiquitination,Ub-specific processing proteases,Deactivation of the beta-catenin transactivating complex,Formation of the beta-catenin:TCF transactivating complex,RHO GTPase Effectors,RHO GTPases activate IQGAPs,TCF dependent signaling in response to WNT,Association of TriC/CCT with target proteins during biosynthesis,DAP12 interactions,DAP12 signaling,DNA Double Strand Break Response,Downstrea…	3D	ROCK1,ZYX,ALDOA,HIVEP1,CTPS1,TGFBR2,GLI3,CCAR2,SYNE1,FER	Apoptotic cleavage of cellular proteins,Apoptotic execution phase,EPH-Ephrin signaling,EPHA-mediated growth cone collapse,EPHB-mediated forward signaling,G alpha (12/13) signalling events,Neutrophil degranulation,RHO GTPase Effectors,Semaphorin interactions,VEGFA-VEGFR2 Pathway,Response to elevated platelet cytosolic Ca2+,Deubiquitination,UCH proteinases	6H
SS6003119	ICGC	76	male	1	2	TNM6	T3N1Mx	NA	489	25	10	19	0	7	14	0	546	ATM,CDK4,CDKN2A,MDM2,PIK3CA,KMT2C	DNA Double Strand Break Response,G1/S DNA Damage Checkpoints,Recruitment and ATM-mediated phosphorylation of repair and signaling proteins at DNA double strand breaks,Regulation of TP53 Activity,Regulation of TP53 Activity through Methylation,Regulation of TP53 Activity through Phosphorylation,Regulation of TP53 Degradation,Regulation of TP53 Expression and Degradation,Stabilization of p53,TP53 R…	2D	ARHGAP17,GLI1,NDE1,DYRK2,ITGA5,SMARCC2,USP31,ESYT1,ABCC1,RNF40	Rho GTPase cycle,G2/M Transition,M Phase,Mitotic Anaphase,Mitotic G2-G2/M phases,Mitotic Metaphase and Anaphase,RHO GTPase Effectors,RHO GTPases Activate Formins,Resolution of Sister Chromatid Cohesion,Separation of Sister Chromatids,Regulation of TP53 Activity,Regulation of TP53 Activity through Phosphorylation,Transcriptional Regulation by TP53,L1CAM interactions,Signal transduction by L1	6H
SS6003129	ICGC	71	male	2	3	TNM7	T3N3M	NA	5	28	25	12	3	6	83	7	155	ITK,BCR,SMAD4,ARID1A,RNF43,FHIT	Fc epsilon receptor (FCERI) signaling,FGFR1 mutant receptor activation,Signaling by FGFR in disease,Signaling by FGFR1 in disease,Signaling by cytosolic FGFR1 fusion mutants,Deubiquitination,Ub-specific processing proteases,RMTs methylate histone arginines,Signaling by WNT in cancer,TCF dependent signaling in response to WNT	5D	COL4A2,DLC1,GATA6,CABLES1,AP1B1,RBBP8,RIN3,SLC25A6,ZBED1,SRCAP	NCAM signaling for neurite out-growth,Rho GTPase cycle,HIV Infection,MHC class II antigen presentation,G2/M Checkpoints,Regulation of TP53 Activity,Regulation of TP53 Activity through Phosphorylation,Transcriptional Regulation by TP53,Regulation of insulin secretion	6H
SS6003305	ICGC	75	male	NA	2	TNM6	T2N1Mx	NA	299	5	40	37	2	12	57	0	412	PIM1,ETV6,NOTCH1,CDK6,TP53,TRRAP,RUNX1,CCND3,IKZF1,KAT6A,FHIT	Constitutive Signaling by NOTCH1 HD+PEST Domain Mutants,Constitutive Signaling by NOTCH1 PEST Domain Mutants,NICD traffics to nucleus,NOTCH1 Intracellular Domain Regulates Transcription,Notch-HLH transcription pathway,Pre-NOTCH Expression and Processing,Pre-NOTCH Transcription and Translation,Signaling by NOTCH1,Signaling by NOTCH1 HD+PEST Domain Mutants in Cancer,Signaling by NOTCH1 PEST Domain …	3D	GANAB,VEGFA,TMEM30A,DHX29,PAPD7,KLC4,ICK,MYO6,SRF,TRA2B	EPH-Ephrin signaling,EPHA-mediated growth cone collapse,Response to elevated platelet cytosolic Ca2+,VEGFA-VEGFR2 Pathway,VEGFR2 mediated cell proliferation,Neutrophil degranulation,MHC class II antigen presentation,RHO GTPase Effectors,RHO GTPases Activate Formins,mRNA Splicing,mRNA Splicing - Major Pathway	6H
SS6003311	ICGC	75	female	1	3	TNM6	T1N1Mx	NA	189	2	30	37	2	14	69	0	308	CDKN2A,ZNF521,SMARCA4,MED12,CCND1	Cyclin D associated events in G1,G1 Phase,Mitotic G1-G1/S phases,Oncogene Induced Senescence,Oxidative Stress Induced Senescence,Regulation of TP53 Activity,Regulation of TP53 Degradation,Regulation of TP53 Expression and Degradation,SUMOylation of transcription factors,Senescence-Associated Secretory Phenotype (SASP),Transcriptional Regulation by TP53,Formation of the beta-catenin:TCF transactiv…	5D	PPP6R3,TRIM28,PRRC2A,CPT1A,PAK1,RIPK3,INPPL1,EIF4EBP1,ROCK1,DDHD2	COPII (Coat Protein 2) Mediated Vesicle Transport,ER to Golgi Anterograde Transport,Transport to the Golgi and subsequent modification,Fatty acid, triacylglycerol, and ketone body metabolism,Regulation of lipid metabolism by Peroxisome proliferator-activated receptor alpha (PPARalpha),C-type lectin receptors (CLRs),CD28 co-stimulation,EPH-Ephrin signaling,EPHB-mediated forward signaling,Fc epsilo…	6H
SS6003320	ICGC	59	male	1	3	TNM6	T3N1Mx	NA	32	0	31	31	4	14	52	0	155	ABL1,CDKN2A,KRAS,PTCH1,WHSC1,TP53,SF3B1,KMT2C	DNA Double Strand Break Response,RHO GTPase Effectors,Recruitment and ATM-mediated phosphorylation of repair and signaling proteins at DNA double strand breaks,Cyclin D associated events in G1,G1 Phase,Mitotic G1-G1/S phases,Oncogene Induced Senescence,Oxidative Stress Induced Senescence,Regulation of TP53 Activity,Regulation of TP53 Degradation,Regulation of TP53 Expression and Degradation,SUMOy…	2D	SRSF4,SOX5,SPAG9,XYLT2,TOB1,EPB41,DOCK8,LUC7L3,ADARB1,DPYSL2	mRNA Splicing,mRNA Splicing - Major Pathway,L1CAM interactions,Semaphorin interactions	6H
SS6003323	ICGC	64	male	1	3	TNM6	T2N0Mx	NA	288	1	44	48	1	7	51	3	402	EZH2,FGFR2,JAK1,PTPRC,TP53,CCND1,FHIT	Activation of anterior HOX genes in hindbrain development during early embryogenesis,Oxidative Stress Induced Senescence,PKMTs methylate histone lysines,ARMS-mediated activation,Constitutive Signaling by Aberrant PI3K in Cancer,DAP12 interactions,DAP12 signaling,Downstream signal transduction,Downstream signaling events of B Cell Receptor (BCR),Downstream signaling of activated FGFR2,FCERI mediat…	1D	ITGB1,USF2,C3orf62,HIPK2,ATP7B,WDR62,CAPNS1,LONRF1,KATNAL1,DLC1	L1CAM interactions,MET activates PTK2 signaling,MET promotes cell motility,RHO GTPase Effectors,RHO GTPases Activate Formins,Semaphorin interactions,Signal transduction by L1,Syndecan interactions,Regulation of TP53 Activity,Regulation of TP53 Activity through Phosphorylation,Transcriptional Regulation by TP53,Deregulated CDK5 triggers multiple neurodegenerative pathways in Alzheimerâ€™s disease …	6H
03aa1df3-5156-4bfd-a36d-4daff2b6d06c	Nones et al 2014	NA	NA	NA	NA	NA	NA	NA	227	23	0	0	0	19	50	0	319	ERBB2,SMAD4,MYC,PRKAR1A,RB1,STAT3,STAT5B,TP53,DICER1,RARA,SMARCE1	NA	NA	TOB1,NMT1,JUP,KAT2A,MPP3,RPS6KA5,ATP6V0A1,ACLY,GPATCH8,XYLT2	NA	NA
09681159-48b2-4607-b455-4284c49b49a5	Nones et al 2014	NA	NA	NA	NA	NA	NA	NA	593	10	0	0	0	16	62	0	678	FOXO1,CDKN2A,FLT3,GNAS,TP53,SS18L1,LHFP	NA	NA	CERS2,COL4A1,VAPB,POGZ,CDC25B,TRIB3,IRS2,HSPH1,COL4A2,ATP7B	NA	NA
2206848d-3794-4061-a379-3eb1582e4ea5	Nones et al 2014	NA	NA	NA	NA	NA	NA	NA	815	9	0	0	0	6	26	0	853	RUNX1T1,CCNE1,MYC,PPP2R1A,TP53,FBXW7	NA	NA	TRIM28,POGZ,ARHGEF2,SLC39A1,POU2F1,USP21,STK3,ZBTB7B,ATF6,UBAP2L	NA	NA
430b3d28-2f55-4cd8-91ec-3b94cadb34b8	Nones et al 2014	NA	NA	NA	NA	NA	NA	NA	531	0	0	0	0	8	72	0	609	CCNE1,CREBBP,ERBB2,NTRK1,TP53,SS18	NA	NA	CERS2,ARHGEF2,MEF2D,HIPK2,SLC19A2,USP21,SLC39A1,GATAD2B,POU2F1,MCL1	NA	NA
50553323-38f6-4042-a9f6-f953e7fe9072	Nones et al 2014	NA	NA	NA	NA	NA	NA	NA	331	1	0	0	0	10	78	0	417	ATP1A1,ZNF521,KRAS,MYC,CCND1	NA	NA	PPP6R3,STK3,CTNND1,CPT1A,LONRF1,SESN1,DLC1,ATAD2,IMPA1,GAB2	NA	NA
52b05e15-0412-4679-92f2-0b97cc69d4f4	Nones et al 2014	NA	NA	NA	NA	NA	NA	NA	359	2	0	0	0	12	47	0	417	AKT2,AKAP9,FOXO1,CAMTA1,ERBB2,IL7R,KCNJ5,CDK6,MAP2K1,TP53,PICALM,LHFP	NA	NA	TRIM28,RNF111,DYRK1B,PAK4,ETS1,PAK1,APLP2,MYO1E,SIK2,GAB2	NA	NA
5871129b-4b66-4261-b326-353c41aa4cce	Nones et al 2014	NA	NA	NA	NA	NA	NA	NA	112	5	0	0	0	3	21	0	140	FOXO1,CDKN2A,MDM2,ARID1A,LHFP	NA	NA	HSPH1,FLT1,DYRK2,NBEA,SLC7A1,SLC46A3,EIF4E,HMGB1,KATNAL1,KANK2	NA	NA
5fd4044e-2b5b-4747-9ec3-5022830abd63	Nones et al 2014	NA	NA	NA	NA	NA	NA	NA	117	0	0	0	0	13	72	0	202	ATM,EP300,SMAD4,CDK6,PTEN,TP53,ZMYM2,TRRAP,KMT2C	NA	NA	SLC25A13,ROCK1,EEF1A1,CDK14,MCM7,TSC22D4,CABLES1,LAMB1,FZD1,PEG10	NA	NA
6804574e-a38a-48f8-ab1a-bbfd12c524a9	Nones et al 2014	NA	NA	NA	NA	NA	NA	NA	490	2	0	0	0	20	92	0	602	AKAP9,CCNE1,GNAS,IL7R,MYC,TP53,FBXW7,KMT2C,FBXO11,SS18L1	NA	NA	VAPB,HES1,APP,INPP5D,ATG16L1,VEGFA,NFATC2,FOS,WDR62,CAPNS1	NA	NA
6e394b7c-8555-4a64-b342-e1d952991f29	Nones et al 2014	NA	NA	NA	NA	NA	NA	NA	169	59	0	0	0	8	75	0	310	CDKN2A,ETV6,PIK3CA,TP53	NA	NA	COL4A1,COL4A2,UCHL3,IRS2,TBC1D4,PUM1,MBNL2,ING1,KCTD12,IPO5	NA	NA
6ed62b87-fd7d-4c51-8a7b-2cae3fea56de	Nones et al 2014	NA	NA	NA	NA	NA	NA	NA	575	37	0	0	0	21	100	0	723	APC,PIM1,GNAS,RET,TP53,CCND3,RNF43,SS18L1	NA	NA	CD2AP,VAPB,TRIB3,TOMM34,NCOA3,DNMT3B,VEGFA,MKI67,E2F1,RUNX2	NA	NA
76d63ac1-5985-47b8-9236-0f821572bfaf	Nones et al 2014	NA	NA	NA	NA	NA	NA	NA	473	18	0	0	0	12	79	0	574	RUNX1T1,MYC,CIC,RECQL4	NA	NA	TOMM34,STK3,SCRIB,AGO2,CHD7,PTK2,ASAP1,GEM,ATP6V1C1,PLEKHF2	NA	NA
7deb8b86-e212-41ca-9d14-de0007b7ac90	Nones et al 2014	NA	NA	NA	NA	NA	NA	NA	437	1	0	0	0	15	50	0	499	AKAP9,EGFR,CDK6,TP53,RUNX1,KAT6A	NA	NA	TOMM34,RPRD1A,NCOA3,LMNB1,DNMT3B,E2F1,PAK1,MMP9,PTPN1,RPRD1B	NA	NA
8ba60960-727c-4f82-b545-10087b99eb7c	Nones et al 2014	NA	NA	NA	NA	NA	NA	NA	105	36	0	0	0	8	33	0	182	CDKN2A,FGFR2,JAK2,KRAS,MYC,TP53	NA	NA	SOX5,KLHL42,LDHB,GOLT1B,ZEB2,PRUNE2,DOCK8,SMARCA2,NCBP1,SUPT16H	NA	NA
9bb9ff43-7a94-4823-8d4d-97e1d383fe3b	Nones et al 2014	NA	NA	NA	NA	NA	NA	NA	575	2	0	0	0	9	65	0	645	ETV6,KRAS,SMAD4,CCND2,TP53,CCND3,CCND1	NA	NA	HIPK2,USP5,PAK4,VEGFA,DNAJB5,SOX5,CERS2,ATN1,RASA1,TLN1	NA	NA
aade4a47-aaeb-40ce-ab3b-cba53c34cc41	Nones et al 2014	NA	NA	NA	NA	NA	NA	NA	425	47	0	0	0	5	39	0	516	BRAF,CCNE1,CDKN2A,FGFR2,FBXW7,KMT2C,PICALM,FHIT	NA	NA	CD2AP,PAK4,PTPN12,VEGFA,E2F1,RUNX2,VASP,MCM3,CDCA7L,SLC1A5	NA	NA
bb9aad8a-7462-4797-90b7-b35d9aed287c	Nones et al 2014	NA	NA	NA	NA	NA	NA	NA	22	40	0	0	0	7	76	0	145	FGFR3,KRAS,ARID2	NA	NA	EPB41L2,TJP2,KLF9,MCM3,CDH2,APBA1,FAT4,PHTF1,PTAR1,CAP1	NA	NA
dbda7a52-9043-4510-9145-b2c998dd3d91	Nones et al 2014	NA	NA	NA	NA	NA	NA	NA	203	1	0	0	0	2	20	0	226	ERBB2,MDM2,RARA,SMARCE1,LASP1,MLLT6	NA	NA	DYRK2,HSPH1,THRA,GNS,MED24,PCGF2,HMGB1,KCTD12,SLC7A1,ARHGEF2	NA	NA
e03d78a2-3481-4c89-868b-b8c2f9148445	Nones et al 2014	NA	NA	NA	NA	NA	NA	NA	243	0	0	0	0	9	77	0	326	MDM2,KAT6A,CCND1	NA	NA	DYRK2,MED13,PLAT,GNS,CDK17,PPP6R3,SRGAP1,UNC93B1,USP15,PTP4A1	NA	NA
e5789831-aee2-43f2-910c-605b04705c16	Nones et al 2014	NA	NA	NA	NA	NA	NA	NA	40	22	0	0	0	7	38	0	107	CDKN2A,KRAS,TP53,ARID1A	NA	NA	KIF1A,KLHL42,SMCHD1,FOXK1,PHGDH,MRPS35,HAUS1,ATP5A1,NOD2,GLI2	NA	NA
fe1ac755-51c4-4735-b94a-f4a5d1279986	Nones et al 2014	NA	NA	NA	NA	NA	NA	NA	259	2	0	0	0	10	39	0	310	ERBB2,ZNF521,KRAS,STAT3,STAT5B,TP53,KMT2D,FHIT,RARA,SMARCE1	NA	NA	RXRB,PRRC2A,NMT1,JUP,KAT2A,BAG6,ATP6V0A1,GPATCH8,THRA,ACLY	NA	NA
TCGA-2H-A9GF-01	TCGA	NA	NA	NA	NA	NA	NA	NA	3504	41	0	0	0	18	156	0	3681	AKT1,RUNX1T1,FOXO1,CDKN2A,EGFR,EP300,FGFR3,PIM1,GNAS,H3F3A,MYC,HNRNPA2B1,MAP2K1,RET,WHSC1,NTRK3,ARID1A,MED12,CCND3,BCL11B,BCOR,CARD11,TCF12,RARA,SS18L1,LASP1,MLLT6,TAF15	NA	NA	VEGFA,RIMS1,CD2AP,IGFBP3,MID1,CDKN1A,RXRB,GNA12,RNF111,BAG6	NA	NA
TCGA-2H-A9GH-01	TCGA	NA	NA	NA	NA	NA	NA	NA	2145	0	0	0	0	9	74	0	2215	BCL6,AKAP9,CDK4,ERBB2,FLT3,GATA2,H3F3A,GOPC,MYB,MYC,CDK6,PIK3CA,SOX2,NTRK1,TP53,ZMYM2,TRRAP,MECOM	NA	NA	ARHGAP17,REPS1,NDE1,FBN1,STX7,NCOA3,TRA2B,GTF3C1,EIF4G1,GLI1	NA	NA
TCGA-2H-A9GI-01	TCGA	NA	NA	NA	NA	NA	NA	NA	1737	0	0	0	0	23	120	1	1856	FOXO1,PIM1,FLT3,GNAS,GOPC,MYB,TCF7L2,ZMYM2,CCND3,CDK12,SS18L1,LHFP	NA	NA	REPS1,VEGFA,STX7,CD2AP,RXRB,DDX17,MTHFD1L,TOMM34,CTSD,TBC1D4	NA	NA
TCGA-2H-A9GJ-01	TCGA	NA	NA	NA	NA	NA	NA	NA	3332	0	0	0	0	8	82	0	3404	AKT2,ATP1A1,ELN,BCL6,AKAP9,CD79B,ERBB2,PIM1,GATA2,GNAS,IDH2,MDM4,NFE2L2,NRAS,SUZ12,PIK3CA,PRKAR1A,SMARCA4,SOX2,STAT5B,NTRK3,NTRK1,TP53,CCND3,MECOM,TCF12,RARA,SS18L1,SMARCE1,LASP1,MLLT6	NA	NA	ARHGAP17,VEGFA,CD2AP,TOB1,ITGA6,CDKN1A,NELL2,ARHGDIA,DYRK1B,BAG6	NA	NA
TCGA-2H-A9GK-01	TCGA	NA	NA	NA	NA	NA	NA	NA	986	0	0	0	0	12	119	0	1112	BCL6,SEPT9,RUNX1T1,PIM1,MDM2,MYC,PIK3CA,PRKAR1A,SOX2,TP53,CCND3,MECOM	NA	NA	VEGFA,CD2AP,USP36,ARHGDIA,GGA3,UACA,SLC39A1,GEM,SCRIB,PRPSAP1	NA	NA
TCGA-2H-A9GL-01	TCGA	NA	NA	NA	NA	NA	NA	NA	1153	0	0	0	0	16	109	0	1265	CSF3R,EGFR,FLT3,IL7R,JAK1,KRAS,HNRNPA2B1,TP53,TSC1,ZMYM2,SFPQ,SETBP1,KMT2C,CARD11,SBDS	NA	NA	RTN4,EEA1,PREX2,AGFG1,AGO1,IGFBP3,NIPBL,HSPH1,GNA12,ITGA2	NA	NA
TCGA-2H-A9GM-01	TCGA	NA	NA	NA	NA	NA	NA	NA	1748	16	0	0	0	9	79	0	1842	BCL2,EGFR,ERBB2,ZNF521,GNAS,HNRNPA2B1,STAT3,STAT5B,TP53,KAT6A,SETBP1,CARD11,RARA,SS18L1,SMARCE1,LASP1,MLLT6,SBDS,SS18	NA	NA	CDH2,TOB1,ZFPM2,CERS2,IGFBP3,ACACA,NCOA3,GNA12,JUP,VAPB	NA	NA
TCGA-2H-A9GN-01	TCGA	NA	NA	NA	NA	NA	NA	NA	3958	3	0	0	0	8	69	0	4016	ELN,AKAP9,CCNE1,CDH1,CDKN2A,CSF3R,DNMT3A,EGFR,ERBB2,GNAS,H3F3A,IDH1,IDH2,SMAD4,MDM4,MITF,MYCL,MYCN,NFE2L2,NOTCH1,CDK6,HNRNPA2B1,MAP2K1,REL,SMO,NTRK3,NTRK1,TP53,XPO1,TRRAP,SF3B1,FBXW7,CCND1,CARD11,TCF12,RARA,SS18L1,SMARCE1,LASP1,MLLT6,SBDS	NA	NA	RTN4,VEGFA,REPS1,ITGA6,DYRK1B,ARHGDIA,IGFBP3,THBS1,SPTBN1,DYNC1LI2	NA	NA
TCGA-2H-A9GO-01	TCGA	NA	NA	NA	NA	NA	NA	NA	1450	0	0	0	0	8	81	0	1535	BCL6,AKAP9,CTNNB1,EGFR,GATA2,GNAS,MYD88,CDK6,PIK3CA,HNRNPA2B1,SOX2,TP53,TRRAP,MECOM,CARD11,SS18L1	NA	NA	NCOA3,TRA2B,VAPB,GNA12,EIF4G1,ITCH,TOMM34,LONRF1,STAG1,DNMT3B	NA	NA
TCGA-2H-A9GQ-01	TCGA	NA	NA	NA	NA	NA	NA	NA	2596	15	0	0	0	13	86	0	2695	RUNX1T1,BCL2,DNMT3A,ZNF521,BCR,PIM1,GNAS,ETV6,KRAS,MAML2,CCND2,MYC,MYCN,PIK3CA,REL,SOX2,TP53,XPO1,CCND3,MECOM,SETBP1,SS18L1,SS18	NA	NA	RPRD1A,VEGFA,RTN4,EIF4G1,TRIM28,USP34,CD2AP,PHF8,RXRB,LMAN1	NA	NA
TCGA-2H-A9GR-01	TCGA	NA	NA	NA	NA	NA	NA	NA	696	0	0	0	0	17	170	0	876	AKT2,BCL6,CAMTA1,IDH2,KIT,MYC,HNRNPA2B1,RAF1,NTRK3,TP53,ARID1A,CARD11,FGFR1	NA	NA	BCHE,IGFBP3,GNA12,ERLIN2,IGF1R,AEN,IQGAP1,CDCA7L,MEF2A,TNS3	NA	NA
TCGA-IC-A6RE-01	TCGA	NA	NA	NA	NA	NA	NA	NA	1163	0	0	0	0	24	259	1	1433	APC,ATRX,ELN,CBL,EGFR,ERBB2,GNAS,JAK3,KRAS,PIK3CA,HNRNPA2B1,SMARCA4,STAT3,STAT5B,TP53,TRRAP,BCL11B,CDK12,CARD11,RARA,SS18L1,SMARCE1,LASP1,MLLT6,SBDS,TAF15	NA	NA	APP,DYNC2H1,IGFBP3,USP5,NEO1,GNA12,TOMM34,VAPB,THRA,JUP	NA	NA
TCGA-IG-A4QS-01	TCGA	NA	NA	NA	NA	NA	NA	NA	3005	0	0	0	0	20	111	0	3111	AKAP9,CACNA1D,RUNX1T1,PIM1,GATA2,GNAS,GOPC,MYB,MYC,CDK6,PIK3CA,PTPRC,RET,SOX2,NTRK1,TP53,TRRAP,CCND3,KAT6A,MECOM,RPL22,FGFR1,SS18L1	NA	NA	SPTLC3,REPS1,VEGFA,CD2AP,ULK1,KIF1B,STX7,RXRB,ARHGEF2,BAG6	NA	NA
TCGA-IG-A7DP-01	TCGA	NA	NA	NA	NA	NA	NA	NA	0	0	0	0	0	1	16	0	17	TRRAP	NA	NA	PDE4D,RASSF5,STK3,FMR1,INADL,CYFIP2,NCAPG,COQ10A,UBAP2,DISP1	NA	NA
TCGA-JY-A6F8-01	TCGA	NA	NA	NA	NA	NA	NA	NA	1712	1	0	0	0	15	99	0	1816	ELN,CASP8,RUNX1T1,FOXO1,FGFR3,PIM1,GNA11,GNAS,IDH2,GOPC,KDR,KIT,MYB,PDGFRA,RAC1,WHSC1,TP53,CCND3,SS18L1,LHFP,SBDS	NA	NA	REPS1,VEGFA,STX7,KCNQ3,CD2AP,RXRB,TOMM34,CDKN1A,GNA15,VAPB	NA	NA
TCGA-JY-A6FB-01	TCGA	NA	NA	NA	NA	NA	NA	NA	1284	0	0	0	0	14	75	0	1361	ABL1,CD79B,BCL2,ZNF521,GNAQ,BRD3,GOPC,MYC,SUZ12,PRKAR1A,PTPRC,SMARCA4,SYK,TP53,KLF4,BCL11B,KAT6A,SETBP1,LASP1,MLLT6,SS18,TAF15	NA	NA	TOB1,RPRD1A,GNA13,SCRIB,SCN7A,TNFAIP1,ACACA,RFFL,KAT2A,LMAN1	NA	NA
TCGA-JY-A6FH-01	TCGA	NA	NA	NA	NA	NA	NA	NA	1661	1	0	0	0	7	87	0	1744	AKT1,APC,AKAP9,SEPT9,CACNA1D,GATA2,HRAS,IL7R,JAK1,CDK6,SUZ12,PIK3CA,TP53,U2AF1,TRRAP,MECOM,RPL22,NSD1,CARD11	NA	NA	HIPK3,ULK1,TOB1,KIF1B,TXLNA,CERS2,TLR2,ABI2,GGA3,PAK4	NA	NA
TCGA-JY-A938-01	TCGA	NA	NA	NA	NA	NA	NA	NA	1290	0	0	0	0	10	73	0	1365	BIRC3,ATM,CBL,ERBB2,FGFR3,GNA11,KCNJ5,MYB,MAML2,MYC,SUZ12,WHSC1,ZBTB16,KMT2A,TP53,PBRM1,CCND1,PICALM,RARA,SMARCE1,LASP1,MLLT6	NA	NA	USP28,PPP6R3,GNA15,TNFAIP1,UNC93B1,PAK1,THRA,THOP1,SCRIB,STK3	NA	NA
TCGA-JY-A939-01	TCGA	NA	NA	NA	NA	NA	NA	NA	170	0	0	0	0	2	68	0	240	ATM,PIM1,JAK2,MYC,PPP2R1A,NTRK3,TP53,ARID1A,CCND3	NA	NA	VEGFA,ASAP1,TBC1D22B,KLC4,RUNX2,TRIM39,LAMC1,SRF,MAP4K4,FAM49B	NA	NA
TCGA-JY-A93C-01	TCGA	NA	NA	NA	NA	NA	NA	NA	1417	0	0	0	0	14	53	0	1478	RUNX1T1,EGFR,EP300,GNAS,JAK3,SMAD4,MYC,TP53,KAT6A,CRTC1,SS18L1	NA	NA	OCRL,PGRMC1,IRAK1,SRSF1,TOMM34,AP1M1,NR2F6,VAPB,SCRIB,ARHGAP32	NA	NA
TCGA-JY-A93D-01	TCGA	NA	NA	NA	NA	NA	NA	NA	503	0	0	0	0	9	90	0	600	CDKN2A,GNAS,TP53,KAT6A,BRIP1,SS18L1	NA	NA	VAPB,TOMM34,SOX5,GSN,NCOA3,LPL,NFATC2,AP1G1,AQP1,DNMT3B	NA	NA
TCGA-JY-A93E-01	TCGA	NA	NA	NA	NA	NA	NA	NA	1086	0	0	0	0	13	120	0	1208	GNA11,GNAS,IL7R,KDR,KIT,MET,MAML2,CDK6,PDGFRA,PTCH1,ZBTB16,TP53,TRRAP,FUBP1,CIC,CCND1,SS18L1	NA	NA	FASN,HIPK3,PPP6R3,USP25,USP28,THOP1,GNA15,TOMM34,VAPB,CDC25B	NA	NA
TCGA-L5-A43C-01	TCGA	NA	NA	NA	NA	NA	NA	NA	333	0	0	0	0	9	66	0	407	BCL2,IDH2,MYC,TP53,TRRAP,KMT2C	NA	NA	ITGB1,PLOD3,NRP1,EPC1,STAM,ASAP1,CREM,SLC25A13,ZHX1,OPTN	NA	NA
TCGA-L5-A43E-01	TCGA	NA	NA	NA	NA	NA	NA	NA	1371	1	0	0	0	9	83	0	1451	BCL6,RUNX1T1,FOXO1,BCL2,FLT3,MYC,PIK3CA,ZBTB16,SOX2,TP53,ZMYM2,KMT2D,KAT6A,MECOM,FGFR1,LHFP	NA	NA	IRAK4,XPO7,BNIP3L,LMAN1,TBC1D4,ERLIN2,PPARA,DPYSL2,COL4A1,SCRIB	NA	NA
TCGA-L5-A43I-01	TCGA	NA	NA	NA	NA	NA	NA	NA	2665	0	0	0	0	15	89	0	2758	SEPT9,RUNX1T1,FOXO1,CD79B,EGFR,ERBB2,MYC,NRAS,SUZ12,PPP2R1A,PRKAR1A,MAP2K1,REL,STAT3,STAT5B,TP53,XPO1,ZMYM2,IKZF1,UBR5,CCND1,KMT2C,BRIP1,CARD11,TCF12,RARA,SMARCE1,LASP1,MLLT6,TAF15	NA	NA	CTNND1,TYRO3,HIPK3,TOB1,OCRL,ITGA10,IGFBP3,IRAK1,ARHGDIA,GNA13	NA	NA
TCGA-L5-A43M-01	TCGA	NA	NA	NA	NA	NA	NA	NA	805	0	0	0	0	2	28	0	833	CDK4,ZNF521,PPP2R1A,MAP2K2,NTRK1,CARD11,SS18	NA	NA	GLI1,RBM10,GNA12,NMT1,HEATR2,TTC39C,IQGAP1,CDK16,UBA1,PPP6R1	NA	NA
TCGA-L5-A4OE-01	TCGA	NA	NA	NA	NA	NA	NA	NA	2230	0	0	0	0	33	149	0	2392	AKT2,ELN,BCL6,AKAP9,BRAF,CCNE1,CD79A,EGFR,EZH2,GATA2,KRAS,SMAD4,MET,CDK6,PIK3CA,HNRNPA2B1,PPP2R1A,PTPN11,SMO,SOX2,STAT3,TNFAIP3,TP53,KDM6A,ARID1A,TRRAP,MED12,MECOM,POT1,BRIP1,CARD11,SBDS	NA	NA	ULK1,HNRNPUL1,IGFBP3,DYRK1B,ZYX,SEZ6L2,CALU,HIPK2,AXL,IGF1R	NA	NA
TCGA-L5-A4OF-01	TCGA	NA	NA	NA	NA	NA	NA	NA	2153	0	0	0	0	8	43	0	2197	AKT2,CCNE1,CD79A,CDKN2A,EGFR,FGFR2,GNAS,MYB,HNRNPA2B1,PPP2R1A,TCF7L2,NT5C2,TET1,CARD11,SS18L1	NA	NA	ZFP64,DYRK1B,STAMBPL1,HNRNPUL1,ITGB1,NCOA3,PAK4,CAPNS1,ABLIM1,AXL	NA	NA
TCGA-L5-A4OG-01	TCGA	NA	NA	NA	NA	NA	NA	NA	1167	0	0	0	0	15	72	0	1240	FOXO1,CD79B,FLT3,GNAS,GOPC,MYB,PRKAR1A,TP53,ZMYM2,TET1,KMT2C,SS18L1,LHFP	NA	NA	REPS1,IRS2,NBEA,JAG1,GNA13,STX7,WASF1,VAPB,STK3,COL4A1	NA	NA
TCGA-L5-A4OH-01	TCGA	NA	NA	NA	NA	NA	NA	NA	4110	0	0	0	0	10	155	0	4222	ABL1,BIRC3,ELN,AKAP9,BRAF,CBL,EGFR,EP300,EZH2,FLT3,GNAS,H3F3A,IDH1,IL7R,KCNJ5,MDM4,MET,MAML2,MYC,NFE2L2,CDK6,HNRNPA2B1,PTPRC,ZBTB16,SMO,NTRK1,KMT2A,TP53,TRRAP,SF3B1,POT1,RPL22,CCND1,NSD1,CARD11,PICALM,SBDS	NA	NA	TES,SRM,NPAS2,ITGA6,UGGT1,TOB1,AGFG1,ARID4B,ATP8B2,TRIM2	NA	NA
TCGA-L5-A4OJ-01	TCGA	NA	NA	NA	NA	NA	NA	NA	593	1	0	0	0	25	159	0	766	CREBBP,CTNNB1,CAMTA1,NF1,PRKAR1A,NTRK1,TP53,TSC1,ZMYM2,ARID1A	NA	NA	HUWE1,ARHGEF2,CERS2,ATF6,SLC39A1,USP21,POGZ,USF1,ZBTB7B,RABGAP1L	NA	NA
TCGA-L5-A4ON-01	TCGA	NA	NA	NA	NA	NA	NA	NA	3130	0	0	0	0	8	76	0	3195	ATP1A1,CALR,RUNX1T1,CCNE1,EGFR,ZNF521,FANCA,GNAS,H3F3A,JAK3,MDM4,MYC,NOTCH2,CDK6,HNRNPA2B1,RAC1,RPL10,NTRK1,TP53,KAT6A,CRTC1,CARD11,ASXL1,FGFR1,SS18L1,SS18	NA	NA	CD2AP,CDKN1A,RPRD1A,BAG6,RXRB,HNRNPDL,SRGAP2,ARHGEF2,CERS2,ERLIN2	NA	NA
TCGA-L5-A4OO-01	TCGA	NA	NA	NA	NA	NA	NA	NA	460	0	0	0	0	10	48	0	517	CDKN2A,ZNF521,GOPC,MDM2,PPP2R1A,KMT2A,TP53,SS18	NA	NA	DYRK2,MAPRE1,AP1M1,NCOA3,TOMM34,NR2F6,PPP1R12A,SIN3B,IFIH1,DNMT3B	NA	NA
TCGA-L5-A4OP-01	TCGA	NA	NA	NA	NA	NA	NA	NA	1476	0	0	0	0	5	56	0	1531	APC,FOXO1,CDKN2A,FLT3,GNAS,IDH2,NTRK3,NTRK1,TP53,CCND3,MECOM,SS18L1,LHFP	NA	NA	CERS2,IRS2,ARHGEF2,DDX17,AEN,POGZ,VAPB,VEGFA,HSPH1,COL4A1	NA	NA
TCGA-L5-A4OQ-01	TCGA	NA	NA	NA	NA	NA	NA	NA	2227	0	0	0	0	6	29	0	2259	AKT2,ELN,AKAP9,CCNE1,CD79A,CD79B,ERBB2,GNAS,MYC,MYCL,NFE2L2,CDK6,PIK3R1,PRKAR1A,TP53,TRRAP,NT5C2,KMT2C,SS18L1,LASP1,MLLT6	NA	NA	TOB1,VEGFA,ITGA6,HNRNPUL1,UGGT1,DYRK1B,ARHGDIA,AXL,GNA13,COL4A1	NA	NA
TCGA-L5-A4OR-01	TCGA	NA	NA	NA	NA	NA	NA	NA	2225	1	0	0	0	16	85	1	2309	ELN,BCL6,CACNA1D,CTNNB1,EGFR,ZNF521,FGFR2,GATA2,GNAS,IDH2,IL7R,SMAD4,MET,MITF,CCND2,MYD88,PIK3CA,HNRNPA2B1,RET,SOX2,NTRK3,TP53,TET1,MECOM,CARD11,FHIT,SS18L1,SBDS,SS18	NA	NA	ITGB1,IGFBP3,GNA12,NRP1,EPC1,NCOA3,VAPB,TRA2B,SMARCC1,ASTN1	NA	NA
TCGA-L5-A4OS-01	TCGA	NA	NA	NA	NA	NA	NA	NA	875	0	0	0	0	5	41	0	917	CACNA1D,CBL,ERBB2,PIM1,GNAS,MYC,MYD88,TRRAP,CCND3,SS18L1,LASP1,MLLT6	NA	NA	VEGFA,GGA3,NCOA3,POGZ,RPS6KA5,VAPB,MFN1,RAPGEF4,SIK2,SMARCC2	NA	NA
TCGA-L5-A4OT-01	TCGA	NA	NA	NA	NA	NA	NA	NA	1521	0	0	0	0	12	78	0	1600	ELN,AKAP9,EGFR,GNAS,HRAS,IDH2,CDK6,HNRNPA2B1,RET,NTRK3,TP53,TRRAP,CARD11,SS18L1,SBDS	NA	NA	CTNND1,HIPK3,SYNE1,IGFBP3,CTSD,GNA12,VAPB,NCOA3,HSPH1,PTPN12	NA	NA
TCGA-L5-A4OU-01	TCGA	NA	NA	NA	NA	NA	NA	NA	1115	0	0	0	0	11	75	0	1199	ELN,BCL6,AKAP9,SEPT9,CD79B,ZNF521,IL7R,KRAS,CDK6,PDGFRB,PIK3CA,PRKAR1A,SOX2,TP53,MECOM,CCND1,NSD1,CARD11	NA	NA	SOX5,ARHGDIA,GNA13,SFXN1,GGA3,USP36,GNA12,CANX,TNFAIP1,STAG1	NA	NA
TCGA-L5-A4OW-01	TCGA	NA	NA	NA	NA	NA	NA	NA	1882	0	0	0	0	10	104	0	1984	RUNX1T1,EGFR,GNAS,MYB,MYC,MYCL,CDK6,PDGFRB,PIK3CA,HNRNPA2B1,PRKAR1A,STAT5B,TP53,CCND3,STAG2,KAT6A,CARD11,FGFR1,SS18L1,MLLT6	NA	NA	CD2AP,HIST1H1E,XPO7,VEGFA,RXRB,BNIP3L,IGFBP3,GNA12,ERLIN2,MED13	NA	NA
TCGA-L5-A4OX-01	TCGA	NA	NA	NA	NA	NA	NA	NA	1364	1	0	0	0	12	57	0	1429	RUNX1T1,H3F3A,MDM4,MYC,SUZ12,NTRK1,ARID1A,KAT6A,BCOR,RARA,SMARCE1	NA	NA	NPAS2,SRGAP2,MEF2D,ARHGEF2,CERS2,POGZ,ATF3,MAPKAPK2,PPP2R5A,THRA	NA	NA
TCGA-L5-A88T-01	TCGA	NA	NA	NA	NA	NA	NA	NA	25	0	0	0	0	4	40	0	68	EGFR,NOTCH1	NA	NA	PDE4D,TNS3,GRB10,PARD3,KCTD7,HUS1,RFX3,MMP14,ACTR3,LANCL2	NA	NA
TCGA-L5-A88V-01	TCGA	NA	NA	NA	NA	NA	NA	NA	2453	1	0	0	0	17	84	0	2536	APC,RUNX1T1,FOXO1,CDK4,EGFR,ERBB2,FGFR3,FGFR2,GNAS,H3F3A,MDM4,HNRNPA2B1,WHSC1,NTRK1,TP53,TCF7L2,ZMYM2,NT5C2,CARD11,SS18L1,LHFP,LASP1	NA	NA	CDH2,TOB1,IGFBP3,SRGAP2,RNF111,ARHGEF2,ITGB1,CERS2,ABLIM1,POGZ	NA	NA
TCGA-L5-A88Y-01	TCGA	NA	NA	NA	NA	NA	NA	NA	1812	0	0	0	0	14	90	0	1903	FOXO1,CYLD,EGFR,ZNF521,FLT3,GNAS,IL7R,HNRNPA2B1,RAF1,TP53,ZMYM2,TRRAP,CCND3,IKZF1,CARD11,SS18L1,LHFP	NA	NA	CD2AP,SOX5,MID1,KAT2B,PHF8,IGFBP3,GNA12,PPARA,VAPB,RBM10	NA	NA
TCGA-L5-A891-01	TCGA	NA	NA	NA	NA	NA	NA	NA	3916	0	0	0	0	17	110	0	4010	ELN,AKAP9,BRAF,CACNA1D,RUNX1T1,CCNE1,CD79A,CTNNB1,BCL10,EGFR,PIM1,GATA2,GNAS,IL7R,GOPC,JAK1,JUN,MITF,MYC,MYD88,NFE2L2,CNOT3,CDK6,MAP2K1,RPL5,RPL10,RAF1,SMO,TP53,TRRAP,CCND3,KAT6A,RPL22,CCND1,CARD11,PICALM,FGFR1,FHIT	NA	NA	VEGFA,REPS1,APPL1,CD2AP,IGFBP3,KAT2B,STX7,RXRB,CDKN1A,PPP6R3	NA	NA
TCGA-L5-A893-01	TCGA	NA	NA	NA	NA	NA	NA	NA	1220	0	0	0	0	10	94	0	1316	ATP1A1,FOXO1,CSF3R,BCL10,FLT3,JAK1,JUN,MYCL,NRAS,RB1,RPL5,ZMYM2,SFPQ,RPL22,LHFP	NA	NA	AGO1,STX12,KIF1B,TXLNA,TBC1D4,SRSF4,STXBP3,HSPH1,PUM1,EIF4G3	NA	NA
TCGA-L5-A8NE-01	TCGA	NA	NA	NA	NA	NA	NA	NA	2795	1	0	0	0	17	116	0	2913	AKT2,ITK,BCL6,SPECC1,ZNF521,PIM1,GNAS,H3F3A,ETV6,IDH2,JAK1,MDM4,MYB,PIK3CA,MAP2K2,SOX2,STAT3,STAT5B,ERG,CCND3,TET1,MECOM,RPL22,CCND1,CARD11,FGFR1,SS18L1,SS18	NA	NA	SPEF2,ARHGAP17,CTNND1,KIF1B,DYRK1B,TOM1L2,SRGAP2,PCDH18,PAK4,PPARA	NA	NA
TCGA-L5-A8NF-01	TCGA	NA	NA	NA	NA	NA	NA	NA	2945	2	0	0	0	18	77	0	3020	BCL6,AKAP9,FOXO1,CDK4,FGFR2,FLT3,GATA2,GNAS,ETV6,HRAS,KRAS,CCND2,PIK3CA,SOX2,TCF7L2,ZMYM2,TRRAP,KLF4,NT5C2,CIC,KAT6A,MECOM,RPL22,SS18L1,LHFP	NA	NA	PLOD2,HIPK3,STAMBPL1,HTRA1,DYRK2,PPP6R3,COL4A1,USP5,ABLIM1,NCOA3	NA	NA
TCGA-L5-A8NG-01	TCGA	NA	NA	NA	NA	NA	NA	NA	831	0	0	0	0	8	98	0	934	CCNE1,EGFR,GNAS,IL7R,RET,TP53,KDM6A,CCND3,SETBP1,KMT2C,SS18L1	NA	NA	VEGFA,ITGA3,TOMM34,VAPB,PPP6R1,CDC25B,NCOA3,RAB22A,NFATC2,DNMT3B	NA	NA
TCGA-L5-A8NH-01	TCGA	NA	NA	NA	NA	NA	NA	NA	2406	0	0	0	0	9	98	0	2499	AKAP9,CACNA1D,EGFR,ERBB2,BCR,GNAS,H3F3A,IL7R,KIT,MDM4,CDK6,HNRNPA2B1,PRKAR1A,STAT3,STAT5B,NTRK1,TP53,CCND3,CCND1,CARD11,RARA,SS18L1,SMARCE1,TAF15	NA	NA	VEGFA,CD2AP,IGFBP3,CERS2,SRGAP2,ARHGEF2,GGA3,MAPKAPK2,POGZ,GNA12	NA	NA
TCGA-L5-A8NI-01	TCGA	NA	NA	NA	NA	NA	NA	NA	1918	0	0	0	0	11	115	0	2020	CBL,CD79A,ERBB2,GNA11,GOPC,MDM2,MDM4,MYB,RAF1,NTRK3,TNFAIP3,TP53,KDM6A,TMPRSS2,RPL22,FBXW7,CCND1,CARD11,PICALM,RARA,SS18L1,SMARCE1	NA	NA	MYO1D,REPS1,KIF1B,SRGAP2,STX7,MID1,PFKP,PPP6R3,VEGFA,PHF8	NA	NA
TCGA-L5-A8NJ-01	TCGA	NA	NA	NA	NA	NA	NA	NA	3462	4	0	0	0	12	125	0	3573	ITK,BCL6,AKAP9,CD79B,CDKN2A,EGFR,FGFR2,GATA2,GNAS,ETV6,IDH2,KRAS,CDK6,PIK3CA,HNRNPA2B1,MAP2K1,RET,SOX2,NTRK3,NTRK1,TP53,TSC1,TCF7L2,RUNX1,STAG2,NT5C2,TET1,MECOM,TBL1XR1,CARD11,TCF12,SS18L1,LASP1,MLLT6,SBDS	NA	NA	KIAA1551,STAMBPL1,TOB1,IGFBP3,UGGT1,GNA13,SRSF1,THBS1,CERS2,ITGB1	NA	NA
TCGA-L5-A8NL-01	TCGA	NA	NA	NA	NA	NA	NA	NA	593	0	0	0	0	9	96	0	694	ATM,FOXO1,CD79B,CSF3R,ZNF521,GNAS,STAT3,TP53,ARID1A,SH2B3,CHEK2,SS18L1,SS18	NA	NA	AGO1,TOMM34,VAPB,NFATC2,TXLNA,RAB22A,KHDRBS1,TRAPPC3,NCOA3,SMCHD1	NA	NA
TCGA-L5-A8NN-01	TCGA	NA	NA	NA	NA	NA	NA	NA	2930	0	0	0	0	11	76	0	3007	AKT2,APC,SEPT9,CCNE1,CD79A,CD79B,CDK4,CDKN2A,ERBB2,BCR,GNAS,MDM2,SUZ12,PPP2R1A,PRKAR1A,PTPN11,RB1,STAT3,STAT5B,NTRK1,TSC2,FBXW7,ARID2,RARA,SS18L1,SMARCE1,LASP1,MLLT6,TAF15	NA	NA	OCRL,TOB1,EEA1,HNRNPUL1,ULK1,AXL,DYRK1B,SRSF1,ARHGDIA,GNA13	NA	NA
TCGA-L5-A8NR-01	TCGA	NA	NA	NA	NA	NA	NA	NA	2122	0	0	0	0	22	98	0	2222	BCL6,RUNX1T1,CCNE1,EGFR,GATA2,GNAS,MYC,PDGFRA,PIK3CA,HNRNPA2B1,RET,SOX2,TRRAP,MECOM,CARD11,SS18L1	NA	NA	AMPH,TRIM2,UGGT1,TLR2,IGFBP3,GNA13,RALY,GNA12,PFKP,ATP13A3	NA	NA
TCGA-L5-A8NS-01	TCGA	NA	NA	NA	NA	NA	NA	NA	1032	0	0	0	0	28	191	0	1235	BIRC3,ATM,SEPT9,CASP8,CDKN2A,FANCA,GNAS,IDH2,KCNJ5,MET,PRKAR1A,NTRK3,TP53,TRRAP,DICER1,NSD1,SS18L1	NA	NA	XPO7,AEN,USP36,GGA3,SFXN1,IRS2,ARHGDIA,SIK2,TOMM34,FCHSD2	NA	NA
TCGA-L5-A8NT-01	TCGA	NA	NA	NA	NA	NA	NA	NA	1251	0	0	0	0	10	87	0	1339	FOXO1,FLT3,IDH1,KRAS,MYC,NFE2L2,SMARCB1,TP53,ZMYM2,SF3B1,LHFP	NA	NA	ARHGAP17,DYNC1LI2,RXRB,NOD2,AP1G1,ABI2,TBC1D4,HSPH1,IRS2,ITGAV	NA	NA
TCGA-L5-A8NU-01	TCGA	NA	NA	NA	NA	NA	NA	NA	42	0	0	0	0	5	30	0	77	MITF,HNRNPA2B1	NA	NA	ATXN7,NBEA,LRIG1,MAGI1,GNAI2,TMF1,APBB1,ARL6IP5,LRRC8C,PSMD6	NA	NA
TCGA-L5-A8NV-01	TCGA	NA	NA	NA	NA	NA	NA	NA	782	0	0	0	0	8	89	0	876	PIM1,IL7R,KIT,PIK3CA,TP53,CCND3,MECOM,SETBP1,CCND1	NA	NA	PPARD,VEGFA,PPP6R3,CD2AP,RXRB,RING1,BAG6,ZBTB9,CDKN1A,PHF1	NA	NA
TCGA-L5-A8NW-01	TCGA	NA	NA	NA	NA	NA	NA	NA	3588	0	0	0	0	21	89	0	3678	AKT2,AKAP9,RUNX1T1,FOXO1,CCNE1,CD79A,CDK4,CTNNB1,CAMTA1,EGFR,SPECC1,GNAS,H3F3A,IDH2,IL7R,KRAS,MDM2,MDM4,MET,MAML2,MYC,MYD88,CDK6,PIK3CA,HNRNPA2B1,PPP2R1A,MAP2K1,SMARCA4,TP53,TRRAP,CCND1,CARD11,TCF12,SS18L1,SBDS	NA	NA	RTN4,HIPK3,FASN,DYRK1B,ZNF408,IGFBP3,SPTBN1,ARRB1,DYRK2,AXL	NA	NA
TCGA-L7-A6VZ-01	TCGA	NA	NA	NA	NA	NA	NA	NA	2353	1	0	0	0	9	129	0	2477	AKAP9,RUNX1T1,IRF4,CDKN2A,PIM1,GNAQ,GNAS,ETV6,GOPC,JAK2,MYB,CCND2,MYC,CDK6,SYK,TP53,TRRAP,CCND3,KAT6A,DICER1,KMT2C,FGFR1,SS18L1	NA	NA	ARHGAP17,REPS1,VEGFA,PTK2,CD2AP,RPRD1A,CDKN1A,RXRB,STX7,USP5	NA	NA
TCGA-M9-A5M8-01	TCGA	NA	NA	NA	NA	NA	NA	NA	679	0	0	0	0	9	34	0	720	CDKN2A,PIM1,IDH2,MYB,MYCL,PMS1,MAP2K1,STAT3,STAT5B,NTRK3,UBR5,TCF12,RARA	NA	NA	CD2AP,CDKN1A,STX7,RNF111,KAT2A,THRA,AEN,TOP2A,IGF1R,BNIP2	NA	NA
TCGA-Q9-A6FW-01	TCGA	NA	NA	NA	NA	NA	NA	NA	789	0	0	0	0	10	97	0	892	AKAP9,SEPT9,EGFR,ERBB2,ZNF521,JAK2,SMAD4,CDK6,HNRNPA2B1,MLLT3,RAF1,SMARCB1,POT1,CARD11,RARA,SMARCE1,LASP1,MLLT6	NA	NA	IGFBP3,GGA3,ITGB1,GNA12,NRP1,THRA,EPC1,CDCA7L,HEATR2,GBAS	NA	NA
TCGA-R6-A6DN-01	TCGA	NA	NA	NA	NA	NA	NA	NA	3318	2	0	0	0	9	50	0	3365	BIRC3,ELN,AKAP9,BRAF,SEPT9,CBL,CD79B,EZH2,GATA2,GATA3,GNAS,ETV6,GOPC,KRAS,MET,CCND2,MYC,MYCL,CDK6,HNRNPA2B1,PRKAR1A,SMO,NTRK1,KMT2A,TP53,TRRAP,MECOM,POT1,RPL22,CARD11,FHIT,SS18L1,SBDS	NA	NA	REPS1,ZYX,ARHGDIA,AMPH,GNA13,ITGB1,CALU,HIPK2,PFKP,KIF1B	NA	NA
TCGA-R6-A6DQ-01	TCGA	NA	NA	NA	NA	NA	NA	NA	2112	0	0	0	0	6	49	1	2164	BCL6,AKAP9,SEPT9,CBL,CD79B,BCL10,ERBB2,FGFR2,PIM1,IDH2,CDK6,SUZ12,PIK3CA,PRKAR1A,MAP2K1,SOX2,STAT3,STAT5B,NTRK3,TP53,ARID1A,TRRAP,CCND3,MECOM,TCF12,RARA,SMARCE1,LASP1,MLLT6,TAF15	NA	NA	VEGFA,CD2AP,TOB1,ARHGDIA,CDKN1A,GNA13,SRSF1,BAG6,RXRB,GGA3	NA	NA
TCGA-R6-A6KZ-01	TCGA	NA	NA	NA	NA	NA	NA	NA	1884	0	0	0	0	6	79	0	1963	CDK4,DNMT3A,EGFR,ERBB2,FGFR3,GNAS,KRAS,SMAD4,MYCN,SUZ12,HNRNPA2B1,REL,RPL10,TP53,XPO1,STAG2,NSD1,CARD11,SS18L1,LASP1,MLLT6,TAF15	NA	NA	RTN4,CERS2,SFXN1,CANX,IGFBP3,ACACA,SPTBN1,GNA12,VAPB,POGZ	NA	NA
TCGA-R6-A6L4-01	TCGA	NA	NA	NA	NA	NA	NA	NA	4398	0	0	0	0	7	59	0	4447	AKT2,ATP1A1,FOXO1,CCNE1,CD79A,EGFR,PIM1,FLT3,GNAS,H3F3A,IL7R,GOPC,MDM4,MYB,MYC,NF1,NRAS,HNRNPA2B1,PPP2R1A,NTRK1,TP53,ZMYM2,CCND3,RPL22,RNF43,FBXW7,CARD11,SS18L1,LHFP	NA	NA	CD2AP,REPS1,BAG6,VEGFA,OCRL,IRAK1,HNRNPUL1,IGFBP3,KIF1B,DYRK1B	NA	NA
TCGA-R6-A6L6-01	TCGA	NA	NA	NA	NA	NA	NA	NA	772	0	0	0	0	13	75	0	854	BRAF,RUNX1T1,ERBB2,GNAS,MYC,RARA,SS18L1,LASP1	NA	NA	TOMM34,THRA,VAPB,STK3,NCOA3,CDC25B,GEM,NFATC2,DNMT3B,ASAP1	NA	NA
TCGA-R6-A6XG-01	TCGA	NA	NA	NA	NA	NA	NA	NA	2030	49	0	0	0	12	132	0	2211	AKT2,ATM,ATRX,ELN,AKAP9,CCNE1,CD79A,EGFR,PIM1,MET,MYC,CDK6,PPP2R1A,KMT2D,TRRAP,CCND3,UBR5,NSD1,CARD11,SBDS	NA	NA	VEGFA,TXLNA,AXL,CD2AP,PRRC2A,CDKN1A,DYRK1B,SFXN1,RXRB,GNA12	NA	NA
TCGA-R6-A6XQ-01	TCGA	NA	NA	NA	NA	NA	NA	NA	1873	11	0	0	0	11	77	0	1963	CCNE1,CDK4,CTNNB1,GNAS,ETV6,KCNJ5,KRAS,MDM2,CCND2,PTPN11,SMARCA4,TP53,ARID1A,PICALM,TCF12,SS18L1	NA	NA	HIPK3,EEA1,ULK1,RNF111,SENP1,USP5,DYRK2,NCOA3,LMBR1L,GLI1	NA	NA
TCGA-R6-A6Y0-01	TCGA	NA	NA	NA	NA	NA	NA	NA	1216	0	0	0	0	16	113	0	1338	AKT1,ELN,RUNX1T1,EP300,FGFR3,MSH6,IDH2,SMAD4,MDM4,MYC,KMT2A,TP53,KAT6A,CARD11,FGFR1,SS18L1,LASP1,TAF15	NA	NA	ITGA6,VEGFA,GNA12,RBFOX2,PAK1,ERLIN2,SCRIB,NCOA3,ZAP70,GEM	NA	NA
TCGA-R6-A6Y2-01	TCGA	NA	NA	NA	NA	NA	NA	NA	773	0	0	0	0	14	90	0	873	APC,GNAS,IDH2,KDR,KIT,NOTCH1,PDGFRA,KMT2A,TP53,KDM6A,KMT2C,SS18L1	NA	NA	RPRD1A,VAPB,STK3,TOMM34,PCDH9,COL4A1,CDC25B,IRS2,RABGAP1,TES	NA	NA
TCGA-R6-A8W5-01	TCGA	NA	NA	NA	NA	NA	NA	NA	1037	3	0	0	0	10	56	0	1105	CALR,CCNE1,BCL2,IDH1,IDH2,MYC,PTPN11,RAF1,STAT3,STAT5B,TP53,CIC,RPL22,FBXW7	NA	NA	STAMBPL1,HDAC4,TOB1,VEGFA,RNF111,KIF1B,IRAK1,MAPKAPK2,SRGAP2,STX12	NA	NA
TCGA-R6-A8W8-01	TCGA	NA	NA	NA	NA	NA	NA	NA	2447	1	0	0	0	11	69	1	2517	ELN,AKAP9,SEPT9,ERBB2,FGFR2,GNAS,MYC,CDK6,SUZ12,PPP2R1A,ZBTB16,TP53,TSC1,TRRAP,KMT2C,SS18L1,SBDS	NA	NA	ARHGAP17,IGFBP3,RXRB,PFKP,NCOR2,NCOA3,VAPB,TNFAIP1,SCRIB,STK3	NA	NA
TCGA-R6-A8WC-01	TCGA	NA	NA	NA	NA	NA	NA	NA	848	2	0	0	0	16	90	0	951	ABL1,AKT1,EGFR,ERBB2,BRD3,JAK3,SMAD4,HNRNPA2B1,STAT3,STAT5B,NTRK3,TP53,CARD11,SBDS	NA	NA	GNA12,VAV2,IGFBP3,NMT1,KAT2A,FUBP3,ATP6V0A1,STXBP1,MPP6,HEATR2	NA	NA
TCGA-R6-A8WG-01	TCGA	NA	NA	NA	NA	NA	NA	NA	1805	1	0	0	0	8	85	0	1892	AKT2,ELN,AKAP9,CBLB,CCNE1,CD79A,CTNNB1,EGFR,ERBB2,GNAS,MET,CDK6,HNRNPA2B1,PPP2R1A,MAP2K1,TP53,TRRAP,POT1,SETBP1,CARD11,SS18L1,SBDS	NA	NA	RPRD1A,DYRK1B,HNRNPUL1,PAK4,AXL,IGFBP3,NCOA3,VAPB,GNA12,TES	NA	NA
TCGA-RE-A7BO-01	TCGA	NA	NA	NA	NA	NA	NA	NA	2225	0	0	0	0	11	137	0	2348	BIRC3,RUNX1T1,CBL,ZNF521,GNAS,HRAS,KCNJ5,MAML2,MYC,NPM1,HNRNPA2B1,ZBTB16,KMT2A,KDM6A,ARID1A,KAT6A,SETBP1,CCND1,CARD11,PICALM,SS18L1	NA	NA	CTNND1,SYNE1,HIPK3,USP28,PPP6R3,TIAM1,GNA12,CTSD,PAK1,VAPB	NA	NA
TCGA-S8-A6BV-01	TCGA	NA	NA	NA	NA	NA	NA	NA	1146	0	0	0	0	9	76	0	1223	APC,RUNX1T1,EGFR,ZNF521,GNAS,MYC,NTRK1,TP53,KAT6A,SF3B1	NA	NA	VEGFA,ARHGEF2,IGFBP3,CERS2,POGZ,SLC39A1,SCRIB,EGLN3,MEF2D,ZBTB7B	NA	NA
TCGA-V5-A7RB-01	TCGA	NA	NA	NA	NA	NA	NA	NA	1677	0	0	0	0	12	105	0	1783	ITK,AKAP9,RUNX1T1,CTNNB1,EGFR,ZNF521,GNAS,EBF1,MYC,CDK6,SUZ12,REL,STAT5B,TP53,XPO1,TRRAP,SF3B1,FBXW7,NSD1,CARD11,SS18L1,SS18	NA	NA	RTN4,STX7,LARP1,IGFBP3,NAV2,SFXN1,GNA12,SPTBN1,TNFAIP1,VAPB	NA	NA
TCGA-V5-A7RE-01	TCGA	NA	NA	NA	NA	NA	NA	NA	1734	0	0	0	0	11	77	0	1805	RUNX1T1,IDH1,EBF1,MYC,NFE2L2,PRKAR1A,STAT5B,TP53,SF3B1,SMARCE1,LASP1,SS18,TAF15	NA	NA	NPAS2,PROCA1,TOB1,ITGA6,AGFG1,UGGT1,GNA13,FKBP10,ITGB1,NMT1	NA	NA
TCGA-V5-AASW-01	TCGA	NA	NA	NA	NA	NA	NA	NA	3598	4	0	0	0	7	68	1	3664	BIRC3,ELN,BCL6,AKAP9,BRAF,SEPT9,CBL,FOXO1,CD79B,CDKN2A,EGFR,ERBB2,EZH2,FLT3,GNAS,KCNJ5,MET,MAML2,CDK6,SUZ12,PIK3CA,HNRNPA2B1,PRKAR1A,ZBTB16,SMO,SOX2,STAT3,STAT5B,KMT2A,TP53,ZMYM2,TRRAP,MECOM,POT1,CCND1,CARD11,PICALM,RARA,SS18L1,SMARCE1,LHFP,LASP1,MLLT6,SBDS,TAF15	NA	NA	PTBP3,GPSM2,TOB1,ARHGDIA,IRS2,IGFBP3,GGA3,GNA13,CALU,HIPK2	NA	NA
TCGA-V5-AASX-01	TCGA	NA	NA	NA	NA	NA	NA	NA	771	0	0	0	0	16	155	0	933	APC,FOXO1,PIM1,GNAS,IL7R,TP53,TRRAP,CCND3,SS18L1	NA	NA	VEGFA,TOMM34,CDKN1A,NFATC2,VAPB,RAB22A,TULP3,LPL,CDC25B,NAA15	NA	NA
TCGA-VR-A8EQ-01	TCGA	NA	NA	NA	NA	NA	NA	NA	1193	0	0	0	0	21	106	0	1308	BCL6,CSF3R,BCL10,ZNF521,JAK1,SMAD4,MYCL,PIK3CA,RET,SOX2,TP53,SFPQ,TET1,MECOM	NA	NA	TOMM34,AGO1,TXLNA,PGM1,SRSF4,PUM1,TRA2B,EIF4G1,NFATC2,RLF	NA	NA
TCGA-VR-AA4D-01	TCGA	NA	NA	NA	NA	NA	NA	NA	1319	0	0	0	0	9	61	0	1385	RUNX1T1,FOXO1,CD79B,CDKN2A,FLT3,MYC,HNRNPA2B1,PRKAR1A,STAT3,STAT5B,TP53,ZMYM2,CARD11,LHFP	NA	NA	TOB1,DYRK1B,GNA13,IRS2,SRSF1,IGFBP3,GNA12,COL4A1,MED13,NMT1	NA	NA
TCGA-X8-AAAR-01	TCGA	NA	NA	NA	NA	NA	NA	NA	439	0	0	0	0	6	71	0	514	CACNA1D,ERBB2,TP53,ERG,PBRM1,NSD1,RARA,SMARCE1,LASP1,MLLT6,TAF15	NA	NA	ITGA6,CTR9,RFFL,THRA,SLC39A1,CERS2,POGZ,ACACA,LONRF1,MYO1D	NA	NA
TCGA-ZR-A9CJ-01	TCGA	NA	NA	NA	NA	NA	NA	NA	1118	0	0	0	0	12	69	0	1195	CSF3R,EP300,GNAS,IDH2,MYC,MYCL,NFE2L2,HNRNPA2B1,TP53,MED12,PICALM,SS18L1	NA	NA	STXBP5,RXRB,PAK1,VAPB,TOMM34,NCOA3,PDE4D,BAG6,LONRF1,GAB2	NA	NA
