# Supplementary material for: Patient-specific cancer genes contribute to recurrently perturbed pathways and establish therapeutic vulnerabilities in esophageal adenocarcinoma
Source: Nat Commun. 2019 Jul 15;10:3101. doi: 10.1038/s41467-019-10898-3 (PMC6629660; doi:10.1038/s41467-019-10898-3)
Supplement: Supplementary file 5 — Supplementary Data 2 [file 41467_2019_10898_MOESM5_ESM.xlsx]

## Sheet: Supplementary Data 2
Supplementary Data 2. Known cancer genes with driver alterations
Legend: List of 476 known cancer genes from the cancer gene census (7) that acquire potential damaging alterations in 261 EACs. For each gene, the number of samples with damaging alterations in the 261 EACs and the number of samples in which the gene was considered as a driver is reported. This was based on the manual assessment of (a) the literature support for the cancer driver role in EAC, (b)…
Gene symbol	Description	Samples where the gene is altered (n)	Samples where the gene is driver (n)	Literature support for driver role in EAC	Role in cancer	Type of alteration found in EACs	Enriched pathways
ABI1	abl-interactor 1	5	0	-	-	-	-
ABL1	v-abl Abelson murine leukemia viral O homolog 1	4	4	-	Oncogene	Amplification; Damaging mutation; Structural variation	DNA Double Strand Break Response,RHO GTPase Effectors,Recruitment and ATM-mediated phosphorylation of repair and signaling proteins at DNA double strand breaks
ABL2	c-abl O 2, non-receptor tyrosine kinase	3	0	-	-	-	-
ACKR3	atypical chemokine receptor 3	1	0	-	-	-	-
ACSL3	acyl-CoA synthetase long-chain family member 3	4	0	-	-	-	-
ACSL6	acyl-CoA synthetase long-chain family member 6	4	0	-	-	-	-
AFF1	AF4/FMR2 family, member 1	6	0	-	-	-	-
AFF3	AF4/FMR2 family, member 3	15	0	-	-	-	-
AFF4	AF4/FMR2 family, member 4	1	0	-	-	-	-
AKAP9	A kinase (PRKA) anchor protein (yotiao) 9	38	37	1	Oncogene	Amplification; Damaging mutation; Structural variation	ARMS-mediated activation,Activation of NMDA receptor upon glutamate binding and postsynaptic events,CREB phosphorylation through the activation of Ras,DAP12 interactions,DAP12 signaling,Downstream signal transduction,FCERI mediated MAPK activation,Fc epsilon receptor (FCERI) signaling,Frs2-mediated activation,GRB2 events in EGFR signaling,Gastrin-CREB signalling pathway via PKC and MAPK,IGF1R sig…
AKT1	v-akt murine thymoma viral O homolog 1	1	1	-	Oncogene	Amplification; Damaging mutation	AKT phosphorylates targets in the cytosol,CD28 co-stimulation,CD28 dependent PI3K/Akt signaling,CTLA4 inhibitory signaling,Constitutive Signaling by AKT1 E17K in Cancer,Costimulation by the CD28 family,Cyclin E associated events during G1/S transition,DAP12 interactions,DAP12 signaling,Deactivation of the beta-catenin transactivating complex,Downregulation of ERBB2 signaling,Downregulation of ERB…
AKT2	v-akt murine thymoma viral O homolog 2	12	12	-	Oncogene	Amplification; Damaging mutation	AKT phosphorylates targets in the cytosol,CD28 co-stimulation,CD28 dependent PI3K/Akt signaling,CTLA4 inhibitory signaling,Constitutive Signaling by AKT1 E17K in Cancer,Costimulation by the CD28 family,Cyclin E associated events during G1/S transition,DAP12 interactions,DAP12 signaling,Deactivation of the beta-catenin transactivating complex,Downregulation of ERBB2 signaling,Downregulation of ERB…
ALDH2	aldehyde dehydrogenase 2 family (mitochondrial)	3	0	-	-	-	-
ALK	anaplastic lymphoma kinase (Ki-1)	9	0	-	Oncogene	Amplification; Damaging mutation; Structural variation	-
AMER1	APC membrane recruitment protein 1	1	0	-	Tumour suppressor	Homozygous deletion; Truncating/Damaging mutation	-
APC	adenomatous polyposis of the colon gene	23	20	2	Tumour suppressor	Homozygous deletion; Truncating/Damaging mutation	AMER1 mutants destabilize the destruction complex,APC truncation mutants have impaired AXIN binding,AXIN missense mutants destabilize the destruction complex,AXIN mutants destabilize the destruction complex, activating WNT signaling,Apoptotic cleavage of cellular proteins,Beta-catenin phosphorylation cascade,Deactivation of the beta-catenin transactivating complex,Deubiquitination,Disassembly of …
ARHGAP26	Rho GTPase activating protein 26	5	5	-	Tumour suppressor	Homozygous deletion; Truncating/Damaging mutation; Structural variation	-
ARHGEF12	RHO guanine nucleotide exchange factor (GEF) 12 (LARG)	8	0	-	-	-	-
ARID1A	AT rich interactive domain 1A (SWI-like)	38	38	1,3,4,5,6	Tumour suppressor	Homozygous deletion; Truncating/Damaging mutation; Structural variation	RMTs methylate histone arginines
ARID2	AT rich interactive domain 2	11	7	3	Tumour suppressor	Homozygous deletion; Truncating/Damaging mutation	RMTs methylate histone arginines
ARNT	aryl hydrocarbon receptor nuclear translocator	11	0	-	-	-	-
ASPSCR1	alveolar soft part sarcoma chromosome region, candidate 1	1	0	-	-	-	-
ASXL1	additional sex combs like 1	33	1	-	Tumour suppressor	Homozygous deletion; Truncating/Damaging mutation	Deubiquitination
ATF1	activating transcription factor 1	3	0	-	-	-	-
ATIC	5-aminoimidazole-4-carboxamide ribonucleotide formyltransferase/IMP cyclohydrolase	3	0	-	-	-	-
ATM	ataxia telangiectasia mutated	16	13	-	Tumour suppressor	Homozygous deletion; Truncating/Damaging mutation	DNA Double Strand Break Response,G1/S DNA Damage Checkpoints,Recruitment and ATM-mediated phosphorylation of repair and signaling proteins at DNA double strand breaks,Regulation of TP53 Activity,Regulation of TP53 Activity through Methylation,Regulation of TP53 Activity through Phosphorylation,Regulation of TP53 Degradation,Regulation of TP53 Expression and Degradation,Stabilization of p53,TP53 R…
ATP1A1	ATPase, Na+/K+ transporting, alpha 1 polypeptide	5	4	-	Oncogene or Tumour suppressor	Amplification; Homozygous deletion; Truncating/Damaging mutation	-
ATP2B3	ATPase, Ca++ transporting, plasma membrane 3	6	0	-	-	-	-
ATRX	alpha thalassemia/mental retardation syndrome X-linked	6	4	-	Tumour suppressor	Homozygous deletion; Truncating/Damaging mutation	-
AXIN1	axin 1	4	2	-	Tumour suppressor	Homozygous deletion; Truncating/Damaging mutation	AMER1 mutants destabilize the destruction complex,APC truncation mutants have impaired AXIN binding,AXIN missense mutants destabilize the destruction complex,AXIN mutants destabilize the destruction complex, activating WNT signaling,Beta-catenin phosphorylation cascade,Deubiquitination,Disassembly of the destruction complex and recruitment of AXIN to the membrane,Misspliced GSK3beta mutants stabi…
BAP1	BRCA1 associated protein-1 (ubiquitin carboxy-terminal hydrolase)	3	3	-	Tumour suppressor	Homozygous deletion; Truncating/Damaging mutation	DNA Double Strand Break Response,Deubiquitination,Recruitment and ATM-mediated phosphorylation of repair and signaling proteins at DNA double strand breaks
BCL11A	B-cell CLL/lymphoma 11A	11	0	-	-	-	-
BCL11B	B-cell CLL/lymphoma 11B (CTIP2)	1	1	-	Oncogene or Tumour suppressor	Amplification; Homozygous deletion; Truncating/Damaging mutation; Structural variation	-
BCL3	B-cell CLL/lymphoma 3	18	0	-	-	-	-
BCL6	B-cell CLL/lymphoma 6	5	5	-	Oncogene	Amplification; Damaging mutation; Structural variation	TP53 Regulates Transcription of Cell Death Genes,Transcriptional Regulation by TP53
BCL7A	B-cell CLL/lymphoma 7A	4	0	-	-	-	-
BCL9	B-cell CLL/lymphoma 9	5	0	-	-	-	-
BCOR	BCL6 corepressor	2	2	-	Tumour suppressor	Homozygous deletion; Truncating/Damaging mutation; Structural variation	-
BCR	breakpoint cluster region	4	4	-	Oncogene	Amplification; Damaging mutation; Structural variation	FGFR1 mutant receptor activation,Signaling by FGFR in disease,Signaling by FGFR1 in disease,Signaling by cytosolic FGFR1 fusion mutants
BIRC3	baculoviral IAP repeat-containing 3	9	9	-	Oncogene or Tumour suppressor	Amplification; Homozygous deletion; Truncating/Damaging mutation; Structural variation	Activated TLR4 signalling,Deubiquitination,MyD88-independent TLR3/TLR4 cascade,NOD1/2 Signaling Pathway,RIPK1-mediated regulated necrosis,Regulation of TNFR1 signaling,Regulation of necroptotic cell death,TNF signaling,TRIF-mediated TLR3/TLR4 signaling,Toll Like Receptor 3 (TLR3) Cascade,Toll Like Receptor 4 (TLR4) Cascade,Toll-Like Receptors Cascades,Ub-specific processing proteases
BLM	Bloom Syndrome	11	0	-	-	-	-
BMPR1A	bone morphogenetic protein receptor, type IA	5	0	-	-	-	-
BRAF	v-raf murine sarcoma viral O homolog B1	8	8	-	Oncogene	Amplification; Damaging mutation; Structural variation	ARMS-mediated activation,Activation of NMDA receptor upon glutamate binding and postsynaptic events,CREB phosphorylation through the activation of Ras,DAP12 interactions,DAP12 signaling,Downstream signal transduction,FCERI mediated MAPK activation,Fc epsilon receptor (FCERI) signaling,Frs2-mediated activation,GRB2 events in EGFR signaling,Gastrin-CREB signalling pathway via PKC and MAPK,IGF1R sig…
BRCA1	familial breast/ovarian cancer gene 1	8	0	-	Tumour suppressor	Homozygous deletion; Truncating/Damaging mutation	-
BRCA2	familial breast/ovarian cancer gene 2	23	0	-	Tumour suppressor	Homozygous deletion; Truncating/Damaging mutation	-
BRD3	bromodomain containing 3	5	4	-	Oncogene	Amplification; Damaging mutation; Structural variation	-
BRD4	bromodomain containing 4	6	0	-	-	-	-
BRIP1	BRCA1 interacting protein C-terminal helicase 1	6	0	-	Tumour suppressor	Homozygous deletion; Truncating/Damaging mutation	-
BTG1	B-cell translocation gene 1, anti-proliferative	1	0	-	Tumour suppressor	Homozygous deletion; Truncating/Damaging mutation; Structural variation	-
BUB1B	BUB1 budding uninhibited by benzimidazoles 1 homolog beta (yeast)	1	0	-	-	-	-
C15orf65	chromosome 15 open reading frame 65	1	0	-	-	-	-
CACNA1D	calcium channel, voltage-dependent, L type, alpha 1D subunit	6	5	-	Oncogene	Amplification; Damaging mutation	NCAM signaling for neurite out-growth
CALR	calreticulin	3	1	-	Oncogene	Amplification; Damaging mutation	-
CAMTA1	calmodulin binding transcription activator 1	16	14	-	Tumour suppressor	Homozygous deletion; Truncating/Damaging mutation; Structural variation	-
CANT1	calcium activated nucleotidase 1	3	0	-	-	-	-
CARD11	caspase recruitment domain family, member 11	6	5	-	Oncogene	Amplification; Damaging mutation	C-type lectin receptors (CLRs),Downstream signaling events of B Cell Receptor (BCR),Fc epsilon receptor (FCERI) signaling,Signaling by the B Cell Receptor (BCR)
CARS	cysteinyl-tRNA synthetase	2	0	-	-	-	-
CASC5	cancer susceptibility candidate 5	1	0	-	-	-	-
CASP8	caspase 8, apoptosis-related cysteine peptidase	6	2	-	Tumour suppressor	Homozygous deletion; Truncating/Damaging mutation	Activated TLR4 signalling,Apoptotic cleavage of cellular proteins,C-type lectin receptors (CLRs),Intrinsic Pathway for Apoptosis,MyD88-independent TLR3/TLR4 cascade,NOD1/2 Signaling Pathway,RIG-I/MDA5 mediated induction of IFN-alpha/beta pathways,RIPK1-mediated regulated necrosis,Regulation of TNFR1 signaling,Regulation of necroptotic cell death,TNF signaling,TNFR1-induced proapoptotic signaling,…
CBFA2T3	core-binding factor, runt domain, alpha subunit 2; translocated to, 3 (MTG-16)	4	0	-	-	-	-
CBFB	core-binding factor, beta subunit	1	1	-	Tumour suppressor	Homozygous deletion; Truncating/Damaging mutation; Structural variation	-
CBL	Cas-Br-M (murine) ecotropic retroviral transforming	11	10	-	Oncogene	Amplification; Damaging mutation; Structural variation	Antigen activates B Cell Receptor (BCR) leading to generation of second messengers,Constitutive Signaling by EGFRvIII,Constitutive Signaling by Ligand-Responsive EGFR Cancer Variants,Interleukin-3, 5 and GM-CSF signaling,Interleukin-6 family signaling,Interleukin-6 signaling,Negative regulation of FGFR1 signaling,Negative regulation of FGFR2 signaling,Negative regulation of FGFR3 signaling,Negati…
CBLB	Cas-Br-M (murine) ecotropic retroviral transforming sequence b	3	2	-	Tumour suppressor	Homozygous deletion; Truncating/Damaging mutation	Antigen activates B Cell Receptor (BCR) leading to generation of second messengers,Signaling by the B Cell Receptor (BCR)
CBLC	Cas-Br-M (murine) ecotropic retroviral transforming sequence c	17	0	-	Oncogene or Tumour suppressor	Amplification; Homozygous deletion; Truncating/Damaging mutation	-
CCDC6	coiled-coil domain containing 6	2	0	-	-	-	-
CCNB1IP1	cyclin B1 interacting protein 1, E3 ubiquitin protein ligase	6	0	-	-	-	-
CCND1	cyclin D1	34	34	1,5,6	Oncogene	Amplification; Damaging mutation; Structural variation	Cyclin A:Cdk2-associated events at S phase entry,Cyclin D associated events in G1,Cyclin E associated events during G1/S transition,G1 Phase,G1/S Transition,Mitotic G1-G1/S phases,Pre-NOTCH Expression and Processing,Pre-NOTCH Transcription and Translation,RMTs methylate histone arginines
CCND2	cyclin D2	7	6	-	Oncogene	Amplification; Damaging mutation; Structural variation	Cyclin D associated events in G1,G1 Phase,Mitotic G1-G1/S phases
CCND3	cyclin D3	25	25	-	Oncogene	Amplification; Damaging mutation; Structural variation	Cyclin D associated events in G1,G1 Phase,Mitotic G1-G1/S phases
CCNE1	cyclin E1	31	31	1,6	Oncogene	Amplification; Damaging mutation	Association of TriC/CCT with target proteins during biosynthesis,Cyclin A:Cdk2-associated events at S phase entry,Cyclin E associated events during G1/S transition,G1/S DNA Damage Checkpoints,G1/S Transition,Mitotic G1-G1/S phases,TP53 Regulates Transcription of Cell Cycle Genes,Transcriptional Regulation by TP53,p53-Dependent G1 DNA Damage Response,p53-Dependent G1/S DNA damage checkpoint
CD274	CD274 molecule	3	0	-	-	-	-
CD74	CD74 molecule, major histocompatibility complex, class II invariant chain	3	0	-	-	-	-
CD79A	CD79a molecule, immunoglobulin-associated alpha	8	8	-	Oncogene	Amplification; Damaging mutation	Antigen activates B Cell Receptor (BCR) leading to generation of second messengers,Signaling by the B Cell Receptor (BCR)
CD79B	CD79b molecule, immunoglobulin-associated beta	3	2	-	Oncogene	Amplification; Damaging mutation	Antigen activates B Cell Receptor (BCR) leading to generation of second messengers,Signaling by the B Cell Receptor (BCR)
CDC73	cell division cycle 73	4	1	-	Tumour suppressor	Homozygous deletion; Truncating/Damaging mutation	Formation of the beta-catenin:TCF transactivating complex,TCF dependent signaling in response to WNT
CDH1	cadherin 1, type 1, E-cadherin (epithelial) (ECAD)	8	4	-	Tumour suppressor	Homozygous deletion; Truncating/Damaging mutation	Apoptotic cleavage of cellular proteins,RHO GTPase Effectors,RHO GTPases activate IQGAPs
CDH11	cadherin 11, type 2, OB-cadherin (osteoblast)	12	0	-	-	-	-
CDK12	cyclin-dependent kinase 12	42	5	1	Tumour suppressor	Homozygous deletion; Truncating/Damaging mutation	TP53 Regulates Transcription of DNA Repair Genes,Transcriptional Regulation by TP53
CDK4	cyclin-dependent kinase 4	2	2	-	Oncogene	Amplification; Damaging mutation	Cyclin A:Cdk2-associated events at S phase entry,Cyclin D associated events in G1,Cyclin E associated events during G1/S transition,G1 Phase,G1/S Transition,Mitotic G1-G1/S phases,Oncogene Induced Senescence,Oxidative Stress Induced Senescence,RMTs methylate histone arginines,Senescence-Associated Secretory Phenotype (SASP)
CDK6	cyclin-dependent kinase 6	40	40	1,6	Oncogene	Amplification; Damaging mutation; Structural variation	Cyclin D associated events in G1,G1 Phase,Mitotic G1-G1/S phases,Oncogene Induced Senescence,Oxidative Stress Induced Senescence,Senescence-Associated Secretory Phenotype (SASP)
CDKN2A	cyclin-dependent kinase inhibitor 2A (p16(INK4a)) gene	78	74	1,3,4,5,6	Tumour suppressor	Homozygous deletion; Truncating/Damaging mutation	Cyclin D associated events in G1,G1 Phase,Mitotic G1-G1/S phases,Oncogene Induced Senescence,Oxidative Stress Induced Senescence,Regulation of TP53 Activity,Regulation of TP53 Degradation,Regulation of TP53 Expression and Degradation,SUMOylation of transcription factors,Senescence-Associated Secretory Phenotype (SASP),Transcriptional Regulation by TP53
CDKN2C	cyclin-dependent kinase inhibitor 2C (p18, inhibits CDK4)	2	1	-	Tumour suppressor	Homozygous deletion; Truncating/Damaging mutation	Cyclin D associated events in G1,G1 Phase,Mitotic G1-G1/S phases,Oncogene Induced Senescence,Oxidative Stress Induced Senescence,Senescence-Associated Secretory Phenotype (SASP)
CDX2	caudal type homeo box transcription factor 2	13	0	-	-	-	-
CEBPA	CCAAT/enhancer binding protein (C/EBP), alpha	12	1	-	Tumour suppressor	Homozygous deletion; Truncating/Damaging mutation	-
CHCHD7	coiled-coil-helix-coiled-coil-helix domain containing 7	5	0	-	-	-	-
CHEK2	CHK2 checkpoint homolog (S. pombe)	4	2	-	Tumour suppressor	Homozygous deletion; Truncating/Damaging mutation	DNA Double Strand Break Response,G1/S DNA Damage Checkpoints,Recruitment and ATM-mediated phosphorylation of repair and signaling proteins at DNA double strand breaks,Regulation of TP53 Activity,Regulation of TP53 Activity through Methylation,Regulation of TP53 Activity through Phosphorylation,Regulation of TP53 Degradation,Regulation of TP53 Expression and Degradation,Stabilization of p53,Transc…
CHIC2	cysteine-rich hydrophobic domain 2	1	0	-	-	-	-
CHN1	-	5	0	-	-	-	-
CIC	capicua homolog	10	3	-	Tumour suppressor	Homozygous deletion; Truncating/Damaging mutation; Structural variation	-
CIITA	class II, major histocompatibility complex, transactivator	5	1	-	Tumour suppressor	Homozygous deletion; Truncating/Damaging mutation; Structural variation	-
CLP1	cleavage and polyadenylation factor I subunit 1	1	0	-	-	-	-
CLTC	clathrin, heavy polypeptide (Hc)	8	0	-	-	-	-
CLTCL1	clathrin, heavy polypeptide-like 1	4	0	-	-	-	-
CNBP	CCHC-type zinc finger, nucleic acid binding protein	1	0	-	-	-	-
CNOT3	CCR4-NOT transcription complex subunit 3	11	1	-	Tumour suppressor	Homozygous deletion; Truncating/Damaging mutation	TP53 Regulates Transcription of Cell Cycle Genes,TP53 regulates transcription of additional cell cycle genes whose exact role in the p53 pathway remain uncertain,Transcriptional Regulation by TP53
CNTRL	centriolin	6	0	-	-	-	-
COL1A1	collagen, type I, alpha 1	7	0	-	-	-	-
COX6C	cytochrome c oxidase subunit VIc	14	0	-	-	-	-
CREB1	cAMP responsive element binding protein 1	1	0	-	-	-	-
CREB3L1	cAMP responsive element binding protein 3-like 1	9	0	-	-	-	-
CREB3L2	cAMP responsive element binding protein 3-like 2	1	0	-	-	-	-
CREBBP	CREB binding protein (CBP)	8	6	-	Tumour suppressor	Homozygous deletion; Truncating/Damaging mutation; Structural variation	Activation of anterior HOX genes in hindbrain development during early embryogenesis,C-type lectin receptors (CLRs),CD209 (DC-SIGN) signaling,Constitutive Signaling by NOTCH1 HD+PEST Domain Mutants,Constitutive Signaling by NOTCH1 PEST Domain Mutants,Formation of the beta-catenin:TCF transactivating complex,NICD traffics to nucleus,NOTCH1 Intracellular Domain Regulates Transcription,Notch-HLH tra…
CRLF2	cytokine receptor-like factor 2	23	0	-	Oncogene	Amplification; Damaging mutation; Structural variation	-
CRTC1	CREB regulated transcription coactivator 1	4	4	-	Oncogene	Amplification; Damaging mutation; Structural variation	-
CRTC3	CREB regulated transcription coactivator 3	9	0	-	-	-	-
CSF3R	colony stimulating factor 3 receptor (granulocyte)	4	4	-	Oncogene	Amplification; Damaging mutation	Signaling by Interleukins
CTNNB1	catenin (cadherin-associated protein), beta 1	7	7	3	Oncogene	Amplification; Damaging mutation; Structural variation	Apoptotic cleavage of cellular proteins,Beta-catenin phosphorylation cascade,Deactivation of the beta-catenin transactivating complex,Disassembly of the destruction complex and recruitment of AXIN to the membrane,Formation of the beta-catenin:TCF transactivating complex,Misspliced GSK3beta mutants stabilize beta-catenin,RHO GTPase Effectors,RHO GTPases activate IQGAPs,S33 mutants of beta-catenin …
CYLD	familial cylindromatosis gene	2	2	-	Tumour suppressor	Homozygous deletion; Truncating/Damaging mutation	Deubiquitination,NOD1/2 Signaling Pathway,RIG-I/MDA5 mediated induction of IFN-alpha/beta pathways,Regulation of TNFR1 signaling,TNF signaling,TNFR1-induced proapoptotic signaling,Ub-specific processing proteases
DAXX	death-domain associated protein	8	0	-	Tumour suppressor	Homozygous deletion; Truncating/Damaging mutation	-
DDB2	damage-specific DNA binding protein 2	9	0	-	-	-	-
DDIT3	DNA-damage-inducible transcript 3	3	0	-	-	-	-
DDX10	DEAD (Asp-Glu-Ala-Asp) box polypeptide 10	10	7	-	Tumour suppressor	Homozygous deletion; Truncating/Damaging mutation; Structural variation	-
DDX5	DEAD (Asp-Glu-Ala-Asp) box polypeptide 5	2	0	-	-	-	-
DDX6	DEAD (Asp-Glu-Ala-Asp) box polypeptide 6	6	0	-	-	-	-
DEK	DEK O (DNA binding)	6	0	-	-	-	-
DICER1	dicer 1, ribonuclease type III	6	5	-	Tumour suppressor	Homozygous deletion; Truncating/Damaging mutation	-
DNM2	dynamin 2	9	1	-	Tumour suppressor	Homozygous deletion; Truncating/Damaging mutation	NGF signalling via TRKA from the plasma membrane,Toll Like Receptor 4 (TLR4) Cascade,Toll-Like Receptors Cascades
DNMT3A	DNA (cytosine-5-)-methyltransferase 3 alpha	1	0	-	Oncogene or Tumour suppressor	Amplification; Homozygous deletion; Truncating/Damaging mutation	-
DUX4L1	double homeobox 4 like 1	1	0	-	-	-	-
EBF1	early B-cell factor 1	9	9	-	Oncogene	Amplification; Damaging mutation; Structural variation	-
ECT2L	epithelial cell transforming sequence 2 O-like	6	0	-	Tumour suppressor	Homozygous deletion; Truncating/Damaging mutation	-
EGFR	epidermal growth factor receptor (erythroblastic leukemia viral (v-erb-b) O homolog, avian)	34	30	6	Oncogene	Amplification; Damaging mutation	ARMS-mediated activation,Constitutive Signaling by Aberrant PI3K in Cancer,Constitutive Signaling by EGFRvIII,Constitutive Signaling by Ligand-Responsive EGFR Cancer Variants,DAP12 interactions,DAP12 signaling,Downregulation of ERBB2 signaling,Downstream signal transduction,Downstream signaling events of B Cell Receptor (BCR),FCERI mediated MAPK activation,Fc epsilon receptor (FCERI) signaling,Fr…
EIF4A2	eukaryotic translation initiation factor 4A, isoform 2	6	0	-	-	-	-
ELK4	ELK4, ETS-domain protein (SRF accessory protein 1)	3	0	-	-	-	-
ELL	ELL gene (11-19 lysine-rich leukemia gene)	4	0	-	-	-	-
ELN	elastin	12	12	-	Oncogene	Amplification; Damaging mutation; Structural variation	-
EML4	echinoderm microtubule associated protein like 4	4	0	-	-	-	-
EP300	300 kd E1A-Binding protein gene	9	5	-	Tumour suppressor	Homozygous deletion; Truncating/Damaging mutation; Structural variation	Activation of anterior HOX genes in hindbrain development during early embryogenesis,C-type lectin receptors (CLRs),CD209 (DC-SIGN) signaling,Constitutive Signaling by NOTCH1 HD+PEST Domain Mutants,Constitutive Signaling by NOTCH1 PEST Domain Mutants,Deubiquitination,Formation of the beta-catenin:TCF transactivating complex,NOTCH1 Intracellular Domain Regulates Transcription,Pre-NOTCH Expression …
EPS15	epidermal growth factor receptor pathway substrate 15 (AF1p)	3	0	-	-	-	-
ERBB2	v-erb-b2 erythroblastic leukemia viral O homolog 2, neuro/glioblastoma derived O homolog (avian)	51	48	1,3,6	Oncogene	Amplification; Damaging mutation	ARMS-mediated activation,Constitutive Signaling by Aberrant PI3K in Cancer,DAP12 interactions,DAP12 signaling,Downregulation of ERBB2 signaling,Downregulation of ERBB2:ERBB3 signaling,Downstream signal transduction,Downstream signaling events of B Cell Receptor (BCR),FCERI mediated MAPK activation,Fc epsilon receptor (FCERI) signaling,Frs2-mediated activation,GAB1 signalosome,GRB2 events in EGFR …
ERC1	ELKS/RAB6-interacting/CAST family member 1	12	0	-	-	-	-
ERCC2	excision repair cross-complementing rodent repair deficiency, complementation group 2 (xeroderma pigmentosum D)	12	1	-	Tumour suppressor	Homozygous deletion; Truncating/Damaging mutation	TP53 Regulates Transcription of DNA Repair Genes,Transcriptional Regulation by TP53
ERCC3	excision repair cross-complementing rodent repair deficiency, complementation group 3 (xeroderma pigmentosum group B complementing)	2	0	-	-	-	-
ERCC4	excision repair cross-complementing rodent repair deficiency, complementation group 4	4	0	-	-	-	-
ERCC5	excision repair cross-complementing rodent repair deficiency, complementation group 5 (xeroderma pigmentosum, complementation group G (Cockayne syndrome))	6	0	-	-	-	-
ERG	v-ets erythroblastosis virus E26 O like (avian)	3	2	-	Oncogene	Amplification; Damaging mutation; Structural variation	-
ETV1	ets variant gene 1	9	0	-	-	-	-
ETV4	ets variant gene 4 (E1A enhancer binding protein, E1AF)	10	0	-	-	-	-
ETV5	ets variant gene 5	6	0	-	-	-	-
ETV6	ets variant gene 6 (TEL O)	12	12	-	Oncogene	Amplification; Damaging mutation; Structural variation	-
EWSR1	Ewing sarcoma breakpoint region 1 (EWS)	1	0	-	-	-	-
EXT1	multiple exostoses type 1 gene	26	0	-	-	-	-
EXT2	multiple exostoses type 2 gene	6	1	-	Tumour suppressor	Homozygous deletion; Truncating/Damaging mutation	-
EZH2	enhancer of zeste homolog 2	6	5	-	Oncogene	Amplification; Damaging mutation	Activation of anterior HOX genes in hindbrain development during early embryogenesis,Oxidative Stress Induced Senescence,PKMTs methylate histone lysines
EZR	ezrin	1	0	-	-	-	-
FAM46C	family with sequence similarity 46, member C	2	1	-	Tumour suppressor	Homozygous deletion; Truncating/Damaging mutation	-
FANCA	Fanconi anemia, complementation group A	3	1	-	Tumour suppressor	Homozygous deletion; Truncating/Damaging mutation	-
FANCC	Fanconi anemia, complementation group C	3	0	-	-	-	-
FANCD2	Fanconi anemia, complementation group D2	7	0	-	-	-	-
FANCE	Fanconi anemia, complementation group E	2	0	-	-	-	-
FANCF	Fanconi anemia, complementation group F	2	0	-	-	-	-
FANCG	Fanconi anemia, complementation group G	12	0	-	-	-	-
FAS	Fas cell surface death receptor	4	3	-	Tumour suppressor	Homozygous deletion; Truncating/Damaging mutation	RIPK1-mediated regulated necrosis,Regulation of necroptotic cell death,TP53 Regulates Transcription of Cell Death Genes,Transcriptional Regulation by TP53
FBXO11	F-box protein 11	5	2	-	Tumour suppressor	Homozygous deletion; Truncating/Damaging mutation	-
FBXW7	F-box and WD-40 domain protein 7 (archipelago homolog, Drosophila)	10	7	-	Tumour suppressor	Homozygous deletion; Truncating/Damaging mutation	Association of TriC/CCT with target proteins during biosynthesis,Constitutive Signaling by NOTCH1 HD+PEST Domain Mutants,Constitutive Signaling by NOTCH1 PEST Domain Mutants,NOTCH1 Intracellular Domain Regulates Transcription,Signaling by NOTCH1,Signaling by NOTCH1 HD+PEST Domain Mutants in Cancer,Signaling by NOTCH1 PEST Domain Mutants in Cancer,Signaling by NOTCH1 in Cancer
FCGR2B	Fc fragment of IgG, low affinity IIb, receptor for (CD32)	5	0	-	-	-	-
FCRL4	Fc receptor-like 4	2	0	-	-	-	-
FEV	FEV protein - (HSRNAFEV)	1	0	-	-	-	-
FGFR1	fibroblast growth factor receptor 1	12	12	-	Oncogene	Amplification; Damaging mutation; Structural variation	ARMS-mediated activation,Constitutive Signaling by Aberrant PI3K in Cancer,DAP12 interactions,DAP12 signaling,Downstream signal transduction,Downstream signaling events of B Cell Receptor (BCR),Downstream signaling of activated FGFR1,FCERI mediated MAPK activation,FGFR1 mutant receptor activation,FRS-mediated FGFR1 signaling,Fc epsilon receptor (FCERI) signaling,Frs2-mediated activation,GAB1 sign…
FGFR1OP	FGFR1 O partner (FOP)	2	0	-	-	-	-
FGFR2	fibroblast growth factor receptor 2	11	8	-	Oncogene	Amplification; Damaging mutation	ARMS-mediated activation,Constitutive Signaling by Aberrant PI3K in Cancer,DAP12 interactions,DAP12 signaling,Downstream signal transduction,Downstream signaling events of B Cell Receptor (BCR),Downstream signaling of activated FGFR2,FCERI mediated MAPK activation,FRS-mediated FGFR2 signaling,Fc epsilon receptor (FCERI) signaling,Frs2-mediated activation,GAB1 signalosome,GRB2 events in EGFR signa…
FGFR3	fibroblast growth factor receptor 3	4	3	-	Oncogene	Amplification; Damaging mutation; Structural variation	ARMS-mediated activation,Constitutive Signaling by Aberrant PI3K in Cancer,DAP12 interactions,DAP12 signaling,Downstream signal transduction,Downstream signaling events of B Cell Receptor (BCR),Downstream signaling of activated FGFR3,FCERI mediated MAPK activation,FRS-mediated FGFR3 signaling,Fc epsilon receptor (FCERI) signaling,Frs2-mediated activation,GAB1 signalosome,GRB2 events in EGFR signa…
FH	fumarate hydratase	5	1	-	Tumour suppressor	Homozygous deletion; Truncating/Damaging mutation	-
FHIT	fragile histidine triad gene	77	77	1	-	-	-
FIP1L1	FIP1 like 1 (S. cerevisiae)	9	0	-	-	-	-
FLCN	folliculin	4	0	-	-	-	-
FLI1	Friend leukemia virus integration 1	7	0	-	-	-	-
FLT3	fms-related tyrosine kinase 3	12	11	-	Oncogene	Amplification; Damaging mutation	Signaling by Interleukins
FNBP1	formin binding protein 1 (FBP17)	4	0	-	-	-	-
FOXA1	forkhead box A1	4	0	-	Oncogene	Amplification; Damaging mutation	-
FOXL2	forkhead box L2	2	0	-	Oncogene	Amplification; Damaging mutation	-
FOXO1	forkhead box O1	23	23	-	Oncogene or Tumour suppressor	Amplification; Homozygous deletion; Truncating/Damaging mutation; Structural variation	Constitutive Signaling by AKT1 E17K in Cancer,DAP12 interactions,DAP12 signaling,Downstream signal transduction,Downstream signaling events of B Cell Receptor (BCR),Fc epsilon receptor (FCERI) signaling,GAB1 signalosome,NGF signalling via TRKA from the plasma membrane,PI3K events in ERBB4 signaling,PI3K/AKT Signaling in Cancer,PI3K/AKT activation,Regulation of gene expression in beta cells,Role o…
FOXO4	forkhead box O4	1	0	-	-	-	-
FOXP1	forkhead box P1	9	0	-	-	-	-
FSTL3	follistatin-like 3 (secreted glycoprotein)	3	0	-	-	-	-
FUBP1	far upstream element (FUSE) binding protein 1	1	1	-	Tumour suppressor	Homozygous deletion; Truncating/Damaging mutation	-
FUS	fusion, derived from t(12;16) malignant liposarcoma	7	0	-	-	-	-
GAS7	growth arrest-specific 7	5	0	-	-	-	-
GATA2	GATA binding protein 2	1	1	-	Oncogene	Amplification; Damaging mutation	-
GATA3	GATA binding protein 3	7	1	-	Tumour suppressor	Homozygous deletion; Truncating/Damaging mutation	Deubiquitination,Ub-specific processing proteases
GMPS	guanine monphosphate synthetase	3	0	-	-	-	-
GNA11	guanine nucleotide binding protein (G protein), alpha 11 (Gq class)	2	0	-	Oncogene	Amplification; Damaging mutation	-
GNAQ	guanine nucleotide binding protein (G protein), q polypeptide	1	0	-	Oncogene	Amplification; Damaging mutation	-
GNAS	guanine nucleotide binding protein (G protein), alpha stimulating activity polypeptide 1	33	30	-	Oncogene	Amplification; Damaging mutation	-
GOLGA5	golgi autoantigen, golgin subfamily a, 5 (PTC5)	2	0	-	-	-	-
GOPC	golgi associated PDZ and coiled-coil motif containing	5	5	-	Oncogene	Amplification; Damaging mutation; Structural variation	RHO GTPase Effectors
GPC3	glypican 3	4	0	-	-	-	-
GPHN	gephyrin (GPH)	8	0	-	-	-	-
H3F3A	H3 histone, family 3A	2	2	-	Oncogene	Amplification; Damaging mutation	Activation of anterior HOX genes in hindbrain development during early embryogenesis,Formation of the beta-catenin:TCF transactivating complex,Oxidative Stress Induced Senescence,RHO GTPase Effectors,Senescence-Associated Secretory Phenotype (SASP),TCF dependent signaling in response to WNT
HERPUD1	homocysteine-inducible, endoplasmic reticulum stress-inducible, ubiquitin-like domain member 1	1	0	-	-	-	-
HEY1	hairy/enhancer-of-split related with YRPW motif 1	10	0	-	-	-	-
HIP1	huntingtin interacting protein 1	13	0	-	-	-	-
HIST1H3B	histone cluster 1, H3b	7	0	-	Oncogene	Amplification; Damaging mutation	-
HIST1H4I	histone 1, H4i (H4FM)	8	0	-	-	-	-
HLF	hepatic leukemia factor	5	0	-	-	-	-
HMGA1	high mobility group AT-hook 1	4	0	-	-	-	-
HMGA2	high mobility group AT-hook 2 (HMGIC)	11	0	-	-	-	-
HNF1A	HNF1 homeobox A	5	0	-	Tumour suppressor	Homozygous deletion; Truncating/Damaging mutation	-
HNRNPA2B1	heterogeneous nuclear ribonucleoprotein A2/B1	5	5	-	Oncogene	Amplification; Damaging mutation; Structural variation	-
HOOK3	hook homolog 3	13	0	-	-	-	-
HOXA11	homeo box A11	7	0	-	-	-	-
HOXA13	homeo box A13	6	0	-	-	-	-
HOXA9	homeo box A9	6	0	-	-	-	-
HOXC11	homeo box C11	2	0	-	-	-	-
HOXC13	homeo box C13	1	0	-	-	-	-
HOXD11	homeo box D11	1	0	-	-	-	-
HOXD13	homeo box D13	2	0	-	-	-	-
HRAS	v-Ha-ras Harvey rat sarcoma viral O homolog	6	6	-	Oncogene	Amplification; Damaging mutation	ARMS-mediated activation,Activation of NMDA receptor upon glutamate binding and postsynaptic events,C-type lectin receptors (CLRs),CD209 (DC-SIGN) signaling,CREB phosphorylation through the activation of Ras,Constitutive Signaling by EGFRvIII,Constitutive Signaling by Ligand-Responsive EGFR Cancer Variants,DAP12 interactions,DAP12 signaling,Downstream signal transduction,Downstream signaling even…
HSP90AA1	heat shock protein 90kDa alpha (cytosolic), class A member 1	7	0	-	-	-	-
HSP90AB1	heat shock protein 90kDa alpha (cytosolic), class B member 1	16	0	-	-	-	-
IDH1	isocitrate dehydrogenase 1 (NADP+), soluble	2	2	-	Oncogene	Amplification; Damaging mutation	-
IDH2	isocitrate dehydrogenase 2 (NADP+), mitochondrial	7	7	-	Oncogene	Amplification; Damaging mutation	-
IKZF1	IKAROS family zinc finger 1	12	4	-	Tumour suppressor	Homozygous deletion; Truncating/Damaging mutation; Structural variation	-
IL2	interleukin 2	1	0	-	-	-	-
IL21R	interleukin 21 receptor	10	0	-	-	-	-
IL6ST	interleukin 6 signal transducer (gp130, oncostatin M receptor)	3	0	-	-	-	-
IL7R	interleukin 7 receptor	15	12	-	Oncogene	Amplification; Damaging mutation	Interleukin-7 signaling,Signaling by Interleukins
IRF4	interferon regulatory factor 4	3	3	-	Oncogene or Tumour suppressor	Amplification; Homozygous deletion; Truncating/Damaging mutation; Structural variation	-
ITK	IL2-inducible T-cell kinase	3	2	-	Oncogene	Amplification; Damaging mutation; Structural variation	Fc epsilon receptor (FCERI) signaling
JAK1	Janus kinase 1	6	5	-	Oncogene	Amplification; Damaging mutation	ARMS-mediated activation,DAP12 interactions,DAP12 signaling,Downstream signal transduction,FCERI mediated MAPK activation,Fc epsilon receptor (FCERI) signaling,Frs2-mediated activation,G beta:gamma signalling through PI3Kgamma,G-protein beta:gamma signalling,GPVI-mediated activation cascade,GRB2 events in EGFR signaling,Gastrin-CREB signalling pathway via PKC and MAPK,IGF1R signaling cascade,IRS-…
JAK2	Janus kinase 2	2	1	-	Oncogene	Amplification; Damaging mutation; Structural variation	ARMS-mediated activation,DAP12 interactions,DAP12 signaling,Downstream signal transduction,FCERI mediated MAPK activation,Fc epsilon receptor (FCERI) signaling,Frs2-mediated activation,G beta:gamma signalling through PI3Kgamma,G-protein beta:gamma signalling,GPVI-mediated activation cascade,GRB2 events in EGFR signaling,Gastrin-CREB signalling pathway via PKC and MAPK,IGF1R signaling cascade,IRS-…
JAK3	Janus kinase 3	3	3	-	Oncogene	Amplification; Damaging mutation	ARMS-mediated activation,DAP12 interactions,DAP12 signaling,Downstream signal transduction,FCERI mediated MAPK activation,Fc epsilon receptor (FCERI) signaling,Frs2-mediated activation,G beta:gamma signalling through PI3Kgamma,G-protein beta:gamma signalling,GPVI-mediated activation cascade,GRB2 events in EGFR signaling,Gastrin-CREB signalling pathway via PKC and MAPK,IGF1R signaling cascade,IRS-…
JAZF1	juxtaposed with another zinc finger gene 1	9	0	-	-	-	-
KAT6A	K(lysine) acetyltransferase 6A	13	12	3	Oncogene	Amplification; Damaging mutation; Structural variation	Regulation of TP53 Activity,Regulation of TP53 Activity through Acetylation,Transcriptional Regulation by TP53
KAT6B	K(lysine) acetyltransferase 6B	11	0	-	-	-	-
KCNJ5	potassium inwardly-rectifying channel; subfamily J; member 5	5	4	-	Oncogene	Amplification; Damaging mutation	-
KDM5A	lysine (K)-specific demethylase 5A, JARID1A	11	0	-	-	-	-
KDM5C	lysine (K)-specific demethylase 5C (JARID1C)	1	1	-	Tumour suppressor	Homozygous deletion; Truncating/Damaging mutation	-
KDM6A	lysine (K)-specific demethylase 6A, UTX	9	4	-	Tumour suppressor	Homozygous deletion; Truncating/Damaging mutation	Activation of anterior HOX genes in hindbrain development during early embryogenesis
KIAA1549	KIAA1549	6	0	-	-	-	-
KIF5B	kinesin family member 5B	8	0	-	-	-	-
KIT	v-kit Hardy-Zuckerman 4 feline sarcoma viral O homolog	3	3	-	Oncogene	Amplification; Damaging mutation	ARMS-mediated activation,Constitutive Signaling by Aberrant PI3K in Cancer,DAP12 interactions,DAP12 signaling,Downstream signal transduction,Downstream signaling events of B Cell Receptor (BCR),FCERI mediated MAPK activation,Fc epsilon receptor (FCERI) signaling,Frs2-mediated activation,GAB1 signalosome,GRB2 events in EGFR signaling,Gastrin-CREB signalling pathway via PKC and MAPK,IGF1R signaling…
KLF4	Kruppel-like factor 4	2	2	-	Oncogene	Amplification; Damaging mutation	-
KLF6	Kruppel-like factor 6	6	1	-	Tumour suppressor	Homozygous deletion; Truncating/Damaging mutation	-
KLK2	kallikrein-related peptidase 2	5	0	-	-	-	-
KMT2A	lysine (K)-specific methyltransferase 2A	12	11	-	Oncogene	Amplification; Damaging mutation; Structural variation	PKMTs methylate histone lysines
KMT2C	lysine (K)-specific methyltransferase 2C	12	9	-	Tumour suppressor	Homozygous deletion; Truncating/Damaging mutation	Activation of anterior HOX genes in hindbrain development during early embryogenesis,PKMTs methylate histone lysines
KMT2D	lysine (K)-specific methyltransferase 2D	6	5	-	Tumour suppressor	Homozygous deletion; Truncating/Damaging mutation	Activation of anterior HOX genes in hindbrain development during early embryogenesis,Deactivation of the beta-catenin transactivating complex,Formation of the beta-catenin:TCF transactivating complex,PKMTs methylate histone lysines,TCF dependent signaling in response to WNT
KRAS	v-Ki-ras2 Kirsten rat sarcoma 2 viral O homolog	39	39	1,3,6	Oncogene	Amplification; Damaging mutation	ARMS-mediated activation,C-type lectin receptors (CLRs),CD209 (DC-SIGN) signaling,Constitutive Signaling by EGFRvIII,Constitutive Signaling by Ligand-Responsive EGFR Cancer Variants,DAP12 interactions,DAP12 signaling,Downstream signal transduction,Downstream signaling events of B Cell Receptor (BCR),Downstream signaling of activated FGFR1,Downstream signaling of activated FGFR2,Downstream signali…
KTN1	kinectin 1 (kinesin receptor)	5	0	-	-	-	-
LASP1	LIM and SH3 protein 1	15	14	1	-	-	-
LCK	lymphocyte-specific protein tyrosine kinase	6	0	-	-	-	-
LCP1	lymphocyte cytosolic protein 1 (L-plastin)	19	0	-	-	-	-
LHFP	lipoma HMGIC fusion partner	20	15	1	-	-	-
LIFR	leukemia inhibitory factor receptor	19	0	-	-	-	-
LMO2	LIM domain only 2 (rhombotin-like 1) (RBTN2)	3	0	-	-	-	-
LPP	LIM domain containing preferred translocation partner in lipoma	10	0	-	-	-	-
LRIG3	leucine-rich repeats and immunoglobulin-like domains 3	6	0	-	-	-	-
LYL1	lymphoblastic leukemia derived sequence 1	1	0	-	-	-	-
MAF	v-maf musculoaponeurotic fibrosarcoma O homolog	1	0	-	-	-	-
MAFB	v-maf musculoaponeurotic fibrosarcoma O homolog B (avian)	30	0	-	-	-	-
MAML2	mastermind-like 2 (Drosophila)	11	11	-	Oncogene	Amplification; Damaging mutation; Structural variation	Constitutive Signaling by NOTCH1 HD+PEST Domain Mutants,Constitutive Signaling by NOTCH1 PEST Domain Mutants,NICD traffics to nucleus,NOTCH1 Intracellular Domain Regulates Transcription,Notch-HLH transcription pathway,Pre-NOTCH Expression and Processing,Pre-NOTCH Transcription and Translation,Signaling by NOTCH1,Signaling by NOTCH1 HD+PEST Domain Mutants in Cancer,Signaling by NOTCH1 PEST Domain …
MAP2K1	mitogen-activated protein kinase kinase 1	3	1	-	Oncogene	Amplification; Damaging mutation	ARMS-mediated activation,Activated TLR4 signalling,DAP12 interactions,DAP12 signaling,Downstream signal transduction,FCERI mediated MAPK activation,Fc epsilon receptor (FCERI) signaling,Frs2-mediated activation,GRB2 events in EGFR signaling,Gastrin-CREB signalling pathway via PKC and MAPK,IGF1R signaling cascade,IRS-mediated signalling,IRS-related events triggered by IGF1R,Insulin receptor signal…
MAP2K4	mitogen-activated protein kinase kinase 4	8	7	-	Tumour suppressor	Homozygous deletion; Truncating/Damaging mutation	Activated TLR4 signalling,FCERI mediated MAPK activation,Fc epsilon receptor (FCERI) signaling,MyD88-independent TLR3/TLR4 cascade,Oxidative Stress Induced Senescence,Signaling by Interleukins,TRIF-mediated TLR3/TLR4 signaling,Toll Like Receptor 3 (TLR3) Cascade,Toll Like Receptor 4 (TLR4) Cascade,Toll-Like Receptors Cascades
MAX	Myc associated factor X	4	0	-	Tumour suppressor	Homozygous deletion; Truncating/Damaging mutation	-
MDM2	Mdm2 p53 binding protein homolog	16	16	-	Oncogene	Amplification; Damaging mutation	AKT phosphorylates targets in the cytosol,Constitutive Signaling by AKT1 E17K in Cancer,DAP12 interactions,DAP12 signaling,Deubiquitination,Downstream signal transduction,Downstream signaling events of B Cell Receptor (BCR),Fc epsilon receptor (FCERI) signaling,G1/S DNA Damage Checkpoints,GAB1 signalosome,NGF signalling via TRKA from the plasma membrane,Oncogene Induced Senescence,Oxidative Stres…
MDM4	Mdm4 p53 binding protein homolog	4	3	-	Oncogene	Amplification; Damaging mutation	Deubiquitination,G1/S DNA Damage Checkpoints,Oncogene Induced Senescence,Oxidative Stress Induced Senescence,Regulation of TP53 Activity,Regulation of TP53 Activity through Methylation,Regulation of TP53 Activity through Phosphorylation,Regulation of TP53 Degradation,Regulation of TP53 Expression and Degradation,Stabilization of p53,Transcriptional Regulation by TP53,Ub-specific processing protea…
MECOM	MDS1 and EVI1 complex locus	21	21	1	Oncogene	Amplification; Damaging mutation; Structural variation	PKMTs methylate histone lysines
MED12	mediator complex subunit 12	3	3	-	Oncogene	Amplification; Damaging mutation	-
MEN1	multiple endocrine neoplasia type 1 gene	5	2	-	Tumour suppressor	Homozygous deletion; Truncating/Damaging mutation	Deactivation of the beta-catenin transactivating complex,Formation of the beta-catenin:TCF transactivating complex,RHO GTPase Effectors,RHO GTPases activate IQGAPs,TCF dependent signaling in response to WNT
MET	met proto-O (hepatocyte growth factor receptor)	13	12	-	Oncogene	Amplification; Damaging mutation	ARMS-mediated activation,Constitutive Signaling by Aberrant PI3K in Cancer,DAP12 interactions,DAP12 signaling,Downstream signal transduction,Downstream signaling events of B Cell Receptor (BCR),FCERI mediated MAPK activation,Fc epsilon receptor (FCERI) signaling,Frs2-mediated activation,GAB1 signalosome,GRB2 events in EGFR signaling,Gastrin-CREB signalling pathway via PKC and MAPK,IGF1R signaling…
MITF	microphthalmia-associated transcription factor	4	2	-	Oncogene	Amplification; Damaging mutation	SUMOylation of transcription factors
MKL1	megakaryoblastic leukemia (translocation) 1	8	0	-	-	-	-
MLF1	myeloid leukemia factor 1	2	0	-	-	-	-
MLH1	E.coli MutL homolog gene	3	0	-	Tumour suppressor	Homozygous deletion; Truncating/Damaging mutation	-
MLLT1	myeloid/lymphoid or mixed-lineage leukemia (trithorax homolog, Drosophila); translocated to, 1 (ENL)	1	0	-	-	-	-
MLLT10	myeloid/lymphoid or mixed-lineage leukemia (trithorax homolog, Drosophila); translocated to, 10 (AF10)	7	0	-	-	-	-
MLLT11	myeloid/lymphoid or mixed-lineage leukemia (trithorax homolog, Drosophila); translocated to, 11	11	0	-	-	-	-
MLLT3	myeloid/lymphoid or mixed-lineage leukemia (trithorax homolog, Drosophila); translocated to, 3 (AF9)	10	3	1	Oncogene	Amplification; Damaging mutation; Structural variation	-
MLLT4	myeloid/lymphoid or mixed-lineage leukemia (trithorax homolog, Drosophila); translocated to, 4 (AF6)	8	0	-	-	-	-
MLLT6	myeloid/lymphoid or mixed-lineage leukemia (trithorax homolog, Drosophila); translocated to, 6 (AF17)	13	13	1	-	-	-
MN1	meningioma (disrupted in balanced translocation) 1	3	0	-	-	-	-
MNX1	motor neuron and pancreas homeobox 1	3	0	-	-	-	-
MPL	myeloproliferative leukaemia virus O, thrombopoietin receptor	5	0	-	Oncogene	Amplification; Damaging mutation	-
MSH2	mutS homolog 2 (E. coli)	8	2	-	Tumour suppressor	Homozygous deletion; Truncating/Damaging mutation	TP53 Regulates Transcription of DNA Repair Genes,Transcriptional Regulation by TP53
MSI2	musashi homolog 2 (Drosophila)	10	0	-	-	-	-
MSN	moesin	5	0	-	-	-	-
MTCP1	mature T-cell proliferation 1	6	0	-	-	-	-
MUC1	mucin 1, transmembrane	13	0	-	-	-	-
MUTYH	mutY homolog (E. coli)	2	0	-	-	-	-
MYB	v-myb myeloblastosis viral O homolog	8	8	5	Oncogene	Amplification; Damaging mutation; Structural variation	-
MYC	v-myc myelocytomatosis viral O homolog (avian)	55	55	6	Oncogene	Amplification; Damaging mutation; Structural variation	Constitutive Signaling by NOTCH1 HD+PEST Domain Mutants,Constitutive Signaling by NOTCH1 PEST Domain Mutants,Cyclin A:Cdk2-associated events at S phase entry,Cyclin E associated events during G1/S transition,Deubiquitination,Formation of the beta-catenin:TCF transactivating complex,G1/S Transition,Mitotic G1-G1/S phases,NOTCH1 Intracellular Domain Regulates Transcription,Signaling by NOTCH1,Signa…
MYCL	v-myc avian myelocytomatosis viral O lung carcinoma derived homolog	7	7	-	Oncogene	Amplification; Damaging mutation	-
MYCN	v-myc myelocytomatosis viral related O, neuroblastoma derived (avian)	1	1	-	Oncogene	Amplification; Damaging mutation	-
MYD88	myeloid differentiation primary response gene (88)	1	1	4	Oncogene	Amplification; Damaging mutation	Activated TLR4 signalling,MyD88-independent TLR3/TLR4 cascade,RIG-I/MDA5 mediated induction of IFN-alpha/beta pathways,Signaling by Interleukins,TRIF-mediated TLR3/TLR4 signaling,Toll Like Receptor 3 (TLR3) Cascade,Toll Like Receptor 4 (TLR4) Cascade,Toll-Like Receptors Cascades
MYH11	myosin, heavy polypeptide 11, smooth muscle	10	0	-	-	-	-
MYH9	myosin, heavy polypeptide 9, non-muscle	7	0	-	-	-	-
NACA	nascent-polypeptide-associated complex alpha polypeptide	2	0	-	-	-	-
NBN	nibrin	15	0	-	-	-	-
NCOA1	nuclear receptor coactivator 1	6	0	-	-	-	-
NCOA2	nuclear receptor coactivator 2 (TIF2)	9	0	-	-	-	-
NDRG1	N-myc downstream regulated 1	23	0	-	-	-	-
NF1	neurofibromatosis type 1 gene	14	3	-	Tumour suppressor	Homozygous deletion; Truncating/Damaging mutation	ARMS-mediated activation,DAP12 interactions,DAP12 signaling,Downstream signal transduction,FCERI mediated MAPK activation,Fc epsilon receptor (FCERI) signaling,Frs2-mediated activation,GRB2 events in EGFR signaling,Gastrin-CREB signalling pathway via PKC and MAPK,IGF1R signaling cascade,IRS-mediated signalling,IRS-related events triggered by IGF1R,Insulin receptor signalling cascade,Interleukin r…
NF2	neurofibromatosis type 2 gene	2	1	-	Tumour suppressor	Homozygous deletion; Truncating/Damaging mutation	RHO GTPase Effectors
NFE2L2	nuclear factor (erythroid-derived 2)-like 2 (NRF2)	4	1	-	Oncogene	Amplification; Damaging mutation	-
NFIB	nuclear factor I/B	7	0	-	-	-	-
NFKB2	nuclear factor of kappa light polypeptide gene enhancer in B-cells 2 (p49/p100)	1	0	-	-	-	-
NIN	ninein (GSK3B interacting protein)	9	0	-	-	-	-
NKX2-1	NK2 homeobox 1	5	0	-	Oncogene	Amplification; Damaging mutation	-
NONO	non-POU domain containing, octamer-binding	1	0	-	-	-	-
NOTCH1	Notch homolog 1, translocation-associated (Drosophila) (TAN1)	18	10	-	Tumour suppressor	Homozygous deletion; Truncating/Damaging mutation; Structural variation	Constitutive Signaling by NOTCH1 HD+PEST Domain Mutants,Constitutive Signaling by NOTCH1 PEST Domain Mutants,NICD traffics to nucleus,NOTCH1 Intracellular Domain Regulates Transcription,Notch-HLH transcription pathway,Pre-NOTCH Expression and Processing,Pre-NOTCH Transcription and Translation,Signaling by NOTCH1,Signaling by NOTCH1 HD+PEST Domain Mutants in Cancer,Signaling by NOTCH1 PEST Domain …
NOTCH2	Notch homolog 2	6	0	-	Tumour suppressor	Homozygous deletion; Truncating/Damaging mutation	-
NPM1	nucleophosmin (nucleolar phosphoprotein B23, numatrin)	1	1	-	Tumour suppressor	Homozygous deletion; Truncating/Damaging mutation; Structural variation	TP53 Regulates Transcription of Cell Cycle Genes,TP53 regulates transcription of additional cell cycle genes whose exact role in the p53 pathway remain uncertain,Transcriptional Regulation by TP53,Transcriptional regulation by the AP-2 (TFAP2) family of transcription factors
NR4A3	nuclear receptor subfamily 4, group A, member 3 (NOR1)	2	0	-	-	-	-
NRAS	neuroblastoma RAS viral (v-ras) O homolog	5	3	-	Oncogene	Amplification; Damaging mutation	ARMS-mediated activation,C-type lectin receptors (CLRs),CD209 (DC-SIGN) signaling,Constitutive Signaling by EGFRvIII,Constitutive Signaling by Ligand-Responsive EGFR Cancer Variants,DAP12 interactions,DAP12 signaling,Downstream signal transduction,Downstream signaling events of B Cell Receptor (BCR),Downstream signaling of activated FGFR1,Downstream signaling of activated FGFR2,Downstream signali…
NSD1	nuclear receptor binding SET domain protein 1	7	6	-	Oncogene	Amplification; Damaging mutation; Structural variation	PKMTs methylate histone lysines
NT5C2	5'-nucleotidase, cytosolic II	3	2	-	Oncogene	Amplification; Damaging mutation	-
NTRK1	neurotrophic tyrosine kinase, receptor, type 1	7	7	-	Oncogene	Amplification; Damaging mutation; Structural variation	ARMS-mediated activation,Frs2-mediated activation,NGF signalling via TRKA from the plasma membrane,PI3K/AKT activation,Prolonged ERK activation events,Signalling to ERKs,Signalling to RAS,Signalling to p38 via RIT and RIN
NTRK3	neurotrophic tyrosine kinase, receptor, type 3	11	10	-	Oncogene	Amplification; Damaging mutation; Structural variation	-
NUMA1	nuclear mitotic apparatus protein 1	18	0	-	-	-	-
NUP214	nucleoporin 214kDa (CAN)	5	0	-	-	-	-
NUP98	nucleoporin 98kDa	5	0	-	-	-	-
NUTM1	NUT midline carcinoma, family member 1	2	0	-	-	-	-
NUTM2A	NUT family member 2A	1	0	-	-	-	-
NUTM2B	NUT family member 2B	7	0	-	-	-	-
OLIG2	oligodendrocyte lineage transcription factor 2 (BHLHB1)	4	0	-	-	-	-
P2RY8	purinergic receptor P2Y, G-protein coupled, 8	21	2	-	Oncogene	Amplification; Damaging mutation; Structural variation	-
PAFAH1B2	platelet-activating factor acetylhydrolase, isoform Ib, beta subunit 30kDa	5	0	-	-	-	-
PALB2	partner and localizer of BRCA2	5	1	-	Tumour suppressor	Homozygous deletion; Truncating/Damaging mutation	-
PATZ1	-	1	0	-	-	-	-
PAX3	paired box gene 3	1	0	-	-	-	-
PAX5	paired box gene 5 (B-cell lineage specific activator protein)	12	0	-	Tumour suppressor	Homozygous deletion; Truncating/Damaging mutation; Structural variation	-
PAX7	paired box gene 7	3	0	-	-	-	-
PAX8	paired box gene 8	3	0	-	-	-	-
PBRM1	polybromo 1	12	8	-	Tumour suppressor	Homozygous deletion; Truncating/Damaging mutation	RMTs methylate histone arginines
PBX1	pre-B-cell leukemia transcription factor 1	8	0	-	-	-	-
PCM1	pericentriolar material 1 (PTC4)	4	0	-	-	-	-
PCSK7	proprotein convertase subtilisin/kexin type 7	5	0	-	-	-	-
PDCD1LG2	programmed cell death 1 ligand 2	3	0	-	-	-	-
PDE4DIP	phosphodiesterase 4D interacting protein (myomegalin)	5	0	-	-	-	-
PDGFB	platelet-derived growth factor beta polypeptide (simian sarcoma viral (v-sis) O homolog)	2	0	-	-	-	-
PDGFRA	platelet-derived growth factor, alpha-receptor	6	6	-	Oncogene	Amplification; Damaging mutation; Structural variation	ARMS-mediated activation,Constitutive Signaling by Aberrant PI3K in Cancer,DAP12 interactions,DAP12 signaling,Downstream signal transduction,Downstream signaling events of B Cell Receptor (BCR),FCERI mediated MAPK activation,Fc epsilon receptor (FCERI) signaling,Frs2-mediated activation,GAB1 signalosome,GRB2 events in EGFR signaling,Gastrin-CREB signalling pathway via PKC and MAPK,IGF1R signaling…
PDGFRB	platelet-derived growth factor receptor, beta polypeptide	4	4	-	Oncogene	Amplification; Damaging mutation; Structural variation	ARMS-mediated activation,Constitutive Signaling by Aberrant PI3K in Cancer,DAP12 interactions,DAP12 signaling,Downstream signal transduction,Downstream signaling events of B Cell Receptor (BCR),FCERI mediated MAPK activation,Fc epsilon receptor (FCERI) signaling,Frs2-mediated activation,GAB1 signalosome,GRB2 events in EGFR signaling,Gastrin-CREB signalling pathway via PKC and MAPK,IGF1R signaling…
PER1	period homolog 1 (Drosophila)	2	0	-	-	-	-
PHF6	PHD finger protein 6	2	2	-	Tumour suppressor	Homozygous deletion; Truncating/Damaging mutation	-
PHOX2B	paired-like homeobox 2b	3	0	-	Tumour suppressor	Homozygous deletion; Truncating/Damaging mutation	-
PICALM	phosphatidylinositol binding clathrin assembly protein (CALM)	11	11	-	Oncogene	Amplification; Damaging mutation; Structural variation	-
PIK3CA	phosphoinositide-3-kinase, catalytic, alpha polypeptide	23	23	3	Oncogene	Amplification; Damaging mutation	CD28 co-stimulation,CD28 dependent PI3K/Akt signaling,Constitutive Signaling by Aberrant PI3K in Cancer,Constitutive Signaling by EGFRvIII,Constitutive Signaling by Ligand-Responsive EGFR Cancer Variants,Costimulation by the CD28 family,DAP12 interactions,DAP12 signaling,Downstream signal transduction,Downstream signaling events of B Cell Receptor (BCR),Downstream signaling of activated FGFR1,Dow…
PIK3R1	phosphoinositide-3-kinase, regulatory subunit 1 (alpha)	4	4	-	Tumour suppressor	Homozygous deletion; Truncating/Damaging mutation	Antigen activates B Cell Receptor (BCR) leading to generation of second messengers,CD28 co-stimulation,CD28 dependent PI3K/Akt signaling,Constitutive Signaling by Aberrant PI3K in Cancer,Constitutive Signaling by EGFRvIII,Constitutive Signaling by Ligand-Responsive EGFR Cancer Variants,Costimulation by the CD28 family,DAP12 interactions,DAP12 signaling,Downstream signal transduction,Downstream si…
PIM1	pim-1 O	8	8	-	Oncogene	Amplification; Damaging mutation; Structural variation	-
PLAG1	pleiomorphic adenoma gene 1	5	0	-	-	-	-
PML	promyelocytic leukemia	1	0	-	-	-	-
PMS1	PMS1 postmeiotic segregation increased 1 (S. cerevisiae)	3	0	-	Tumour suppressor	Homozygous deletion; Truncating/Damaging mutation	-
PMS2	PMS2 postmeiotic segregation increased 2 (S. cerevisiae)	6	0	-	-	-	-
POT1	protection of telomeres 1	1	0	-	Oncogene	Amplification; Damaging mutation	-
POU2AF1	POU domain, class 2, associating factor 1 (OBF1)	1	0	-	-	-	-
POU5F1	POU domain, class 5, transcription factor 1	18	0	-	-	-	-
PPARG	peroxisome proliferative activated receptor, gamma	2	0	-	-	-	-
PPP2R1A	protein phosphatase 2, regulatory subunit A, alpha	7	7	-	Oncogene	Amplification; Damaging mutation	AMER1 mutants destabilize the destruction complex,APC truncation mutants have impaired AXIN binding,ARMS-mediated activation,AXIN missense mutants destabilize the destruction complex,AXIN mutants destabilize the destruction complex, activating WNT signaling,Activated TLR4 signalling,Beta-catenin phosphorylation cascade,CTLA4 inhibitory signaling,Costimulation by the CD28 family,Cyclin D associate…
PRCC	papillary renal cell carcinoma (translocation-associated)	7	0	-	-	-	-
PRDM1	PR domain containing 1, with ZNF domain	1	0	-	Tumour suppressor	Homozygous deletion; Truncating/Damaging mutation	-
PRDM16	PR domain containing 16	9	0	-	-	-	-
PRF1	perforin 1 (pore forming protein)	1	0	-	-	-	-
PRKAR1A	protein kinase, cAMP-dependent, regulatory, type I, alpha (tissue specific extinguisher 1)	11	11	-	Oncogene or Tumour suppressor	Amplification; Homozygous deletion; Truncating/Damaging mutation; Structural variation	DAP12 interactions,DAP12 signaling,Downstream signal transduction,NGF signalling via TRKA from the plasma membrane
PRRX1	paired related homeobox 1	6	0	-	-	-	-
PSIP1	PC4 and SFRS1 interacting protein 1 (LEDGF)	3	0	-	-	-	-
PTCH1	Homolog of Drosophila Patched gene	6	5	-	Tumour suppressor	Homozygous deletion; Truncating/Damaging mutation	-
PTEN	phosphatase and tensin homolog gene	11	10	-	Tumour suppressor	Homozygous deletion; Truncating/Damaging mutation	DAP12 interactions,DAP12 signaling,Deubiquitination,Downstream signal transduction,Downstream signaling events of B Cell Receptor (BCR),Fc epsilon receptor (FCERI) signaling,GAB1 signalosome,NGF signalling via TRKA from the plasma membrane,Negative regulation of the PI3K/AKT network,Ovarian tumor domain proteases,PI3K events in ERBB4 signaling,PI3K/AKT activation,Role of LAT2/NTAL/LAB on calcium …
PTPN11	protein tyrosine phosphatase, non-receptor type 11	2	2	-	Oncogene	Amplification; Damaging mutation	Activated TLR4 signalling,CTLA4 inhibitory signaling,Constitutive Signaling by Aberrant PI3K in Cancer,Costimulation by the CD28 family,DAP12 interactions,DAP12 signaling,Downstream signal transduction,Downstream signaling events of B Cell Receptor (BCR),Downstream signaling of activated FGFR1,Downstream signaling of activated FGFR2,Downstream signaling of activated FGFR3,Downstream signaling of …
PTPRC	protein tyrosine phosphatase, receptor type, C	7	6	-	Tumour suppressor	Homozygous deletion; Truncating/Damaging mutation	-
RABEP1	rabaptin, RAB GTPase binding effector protein 1	7	0	-	-	-	-
RAC1	ras-related C3 botulinum toxin substrate 1 (rho family, small GTP binding protein Rac1)	4	2	-	Oncogene	Amplification; Damaging mutation	CD28 co-stimulation,Costimulation by the CD28 family,DAP12 interactions,DAP12 signaling,FCERI mediated MAPK activation,Fc epsilon receptor (FCERI) signaling,GPVI-mediated activation cascade,PTK6 Regulates RHO GTPases, RAS GTPase and MAP kinases,RHO GTPase Effectors,RHO GTPases activate IQGAPs,Signal transduction by L1,VEGFA-VEGFR2 Pathway,VEGFR2 mediated vascular permeability
RAD21	RAD21 homolog (S. pombe)	18	1	-	Tumour suppressor	Homozygous deletion; Truncating/Damaging mutation	-
RAD51B	RAD51 paralog B	14	0	-	-	-	-
RAF1	v-raf-1 murine leukemia viral O homolog 1	2	1	-	Oncogene	Amplification; Damaging mutation; Structural variation	ARMS-mediated activation,Activation of NMDA receptor upon glutamate binding and postsynaptic events,C-type lectin receptors (CLRs),CD209 (DC-SIGN) signaling,CREB phosphorylation through the activation of Ras,DAP12 interactions,DAP12 signaling,Downstream signal transduction,FCERI mediated MAPK activation,Fc epsilon receptor (FCERI) signaling,Frs2-mediated activation,GRB2 events in EGFR signaling,G…
RALGDS	ral guanine nucleotide dissociation stimulator	4	0	-	-	-	-
RANBP17	RAN binding protein 17	6	0	-	-	-	-
RAP1GDS1	RAP1, GTP-GDP dissociation stimulator 1	3	0	-	-	-	-
RARA	retinoic acid receptor, alpha	35	28	1	-	-	Activation of anterior HOX genes in hindbrain development during early embryogenesis
RB1	retinoblastoma gene	26	5	-	Tumour suppressor	Homozygous deletion; Truncating/Damaging mutation	Cyclin A:Cdk2-associated events at S phase entry,Cyclin D associated events in G1,Cyclin E associated events during G1/S transition,G1 Phase,G1/S Transition,Mitotic G1-G1/S phases
RBM15	RNA binding motif protein 15	1	0	-	-	-	-
RECQL4	RecQ protein-like 4	19	19	1	-	-	-
REL	v-rel reticuloendotheliosis viral O homolog (avian)	2	1	-	Oncogene	Amplification; Damaging mutation	Downstream signaling events of B Cell Receptor (BCR),Signaling by the B Cell Receptor (BCR)
RET	ret proto-O	8	8	-	Oncogene	Amplification; Damaging mutation; Structural variation	ARMS-mediated activation,DAP12 interactions,DAP12 signaling,Downstream signal transduction,FCERI mediated MAPK activation,Fc epsilon receptor (FCERI) signaling,Frs2-mediated activation,GRB2 events in EGFR signaling,Gastrin-CREB signalling pathway via PKC and MAPK,IGF1R signaling cascade,IRS-mediated signalling,IRS-related events triggered by IGF1R,Insulin receptor signalling cascade,Interleukin r…
RHOH	ras homolog family member H	1	0	-	-	-	-
RMI2	RecQ mediated genome instability 2	6	0	-	-	-	-
RNF213	ring finger protein 213	5	0	-	-	-	-
RNF43	ring finger protein 43	10	10	-	Tumour suppressor	Homozygous deletion; Truncating/Damaging mutation	Signaling by WNT in cancer,TCF dependent signaling in response to WNT
ROS1	v-ros UR2 sarcoma virus O homolog 1 (avian)	7	0	-	Oncogene	Amplification; Damaging mutation; Structural variation	-
RPL10	ribosomal protein L10	1	1	-	Oncogene	Amplification; Damaging mutation	-
RPL22	ribosomal protein L22 (EAP)	4	4	-	Oncogene	Amplification; Damaging mutation; Structural variation	-
RPN1	ribophorin I	2	0	-	-	-	-
RUNX1	runt-related transcription factor 1 (AML1)	32	32	1	Tumour suppressor	Homozygous deletion; Truncating/Damaging mutation; Structural variation	-
RUNX1T1	runt-related transcription factor 1; translocated to, 1 (cyclin D-related)	18	18	-	Oncogene	Amplification; Damaging mutation; Structural variation	-
SBDS	Shwachman-Bodian-Diamond syndrome protein	12	10	1	-	-	-
SDC4	syndecan 4	35	0	-	-	-	-
SDHAF2	succinate dehydrogenase complex assembly factor 2	1	0	-	-	-	-
SDHB	succinate dehydrogenase complex, subunit B, iron sulfur (Ip)	2	0	-	-	-	-
SDHC	succinate dehydrogenase complex, subunit C, integral membrane protein, 15kDa	6	0	-	-	-	-
SDHD	succinate dehydrogenase complex, subunit D, integral membrane protein	1	0	-	-	-	-
SEPT5	septin 5	2	0	-	-	-	-
SEPT6	septin 6	1	0	-	-	-	-
SEPT9	septin 9	7	6	-	Oncogene	Amplification; Damaging mutation; Structural variation	-
SET	SET translocation	3	0	-	-	-	-
SETBP1	SET binding protein 1	15	12	-	Oncogene	Amplification; Damaging mutation; Structural variation	-
SETD2	SET domain containing 2	7	4	-	Tumour suppressor	Homozygous deletion; Truncating/Damaging mutation	PKMTs methylate histone lysines
SF3B1	splicing factor 3b, subunit 1, 155kDa	9	9	-	Oncogene	Amplification; Damaging mutation	-
SFPQ	splicing factor proline/glutamine rich(polypyrimidine tract binding protein associated)	2	2	-	Oncogene	Amplification; Damaging mutation; Structural variation	-
SH2B3	SH2B adaptor protein 3	2	0	-	Tumour suppressor	Homozygous deletion; Truncating/Damaging mutation	-
SH3GL1	SH3-domain GRB2-like 1 (EEN)	3	0	-	-	-	-
SLC45A3	solute carrier family 45, member 3	4	0	-	-	-	-
SMAD4	SMAD family member 4	49	45	1,3,4,5,6	Tumour suppressor	Homozygous deletion; Truncating/Damaging mutation	Deubiquitination,Ub-specific processing proteases
SMARCA4	SWI/SNF related, matrix associated, actin dependent regulator of chromatin, subfamily a, member 4	21	18	3,4,5,6	Tumour suppressor	Homozygous deletion; Truncating/Damaging mutation	Formation of the beta-catenin:TCF transactivating complex,Interleukin-7 signaling,RMTs methylate histone arginines,Signaling by Interleukins,TCF dependent signaling in response to WNT
SMARCB1	SWI/SNF related, matrix associated, actin dependent regulator of chromatin, subfamily b, member 1	5	3	-	Tumour suppressor	Homozygous deletion; Truncating/Damaging mutation	RMTs methylate histone arginines
SMARCE1	SWI/SNF related, matrix associated, actin dependent regulator of chromatin, subfamily e, member 1	27	23	1	-	-	RMTs methylate histone arginines
SMO	smoothened homolog (Drosophila)	3	2	-	Oncogene	Amplification; Damaging mutation	-
SNX29	-	15	0	-	-	-	-
SOCS1	suppressor of cytokine signaling 1	6	0	-	Tumour suppressor	Homozygous deletion; Truncating/Damaging mutation	-
SOX2	SRY (sex determining region Y)-box 2	8	7	6	Oncogene	Amplification; Damaging mutation	Deactivation of the beta-catenin transactivating complex,TCF dependent signaling in response to WNT
SPECC1	sperm antigen with calponin homology and coiled-coil domains 1	11	11	-	Oncogene	Amplification; Damaging mutation; Structural variation	-
SRGAP3	SLIT-ROBO Rho GTPase activating protein 3	12	0	-	-	-	-
SRSF2	serine/arginine-rich splicing factor 2	3	0	-	Oncogene	Amplification; Damaging mutation	-
SRSF3	serine/arginine-rich splicing factor 3	2	0	-	-	-	-
SS18	synovial sarcoma translocation, chromosome 18	11	8	1	-	-	-
SS18L1	synovial sarcoma translocation gene on chromosome 18-like 1	30	29	1	-	-	-
STAT3	signal transducer and activator of transcription 3 (acute-phase response factor)	9	8	1	Oncogene	Amplification; Damaging mutation	Association of TriC/CCT with target proteins during biosynthesis,Downstream signal transduction,FGFR1 mutant receptor activation,Interleukin-6 family signaling,Interleukin-6 signaling,NGF signalling via TRKA from the plasma membrane,Senescence-Associated Secretory Phenotype (SASP),Signaling by FGFR in disease,Signaling by FGFR1 in disease,Signaling by Interleukins,Signaling by cytosolic FGFR1 fus…
STAT5B	signal transducer and activator of transcription 5B	8	8	1	Oncogene	Amplification; Damaging mutation; Structural variation	Downstream signal transduction,FGFR1 mutant receptor activation,Interleukin-2 signaling,Interleukin-3, 5 and GM-CSF signaling,Interleukin-7 signaling,Prolactin receptor signaling,Signaling by FGFR in disease,Signaling by FGFR1 in disease,Signaling by Interleukins,Signaling by cytosolic FGFR1 fusion mutants
STIL	SCL/TAL1 interrupting locus	2	0	-	-	-	-
STK11	serine/threonine kinase 11 gene (LKB1)	11	3	-	Tumour suppressor	Homozygous deletion; Truncating/Damaging mutation	IGF1R signaling cascade,IRS-mediated signalling,IRS-related events triggered by IGF1R,Insulin receptor signalling cascade,PI3K Cascade,PKB-mediated events,Regulation of TP53 Activity,Regulation of TP53 Activity through Phosphorylation,Transcriptional Regulation by TP53,mTOR signalling
SUFU	suppressor of fused homolog (Drosophila)	3	0	-	Tumour suppressor	Homozygous deletion; Truncating/Damaging mutation	-
SUZ12	suppressor of zeste 12 homolog (Drosophila)	7	7	-	Oncogene	Amplification; Damaging mutation; Structural variation	Activation of anterior HOX genes in hindbrain development during early embryogenesis,Oxidative Stress Induced Senescence,PKMTs methylate histone lysines
TAF15	TAF15 RNA polymerase II, TATA box binding protein (TBP)-associated factor, 68kDa	3	1	1	-	-	-
TAL1	T-cell acute lymphocytic leukemia 1 (SCL)	1	0	-	-	-	-
TBL1XR1	transducin (beta)-like 1 X-linked receptor 1	7	1	-	Tumour suppressor	Homozygous deletion; Truncating/Damaging mutation	Constitutive Signaling by NOTCH1 HD+PEST Domain Mutants,Constitutive Signaling by NOTCH1 PEST Domain Mutants,NOTCH1 Intracellular Domain Regulates Transcription,Signaling by NOTCH1,Signaling by NOTCH1 HD+PEST Domain Mutants in Cancer,Signaling by NOTCH1 PEST Domain Mutants in Cancer,Signaling by NOTCH1 in Cancer
TCEA1	transcription elongation factor A (SII), 1	5	0	-	-	-	-
TCF12	transcription factor 12 (HTF4, helix-loop-helix transcription factors 4)	5	4	-	Oncogene	Amplification; Damaging mutation; Structural variation	-
TCF3	transcription factor 3 (E2A immunoglobulin enhancer binding factors E12/E47)	4	0	-	-	-	-
TCF7L2	transcription factor 7-like 2	3	3	-	Oncogene	Amplification; Damaging mutation; Structural variation	Deactivation of the beta-catenin transactivating complex,Formation of the beta-catenin:TCF transactivating complex,Signaling by WNT in cancer,TCF dependent signaling in response to WNT
TERT	telomerase reverse transcriptase	17	0	-	Oncogene	Amplification; Damaging mutation; Structural variation	-
TET1	tet methylcytosine dioxygenase 1	4	4	-	Oncogene or Tumour suppressor	Amplification; Homozygous deletion; Truncating/Damaging mutation; Structural variation	-
TET2	tet O family member 2	4	3	-	Tumour suppressor	Homozygous deletion; Truncating/Damaging mutation	-
TFEB	transcription factor EB	25	0	-	-	-	-
TFG	TRK-fused gene	1	0	-	-	-	-
TFPT	TCF3 (E2A) fusion partner (in childhood leukaemia)	9	0	-	-	-	-
TFRC	transferrin receptor (p90, CD71)	5	0	-	-	-	-
THRAP3	thyroid hormone receptor associated protein 3 (TRAP150)	9	0	-	-	-	-
TMPRSS2	transmembrane protease, serine 2	7	4	-	Oncogene	Amplification; Damaging mutation; Structural variation	-
TNFAIP3	tumor necrosis factor, alpha-induced protein 3	6	2	-	Tumour suppressor	Homozygous deletion; Truncating/Damaging mutation	Deubiquitination,NOD1/2 Signaling Pathway,Ovarian tumor domain proteases,RIG-I/MDA5 mediated induction of IFN-alpha/beta pathways,Regulation of TNFR1 signaling,TNF signaling,TNFR1-induced proapoptotic signaling
TNFRSF14	tumor necrosis factor receptor superfamily, member 14 (herpesvirus entry mediator)	5	0	-	Tumour suppressor	Homozygous deletion; Truncating/Damaging mutation	-
TNFRSF17	tumor necrosis factor receptor superfamily, member 17	8	0	-	-	-	-
TOP1	topoisomerase (DNA) I	33	0	-	-	-	-
TP53	tumor protein p53	201	197	1,2,3,4,5	Tumour suppressor	Homozygous deletion; Truncating/Damaging mutation; Structural variation	Association of TriC/CCT with target proteins during biosynthesis,DAP12 interactions,DAP12 signaling,DNA Double Strand Break Response,Deubiquitination,Downstream signal transduction,Downstream signaling events of B Cell Receptor (BCR),Fc epsilon receptor (FCERI) signaling,G1/S DNA Damage Checkpoints,GAB1 signalosome,Intrinsic Pathway for Apoptosis,NGF signalling via TRKA from the plasma membrane,O…
TPM3	tropomyosin 3	11	0	-	-	-	-
TPM4	tropomyosin 4	7	0	-	-	-	-
TPR	translocated promoter region	6	0	-	-	-	-
TRAF7	tumour necrosis factor receptor-associated factor 7	3	0	-	Tumour suppressor	Homozygous deletion; Truncating/Damaging mutation	-
TRIM24	tripartite motif containing 24	3	0	-	-	-	-
TRIM27	tripartite motif-containing 27	6	0	-	-	-	-
TRIM33	tripartite motif-containing 33 (PTC7,TIF1G)	7	0	-	-	-	-
TRIP11	thyroid hormone receptor interactor 11	4	0	-	-	-	-
TRRAP	transformation/transcription domain-associated protein	39	36	1	Oncogene	Amplification; Damaging mutation	Deubiquitination,Formation of the beta-catenin:TCF transactivating complex,TCF dependent signaling in response to WNT,Ub-specific processing proteases
TSC1	tuberous sclerosis 1 gene	3	1	-	Tumour suppressor	Homozygous deletion; Truncating/Damaging mutation	IGF1R signaling cascade,IRS-mediated signalling,IRS-related events triggered by IGF1R,Insulin receptor signalling cascade,PI3K Cascade,PKB-mediated events,TP53 Regulates Metabolic Genes,Transcriptional Regulation by TP53,mTOR signalling
TSC2	tuberous sclerosis 2 gene	4	1	-	Tumour suppressor	Homozygous deletion; Truncating/Damaging mutation	AKT phosphorylates targets in the cytosol,Constitutive Signaling by AKT1 E17K in Cancer,DAP12 interactions,DAP12 signaling,Downstream signal transduction,Downstream signaling events of B Cell Receptor (BCR),Fc epsilon receptor (FCERI) signaling,GAB1 signalosome,IGF1R signaling cascade,IRS-mediated signalling,IRS-related events triggered by IGF1R,Insulin receptor signalling cascade,NGF signalling …
TSHR	thyroid stimulating hormone receptor	3	0	-	Oncogene	Amplification; Damaging mutation	-
TTL	tubulin tyrosine ligase	4	0	-	-	-	-
U2AF1	U2 small nuclear RNA auxiliary factor 1	2	2	-	Oncogene	Amplification; Damaging mutation	-
UBR5	ubiquitin protein ligase E3 component n-recognin 5	20	3	-	Tumour suppressor	Homozygous deletion; Truncating/Damaging mutation	-
USP6	ubiquitin specific peptidase 6 (Tre-2 O)	2	0	-	-	-	-
VHL	von Hippel-Lindau syndrome gene	5	0	-	Tumour suppressor	Homozygous deletion; Truncating/Damaging mutation	-
VTI1A	vesicle transport through interaction with t-SNAREs homolog 1A	2	0	-	-	-	-
WHSC1	Wolf-Hirschhorn syndrome candidate 1(MMSET)	4	4	-	Oncogene	Amplification; Damaging mutation; Structural variation	DNA Double Strand Break Response,PKMTs methylate histone lysines,Recruitment and ATM-mediated phosphorylation of repair and signaling proteins at DNA double strand breaks
WHSC1L1	Wolf-Hirschhorn syndrome candidate 1-like 1 (NSD3)	15	0	-	-	-	-
WIF1	WNT inhibitory factor 1	10	0	-	-	-	-
WRN	Werner syndrome (RECQL2)	4	0	-	-	-	-
WT1	Wilms tumour 1 gene	3	0	-	Tumour suppressor	Homozygous deletion; Truncating/Damaging mutation; Structural variation	-
WWTR1	WW domain containing transcription regulator 1	2	0	-	-	-	-
XPA	xeroderma pigmentosum, complementation group A	1	0	-	-	-	-
XPC	xeroderma pigmentosum, complementation group C	4	0	-	-	-	-
XPO1	exportin 1 (CRM1 homolog, yeast)	1	1	-	Oncogene	Amplification; Damaging mutation	Deactivation of the beta-catenin transactivating complex,RHO GTPase Effectors,TCF dependent signaling in response to WNT
YWHAE	tyrosine 3-monooxygenase/tryptophan 5-monooxygenase activation protein, epsilon polypeptide (14-3-3 epsilon)	9	0	-	-	-	-
ZBTB16	zinc finger and BTB domain containing 16	4	4	-	Oncogene	Amplification; Damaging mutation; Structural variation	-
ZMYM2	-	11	9	-	Oncogene or Tumour suppressor	Amplification; Homozygous deletion; Truncating/Damaging mutation	FGFR1 mutant receptor activation,Signaling by FGFR in disease,Signaling by FGFR1 in disease,Signaling by cytosolic FGFR1 fusion mutants
ZNF331	zinc finger protein 331	11	0	-	-	-	-
ZNF384	zinc finger protein 384 (CIZ/NMP4)	9	0	-	-	-	-
ZNF521	zinc finger protein 521	36	35	1	Oncogene	Amplification; Damaging mutation; Structural variation	-
ZRSR2	zinc finger (CCCH type), RNA-binding motif and serine/arginine rich 2	1	0	-	Tumour suppressor	Homozygous deletion; Truncating/Damaging mutation	-

## Sheet: References
1	Secrier M, Li X, de Silva N, Eldridge MD, Contino G, Bornschein J, et al. Mutational signatures in esophageal adenocarcinoma define etiologically distinct subgroups with therapeutic relevance. Nat Genet 2016;48(10):1131-41.
2	Agrawal N, Jiao Y, Bettegowda C, Hutfless SM, Wang Y, David S, et al. Comparative Genomic Analysis of Esophageal Adenocarcinoma and Squamous Cell Carcinoma. Cancer Discovery 2012;2(10):899-905.
3	Dulak AM, Stojanov P, Peng S, Lawrence MS, Fox C, Stewart C, et al. Exome and whole-genome sequencing of esophageal adenocarcinoma identifies recurrent driver events and mutational complexity. Nat Genet 2013;45(5):478-86.
4	Weaver JMJ, Ross-Innes CS, Shannon N, Lynch AG, Forshew T, Barbera M, et al. Ordering of mutations in preinvasive disease stages of esophageal carcinogenesis. Nat Genet 2014;46(8):837-43.
5	Ross-Innes CS, Becq J, Warren A, Cheetham RK, Northen H, O'Donovan M, et al. Whole-genome sequencing provides new insights into the clonal architecture of Barrett's esophagus and esophageal adenocarcinoma. Nat Genet 2015;47:1038-46.
6	The Cancer Genome Atlas Research N. Integrated genomic characterization of oesophageal carcinoma. Nature 2017;541(7636):169-75.
7	Futreal PA, Coin L, Marshall M, Down T, Hubbard T, Wooster R, et al. A census of human cancer genes. Nat Rev Cancer 2004;4(3):177-83.
8	Vogelstein B, Papadopoulos N, Velculescu VE, Zhou S, Diaz LA, Jr., Kinzler KW. Cancer genome landscapes. Science 2013;339(6127):1546-58.
