# Supplementary material for: Patient-specific cancer genes contribute to recurrently perturbed pathways and establish therapeutic vulnerabilities in esophageal adenocarcinoma
Source: Nat Commun. 2019 Jul 15;10:3101. doi: 10.1038/s41467-019-10898-3 (PMC6629660; doi:10.1038/s41467-019-10898-3)
Supplement: Supplementary file 6 — Supplementary Data 3 [file 41467_2019_10898_MOESM6_ESM.xlsx]

## Sheet: Supplementary Data 3
Supplementary Data 3. Cancer helper genes in 261 EACs
Legend: List of 952 cancer helper genes in the 261 EACs. For each gene reported are the gene description; the number and percentage of samples where it is altered; the type of alteration; whether it was recently found as a known driver or a candidate cancer gene in EAC (marked with *) or other cancer types through large scale sequencing screenings, as reported in the NCG database (90); and the as…
				Type of alteration (n of samples)
Gene	Description	Total altered samples (n)	Total altered samples (%)	Gene gain	Gene loss	Gene translocation	Gene inversion	Gene insertion	Truncating	Non-truncating damaging	Gain of function	Reported as cancer genes in NCG (90)	Enriched pathways
ABCA1	ATP-binding cassette, sub-family A (ABC1), member 1	6	2.3	0	0	0	0	0	0	6	0	-	Fatty acid, triacylglycerol, and ketone body metabolism,Regulation of lipid metabolism by Peroxisome proliferator-activated receptor alpha (PPARalpha)
ABCC1	ATP-binding cassette, sub-family C (CFTR/MRP), member 1	10	3.8	6	0	1	0	0	0	3	0	-	-
ABI2	abl-interactor 2	2	0.8	1	0	0	0	0	0	1	0	-	Fcgamma receptor (FCGR) dependent phagocytosis,RHO GTPase Effectors,RHO GTPases Activate WASPs and WAVEs,Regulation of actin dynamics for phagocytic cup formation,VEGFA-VEGFR2 Pathway
ABLIM1	actin binding LIM protein 1	1	0.4	0	0	0	0	0	0	1	0	-	-
ABLIM3	actin binding LIM protein family, member 3	1	0.4	0	0	0	0	0	0	1	0	-	-
ABR	active BCR-related	4	1.5	4	0	0	0	0	0	0	0	-	Cell death signalling via NRAGE, NRIF and NADE,G alpha (12/13) signalling events,NRAGE signals death through JNK,Rho GTPase cycle,p75 NTR receptor-mediated signalling
ACACA	acetyl-CoA carboxylase alpha	7	2.7	4	0	0	2	0	0	3	0	-	Activation of gene expression by SREBF (SREBP),Fatty acid, triacylglycerol, and ketone body metabolism,Regulation of cholesterol biosynthesis by SREBP (SREBF)
ACLY	ATP citrate lyase	5	1.9	5	0	1	1	0	0	0	0	-	Fatty acid, triacylglycerol, and ketone body metabolism,Neutrophil degranulation
ACTB	actin, beta	2	0.8	2	0	0	0	0	0	0	0	Candidate (6)	Deubiquitination,EPH-Ephrin signaling,EPHB-mediated forward signaling,Fcgamma receptor (FCGR) dependent phagocytosis,HATs acetylate histones,Positive epigenetic regulation of rRNA expression,RHO GTPase Effectors,RHO GTPases Activate Formins,RHO GTPases Activate WASPs and WAVEs,Regulation of actin dynamics for phagocytic cup formation,UCH proteinases
ACTG1	actin, gamma 1	2	0.8	0	0	1	1	0	0	1	0	Candidate (55)	EPH-Ephrin signaling,EPHB-mediated forward signaling,Fcgamma receptor (FCGR) dependent phagocytosis,RHO GTPase Effectors,RHO GTPases Activate Formins,RHO GTPases Activate WASPs and WAVEs,Regulation of actin dynamics for phagocytic cup formation
ACTN4	actinin, alpha 4	14	5.4	13	0	0	1	0	0	0	0	-	Response to elevated platelet cytosolic Ca2+
ACVR1	activin A receptor, type I	1	0.4	1	0	0	0	0	0	0	0	Known (44)	-
ACVR2B	activin A receptor, type IIB	1	0.4	1	0	0	0	0	0	0	0	Candidate (56)	-
ADAM15	ADAM metallopeptidase domain 15	1	0.4	1	0	0	0	0	0	0	0	-	-
ADAM22	ADAM metallopeptidase domain 22	2	0.8	1	0	1	0	0	0	1	1	Candidate (57)	-
ADAM9	ADAM metallopeptidase domain 9	4	1.5	4	0	0	0	0	0	0	0	-	-
ADARB1	adenosine deaminase, RNA-specific, B1	1	0.4	0	0	0	0	0	0	1	0	-	-
ADD2	adducin 2 (beta)	1	0.4	0	0	0	0	0	0	1	1	Candidate (58)	-
ADRM1	adhesion regulating molecule 1	4	1.5	3	0	0	0	0	0	1	0	-	Deubiquitination,UCH proteinases,Ub-specific processing proteases
AGO1	argonaute RISC catalytic component 1	3	1.1	2	0	0	1	0	0	0	0	-	Beta-catenin independent WNT signaling,Ca2+ pathway,DAP12 interactions,DAP12 signaling,Downstream signal transduction,Downstream signaling events of B Cell Receptor (BCR),Fc epsilon receptor (FCERI) signaling,GAB1 signalosome,MAPK6/MAPK4 signaling,NGF signalling via TRKA from the plasma membrane,Oncogene Induced Senescence,Oxidative Stress Induced Senescence,PI3K events in ERBB4 signaling,PI3K/AK…
AGO2	argonaute RISC catalytic component 2	16	6.1	15	0	0	0	0	0	1	0	-	Beta-catenin independent WNT signaling,Ca2+ pathway,DAP12 interactions,DAP12 signaling,Downstream signal transduction,Downstream signaling events of B Cell Receptor (BCR),Fc epsilon receptor (FCERI) signaling,GAB1 signalosome,MAPK6/MAPK4 signaling,NGF signalling via TRKA from the plasma membrane,PI3K events in ERBB4 signaling,PI3K/AKT activation,Pre-NOTCH Expression and Processing,Signaling by th…
AGPAT5	1-acylglycerol-3-phosphate O-acyltransferase 5	1	0.4	1	0	0	0	0	0	0	0	-	Fatty acid, triacylglycerol, and ketone body metabolism
AGTR1	angiotensin II receptor, type 1	1	0.4	0	0	0	0	0	0	1	0	-	-
AHSA1	AHA1, activator of heat shock 90kDa protein ATPase homolog 1 (yeast)	1	0.4	1	0	0	0	0	0	0	0	-	-
AIP	aryl hydrocarbon receptor interacting protein	4	1.5	4	0	0	0	0	0	0	0	-	-
AJUBA	ajuba LIM protein	2	0.8	2	0	0	0	0	0	0	0	Candidate (36)	G2/M Transition,Mitotic G2-G2/M phases
ALDH1B1	aldehyde dehydrogenase 1 family, member B1	1	0.4	1	0	0	0	0	0	0	0	-	-
ALDH9A1	aldehyde dehydrogenase 9 family, member A1	2	0.8	2	0	0	0	0	0	0	0	-	-
ALDOA	aldolase A, fructose-bisphosphate	1	0.4	0	0	0	0	0	0	1	0	-	Neutrophil degranulation,Response to elevated platelet cytosolic Ca2+
AMPH	amphiphysin	2	0.8	2	0	1	1	0	0	0	0	Candidate (27)	-
ANK3	ankyrin 3, node of Ranvier (ankyrin G)	2	0.8	0	0	1	0	0	0	2	0	Candidate (37)	ER to Golgi Anterograde Transport,L1CAM interactions,Transport to the Golgi and subsequent modification
ANKRD17	ankyrin repeat domain 17	1	0.4	0	0	0	0	0	0	1	0	Candidate (59)	-
ANKRD28	ankyrin repeat domain 28	1	0.4	1	0	0	0	0	0	0	0	-	COPII (Coat Protein 2) Mediated Vesicle Transport,ER to Golgi Anterograde Transport,Transport to the Golgi and subsequent modification
ANKRD29	ankyrin repeat domain 29	1	0.4	1	0	0	1	0	0	0	0	-	-
ANKRD52	ankyrin repeat domain 52	1	0.4	0	0	0	0	0	0	1	0	-	-
ANO6	anoctamin 6	1	0.4	0	0	0	0	0	0	1	0	-	Neutrophil degranulation
ANP32E	acidic (leucine-rich) nuclear phosphoprotein 32 family, member E	1	0.4	1	0	0	0	0	0	0	0	-	-
ANXA1	annexin A1	1	0.4	1	0	0	0	0	0	0	0	-	-
ANXA11	annexin A11	7	2.7	7	0	0	0	0	0	0	0	-	-
AP1B1	adaptor-related protein complex 1, beta 1 subunit	1	0.4	0	0	0	0	0	0	1	0	-	HIV Infection,MHC class II antigen presentation
AP2B1	adaptor-related protein complex 2, beta 1 subunit	1	0.4	0	0	0	0	0	0	1	0	-	Beta-catenin independent WNT signaling,EPH-Ephrin signaling,EPH-ephrin mediated repulsion of cells,HIV Infection,L1CAM interactions,MHC class II antigen presentation,NGF signalling via TRKA from the plasma membrane
APLP2	amyloid beta (A4) precursor-like protein 2	3	1.1	3	0	0	0	0	0	0	0	-	Response to elevated platelet cytosolic Ca2+
APP	amyloid beta (A4) precursor protein	4	1.5	1	0	1	2	0	0	0	0	-	Activated TLR4 signalling,DEx/H-box helicases activate type I IFN and inflammatory cytokines production,Deregulated CDK5 triggers multiple neurodegenerative pathways in Alzheimerâ€™s disease models,MyD88 cascade initiated on plasma membrane,MyD88 dependent cascade initiated on endosome,MyD88-independent TLR3/TLR4 cascade,MyD88:Mal cascade initiated on plasma membrane,Nucleotide-binding domain, le…
AQP1	aquaporin 1 (Colton blood group)	2	0.8	2	0	0	0	0	0	0	0	-	-
ARCN1	archain 1	1	0.4	1	0	0	0	0	0	0	0	-	ER to Golgi Anterograde Transport,Transport to the Golgi and subsequent modification
ARG1	arginase 1	1	0.4	1	0	0	0	0	0	0	0	-	Neutrophil degranulation
ARHGAP1	Rho GTPase activating protein 1	6	2.3	6	0	0	0	0	0	0	0	-	Rho GTPase cycle
ARHGAP12	Rho GTPase activating protein 12	1	0.4	0	0	0	1	0	0	0	0	-	Rho GTPase cycle
ARHGAP17	Rho GTPase activating protein 17	4	1.5	4	0	0	1	0	0	0	0	-	Rho GTPase cycle
ARHGAP29	Rho GTPase activating protein 29	1	0.4	1	0	0	0	0	0	0	0	-	Rho GTPase cycle
ARHGDIA	Rho GDP dissociation inhibitor (GDI) alpha	1	0.4	1	0	0	0	0	0	0	0	-	Rho GTPase cycle,p75 NTR receptor-mediated signalling
ARHGEF10	Rho guanine nucleotide exchange factor (GEF) 10	1	0.4	0	0	0	0	0	0	1	0	Known (70)	Cell death signalling via NRAGE, NRIF and NADE,G alpha (12/13) signalling events,NRAGE signals death through JNK,Rho GTPase cycle,p75 NTR receptor-mediated signalling
ARHGEF11	Rho guanine nucleotide exchange factor (GEF) 11	1	0.4	1	0	0	0	0	0	1	0	-	Cell death signalling via NRAGE, NRIF and NADE,G alpha (12/13) signalling events,NRAGE signals death through JNK,Rho GTPase cycle,Semaphorin interactions,p75 NTR receptor-mediated signalling
ARHGEF2	Rho/Rac guanine nucleotide exchange factor (GEF) 2	9	3.4	9	0	0	0	0	0	0	0	-	Cell death signalling via NRAGE, NRIF and NADE,G alpha (12/13) signalling events,NRAGE signals death through JNK,Rho GTPase cycle,p75 NTR receptor-mediated signalling
ARID3A	AT rich interactive domain 3A (BRIGHT-like)	3	1.1	3	0	0	0	0	0	0	0	-	TP53 Regulates Transcription of Cell Cycle Genes,TP53 Regulates Transcription of Genes Involved in G1 Cell Cycle Arrest,Transcriptional Regulation by TP53
ARID4B	AT rich interactive domain 4B (RBP1-like)	3	1.1	2	0	0	0	0	0	1	0	-	-
ARNT2	aryl-hydrocarbon receptor nuclear translocator 2	1	0.4	0	0	1	0	0	0	0	0	Candidate (26)	-
ARPC2	actin related protein 2/3 complex, subunit 2, 34kDa	1	0.4	1	0	1	0	0	0	0	0	-	EPH-Ephrin signaling,EPHB-mediated forward signaling,Fcgamma receptor (FCGR) dependent phagocytosis,RHO GTPase Effectors,RHO GTPases Activate WASPs and WAVEs,Regulation of actin dynamics for phagocytic cup formation
ASAP1	ArfGAP with SH3 domain, ankyrin repeat and PH domain 1	20	7.7	20	0	0	1	0	0	0	0	-	-
ASH1L	ash1 (absent, small, or homeotic)-like (Drosophila)	1	0.4	0	0	0	0	0	0	1	0	Candidate (61)	-
ATAD2	ATPase family, AAA domain containing 2	2	0.8	2	0	0	0	0	0	0	0	Candidate (55)	-
ATF3	activating transcription factor 3	1	0.4	0	0	0	0	0	1	0	0	-	-
ATF6	activating transcription factor 6	1	0.4	1	0	0	0	0	0	0	0	-	-
ATN1	atrophin 1	4	1.5	4	0	0	0	0	0	0	0	-	-
ATP10A	ATPase, class V, type 10A	1	0.4	0	0	0	0	0	1	1	0	Candidate (38)	-
ATP13A3	ATPase type 13A3	1	0.4	1	0	0	0	0	0	0	0	-	-
ATP2A2	ATPase, Ca++ transporting, cardiac muscle, slow twitch 2	2	0.8	1	0	0	1	0	0	1	0	Candidate (21)	Pre-NOTCH Expression and Processing
ATP6V0A1	ATPase, H+ transporting, lysosomal V0 subunit a1	1	0.4	1	0	0	0	0	0	0	0	-	Neutrophil degranulation
ATP6V1B2	ATPase, H+ transporting, lysosomal 56/58kDa, V1 subunit B2	1	0.4	0	0	0	0	0	0	1	0	Candidate (62)	-
ATP6V1C1	ATPase, H+ transporting, lysosomal 42kDa, V1 subunit C1	5	1.9	5	0	0	0	0	0	0	0	-	-
ATP7A	ATPase, Cu++ transporting, alpha polypeptide	2	0.8	1	0	0	0	0	0	1	0	-	-
ATP7B	ATPase, Cu++ transporting, beta polypeptide	12	4.6	12	0	0	0	0	0	0	0	-	-
ATP8B2	ATPase, aminophospholipid transporter, class I, type 8B, member 2	4	1.5	3	0	0	0	0	0	1	0	Candidate (63)	-
ATXN7	ataxin 7	2	0.8	2	0	0	1	0	0	0	0	-	Deubiquitination,HATs acetylate histones,Ub-specific processing proteases
AXIN2	axin 2	1	0.4	1	0	0	0	0	0	0	0	Known (66)	Beta-catenin independent WNT signaling,Ca2+ pathway,Deubiquitination,Ub-specific processing proteases
AXL	AXL receptor tyrosine kinase	8	3.1	8	0	0	0	0	0	0	0	-	VEGFA-VEGFR2 Pathway
B4GALT1	UDP-Gal:betaGlcNAc beta 1,4- galactosyltransferase, polypeptide 1	3	1.1	3	0	0	0	0	0	0	0	-	Neutrophil degranulation,Pre-NOTCH Expression and Processing,Transport to the Golgi and subsequent modification
B4GALT3	UDP-Gal:betaGlcNAc beta 1,4- galactosyltransferase, polypeptide 3	1	0.4	1	0	0	0	0	0	0	0	Candidate (69)	Transport to the Golgi and subsequent modification
B4GALT5	UDP-Gal:betaGlcNAc beta 1,4- galactosyltransferase, polypeptide 5	1	0.4	1	0	0	0	0	0	0	0	-	Transport to the Golgi and subsequent modification
BACE1	beta-site APP-cleaving enzyme 1	3	1.1	3	0	0	0	0	0	0	0	-	-
BACH1	BTB and CNC homology 1, basic leucine zipper transcription factor 1	1	0.4	0	0	0	0	0	1	0	0	-	-
BAG6	BCL2-associated athanogene 6	24	9.2	23	0	0	0	0	0	1	0	-	-
BAZ1B	bromodomain adjacent to zinc finger domain, 1B	5	1.9	5	0	0	0	0	0	0	0	-	Positive epigenetic regulation of rRNA expression
BCAT1	branched chain amino-acid transaminase 1, cytosolic	6	2.3	6	0	0	3	0	0	0	0	-	-
BDNF	brain-derived neurotrophic factor	1	0.4	1	0	0	0	0	0	0	0	-	-
BIRC2	baculoviral IAP repeat containing 2	1	0.4	1	0	0	0	0	0	0	0	-	Activated TLR4 signalling,Apoptotic cleavage of cellular proteins,Apoptotic execution phase,Deubiquitination,MyD88-independent TLR3/TLR4 cascade,NOD1/2 Signaling Pathway,Nucleotide-binding domain, leucine rich repeat containing receptor (NLR) signaling pathways,TRIF-mediated TLR3/TLR4 signaling,Toll Like Receptor 3 (TLR3) Cascade,Toll Like Receptor 4 (TLR4) Cascade,Toll-Like Receptors Cascades,Ub…
BNIP3L	BCL2/adenovirus E1B 19kDa interacting protein 3-like	2	0.8	2	0	0	0	0	0	0	0	-	Transcriptional Regulation by TP53
BPTF	bromodomain PHD finger transcription factor	3	1.1	2	0	0	1	0	0	1	0	Candidate (22)	-
BRD2	bromodomain containing 2	1	0.4	1	0	0	0	0	0	1	0	-	-
BRPF1	bromodomain and PHD finger containing, 1	1	0.4	1	0	0	0	0	0	0	0	Candidate (59)	HATs acetylate histones,Regulation of TP53 Activity,Transcriptional Regulation by TP53
BTG2	BTG family, member 2	2	0.8	2	0	0	0	0	0	0	0	Candidate (28)	TP53 Regulates Transcription of Cell Cycle Genes,Transcriptional Regulation by TP53
BTG3	BTG family, member 3	2	0.8	2	0	0	0	0	0	0	0	-	-
BZW2	basic leucine zipper and W2 domains 2	1	0.4	1	0	0	0	0	0	0	0	-	-
C3orf62	chromosome 3 open reading frame 62	1	0.4	0	0	0	1	0	1	1	0	-	-
CA13	carbonic anhydrase XIII	4	1.5	4	0	0	0	0	0	0	0	-	-
CAB39L	calcium binding protein 39-like	1	0.4	1	0	0	0	0	0	0	0	-	IGF1R signaling cascade,IRS-mediated signalling,IRS-related events triggered by IGF1R,Insulin receptor signalling cascade,PI3K Cascade
CABLES1	Cdk5 and Abl enzyme substrate 1	11	4.2	11	0	1	3	0	0	0	0	Candidate (59)	-
CACNA1C	calcium channel, voltage-dependent, L type, alpha 1C subunit	1	0.4	0	0	0	1	0	0	1	0	Candidate (70)	NCAM signaling for neurite out-growth,Regulation of insulin secretion
CALM2	calmodulin 2 (phosphorylase kinase, delta)	2	0.8	2	0	0	0	0	0	0	0	-	-
CALU	calumenin	4	1.5	1	0	0	0	0	0	3	0	-	Response to elevated platelet cytosolic Ca2+
CAMK1D	calcium/calmodulin-dependent protein kinase ID	1	0.4	1	0	0	0	0	0	0	0	-	-
CAPN1	calpain 1, (mu/I) large subunit	1	0.4	1	0	0	0	0	0	0	0	-	Deregulated CDK5 triggers multiple neurodegenerative pathways in Alzheimerâ€™s disease models,Neutrophil degranulation
CAPN15	calpain 15	1	0.4	0	0	0	0	0	0	1	0	-	-
CAPN2	calpain 2, (m/II) large subunit	1	0.4	1	0	0	0	0	0	0	0	-	Deregulated CDK5 triggers multiple neurodegenerative pathways in Alzheimerâ€™s disease models
CAPNS1	calpain, small subunit 1	6	2.3	6	0	0	0	0	0	0	0	-	Deregulated CDK5 triggers multiple neurodegenerative pathways in Alzheimerâ€™s disease models
CAPRIN1	cell cycle associated protein 1	1	0.4	0	0	0	1	0	0	0	0	-	-
CARD6	caspase recruitment domain family, member 6	1	0.4	1	0	1	1	0	0	0	0	Candidate (31)	-
CARHSP1	calcium regulated heat stable protein 1, 24kDa	2	0.8	2	0	0	0	0	0	0	0	-	-
CASP9	caspase 9, apoptosis-related cysteine peptidase	1	0.4	1	0	0	0	0	0	0	0	Known (70)	DAP12 interactions,DAP12 signaling,Downstream signal transduction,Downstream signaling events of B Cell Receptor (BCR),Fc epsilon receptor (FCERI) signaling,GAB1 signalosome,NGF signalling via TRKA from the plasma membrane,NOD1/2 Signaling Pathway,Nucleotide-binding domain, leucine rich repeat containing receptor (NLR) signaling pathways,PI3K events in ERBB4 signaling,PI3K/AKT activation,Signalin…
CAT	catalase	1	0.4	1	0	0	0	0	0	0	0	-	Neutrophil degranulation
CBFA2T2	core-binding factor, runt domain, alpha subunit 2; translocated to, 2	1	0.4	1	0	0	0	0	0	0	0	-	-
CBS	cystathionine-beta-synthase	1	0.4	0	0	0	0	0	0	1	0	-	-
CCAR2	cell cycle and apoptosis regulator 2	2	0.8	0	0	0	0	0	0	2	0	-	-
CCNA1	cyclin A1	1	0.4	1	0	0	0	0	0	0	0	-	Cyclin A:Cdk2-associated events at S phase entry,Cyclin E associated events during G1/S transition,DNA Replication,Deubiquitination,G0 and Early G1,G1/S DNA Damage Checkpoints,G1/S Transition,G1/S-Specific Transcription,G2/M Transition,Mitotic G1-G1/S phases,Mitotic G2-G2/M phases,Orc1 removal from chromatin,Regulation of DNA replication,Regulation of TP53 Activity,Regulation of TP53 Activity thr…
CCNA2	cyclin A2	1	0.4	1	0	0	0	0	0	0	0	-	Cyclin A:Cdk2-associated events at S phase entry,Cyclin E associated events during G1/S transition,DNA Replication,Deubiquitination,G0 and Early G1,G1/S DNA Damage Checkpoints,G1/S Transition,G2/M Transition,Mitotic G1-G1/S phases,Mitotic G2-G2/M phases,Orc1 removal from chromatin,Regulation of DNA replication,Regulation of TP53 Activity,Regulation of TP53 Activity through Phosphorylation,Regulat…
CCNE2	cyclin E2	1	0.4	1	0	0	0	0	0	0	0	-	Cyclin A:Cdk2-associated events at S phase entry,Cyclin E associated events during G1/S transition,G0 and Early G1,G1/S DNA Damage Checkpoints,G1/S Transition,Mitotic G1-G1/S phases,S Phase,SCF(Skp2)-mediated degradation of p27/p21,TP53 Regulates Transcription of Cell Cycle Genes,TP53 Regulates Transcription of Genes Involved in G1 Cell Cycle Arrest,Transcriptional Regulation by TP53,p53-Dependen…
CCNG2	cyclin G2	1	0.4	0	0	0	0	0	1	0	0	-	-
CCNL1	cyclin L1	1	0.4	1	0	0	0	0	0	0	0	Candidate (71)	-
CCNY	cyclin Y	2	0.8	2	0	0	0	0	0	0	0	-	-
CCT3	chaperonin containing TCP1, subunit 3 (gamma)	1	0.4	1	0	0	0	0	0	0	0	-	-
CD151	CD151 molecule (Raph blood group)	1	0.4	1	0	0	0	0	0	0	0	-	-
CD2AP	CD2-associated protein	9	3.4	8	0	0	1	0	0	0	0	-	-
CD36	CD36 molecule (thrombospondin receptor)	2	0.8	1	0	0	1	0	0	1	0	Candidate (42)	Activated TLR4 signalling,Diseases associated with the TLR signaling cascade,Fatty acid, triacylglycerol, and ketone body metabolism,MyD88:Mal cascade initiated on plasma membrane,Neutrophil degranulation,Regulation of lipid metabolism by Peroxisome proliferator-activated receptor alpha (PPARalpha),Response to elevated platelet cytosolic Ca2+,Toll Like Receptor 2 (TLR2) Cascade,Toll Like Receptor…
CD44	CD44 molecule (Indian blood group)	2	0.8	1	0	0	1	0	0	0	0	-	Neutrophil degranulation
CDC20	cell division cycle 20	1	0.4	1	0	0	0	0	0	0	0	-	Deubiquitination,M Phase,Mitotic Anaphase,Mitotic Metaphase and Anaphase,RHO GTPase Effectors,RHO GTPases Activate Formins,Resolution of Sister Chromatid Cohesion,Separation of Sister Chromatids,Ub-specific processing proteases
CDC25A	cell division cycle 25A	1	0.4	0	0	0	0	0	0	1	0	-	Activation of ATR in response to replication stress,Cyclin A:Cdk2-associated events at S phase entry,Cyclin E associated events during G1/S transition,Deregulated CDK5 triggers multiple neurodegenerative pathways in Alzheimerâ€™s disease models,Deubiquitination,G0 and Early G1,G1/S DNA Damage Checkpoints,G1/S Transition,G1/S-Specific Transcription,G2/M Checkpoints,G2/M Transition,Mitotic G1-G1/S …
CDC25B	cell division cycle 25B	7	2.7	7	0	0	0	0	0	0	0	-	Cyclin A:Cdk2-associated events at S phase entry,Deregulated CDK5 triggers multiple neurodegenerative pathways in Alzheimerâ€™s disease models,G2/M Transition,Mitotic G2-G2/M phases,S Phase
CDC42	cell division cycle 42	1	0.4	1	0	0	0	0	0	0	0	Candidate (14)	CD28 co-stimulation,EGFR downregulation,EPH-Ephrin signaling,EPHB-mediated forward signaling,Fcgamma receptor (FCGR) dependent phagocytosis,G alpha (12/13) signalling events,MAPK6/MAPK4 signaling,RHO GTPase Effectors,RHO GTPases Activate Formins,RHO GTPases Activate WASPs and WAVEs,RHO GTPases activate PAKs,Regulation of actin dynamics for phagocytic cup formation,Rho GTPase cycle,Semaphorin inte…
CDC6	cell division cycle 6	4	1.5	4	0	0	0	0	0	0	0	-	Activation of ATR in response to replication stress,Assembly of the pre-replicative complex,CDC6 association with the ORC:origin complex,DNA Replication,DNA Replication Pre-Initiation,G0 and Early G1,G1/S Transition,G1/S-Specific Transcription,G2/M Checkpoints,M/G1 Transition,Mitotic G1-G1/S phases,Orc1 removal from chromatin,Regulation of DNA replication,Removal of licensing factors from origins…
CDCA7L	cell division cycle associated 7-like	3	1.1	3	0	0	0	0	0	0	0	-	-
CDH2	cadherin 2, type 1, N-cadherin (neuronal)	3	1.1	3	0	1	3	0	1	0	0	Candidate (72)	-
CDK14	cyclin-dependent kinase 14	7	2.7	7	0	1	1	0	0	0	0	Candidate (73)	-
CDK18	cyclin-dependent kinase 18	3	1.1	3	0	0	0	0	0	0	0	-	-
CDK19	cyclin-dependent kinase 19	2	0.8	1	0	0	1	0	0	0	0	-	Fatty acid, triacylglycerol, and ketone body metabolism,Regulation of lipid metabolism by Peroxisome proliferator-activated receptor alpha (PPARalpha)
CDK3	cyclin-dependent kinase 3	1	0.4	1	0	0	0	0	0	0	0	-	-
CDK5R1	cyclin-dependent kinase 5, regulatory subunit 1 (p35)	1	0.4	1	0	0	0	0	0	0	0	-	Deregulated CDK5 triggers multiple neurodegenerative pathways in Alzheimerâ€™s disease models,Regulation of TP53 Activity,Regulation of TP53 Activity through Phosphorylation,Semaphorin interactions,Transcriptional Regulation by TP53
CDKN1A	cyclin-dependent kinase inhibitor 1A (p21, Cip1)	4	1.5	4	0	0	0	0	0	0	0	Known (38)	Cyclin A:Cdk2-associated events at S phase entry,Cyclin D associated events in G1,Cyclin E associated events during G1/S transition,DAP12 interactions,DAP12 signaling,DNA Replication,Downstream signal transduction,Downstream signaling events of B Cell Receptor (BCR),Fc epsilon receptor (FCERI) signaling,G1 Phase,G1/S DNA Damage Checkpoints,G1/S Transition,G2/M Transition,GAB1 signalosome,Mitotic …
CDKN2B	cyclin-dependent kinase inhibitor 2B (p15, inhibits CDK4)	4	1.5	0	4	0	0	0	0	0	0	Candidate (23)	Cyclin D associated events in G1,G1 Phase,Mitotic G1-G1/S phases,Oncogene Induced Senescence,Oxidative Stress Induced Senescence,SMAD2/SMAD3:SMAD4 heterotrimer regulates transcription,Senescence-Associated Secretory Phenotype (SASP),Transcriptional activity of SMAD2/SMAD3:SMAD4 heterotrimer
CDKN2D	cyclin-dependent kinase inhibitor 2D (p19, inhibits CDK4)	1	0.4	1	0	0	0	0	0	0	0	-	Cyclin D associated events in G1,G1 Phase,Mitotic G1-G1/S phases,Oncogene Induced Senescence,Oxidative Stress Induced Senescence,Senescence-Associated Secretory Phenotype (SASP)
CEBPB	CCAAT/enhancer binding protein (C/EBP), beta	3	1.1	3	0	0	0	0	0	0	0	-	Senescence-Associated Secretory Phenotype (SASP)
CELF2	CUGBP, Elav-like family member 2	1	0.4	1	0	0	0	0	0	0	0	-	-
CERS2	ceramide synthase 2	12	4.6	10	0	0	0	0	1	2	0	-	-
CHAMP1	chromosome alignment maintaining phosphoprotein 1	1	0.4	0	0	0	1	0	0	0	0	-	-
CHD4	chromodomain helicase DNA binding protein 4	2	0.8	1	0	0	0	0	0	1	0	Known (27)	Positive epigenetic regulation of rRNA expression,Regulation of TP53 Activity,Transcriptional Regulation by TP53
CHD7	chromodomain helicase DNA binding protein 7	3	1.1	0	0	1	2	0	0	1	0	Candidate (20)	-
CHD8	chromodomain helicase DNA binding protein 8	2	0.8	2	0	0	0	0	0	0	0	Candidate (56)	-
CHRAC1	chromatin accessibility complex 1	1	0.4	1	0	0	0	0	0	0	0	-	-
CKAP5	cytoskeleton associated protein 5	3	1.1	1	0	0	0	0	0	2	0	-	G2/M Transition,M Phase,Mitotic Anaphase,Mitotic G2-G2/M phases,Mitotic Metaphase and Anaphase,RHO GTPase Effectors,RHO GTPases Activate Formins,Resolution of Sister Chromatid Cohesion,Separation of Sister Chromatids
CLIC1	chloride intracellular channel 1	3	1.1	3	0	0	0	0	0	0	0	-	-
CLIP1	CAP-GLY domain containing linker protein 1	1	0.4	1	0	0	0	0	0	0	0	Known (19)	M Phase,Mitotic Anaphase,Mitotic Metaphase and Anaphase,RHO GTPase Effectors,RHO GTPases Activate Formins,Resolution of Sister Chromatid Cohesion,Separation of Sister Chromatids
CLK1	CDC-like kinase 1	1	0.4	1	0	0	0	0	0	0	0	-	-
CLN8	ceroid-lipofuscinosis, neuronal 8 (epilepsy, progressive with mental retardation)	1	0.4	0	1	0	0	0	0	0	0	-	-
CNN3	calponin 3, acidic	1	0.4	1	0	0	0	0	0	0	0	-	-
CNOT1	CCR4-NOT transcription complex, subunit 1	5	1.9	0	0	0	0	0	0	5	0	Candidate (74)	Deadenylation of mRNA,TP53 Regulates Transcription of Cell Cycle Genes,Transcriptional Regulation by TP53
CNOT7	CCR4-NOT transcription complex, subunit 7	1	0.4	1	0	0	0	0	0	0	0	-	Deadenylation of mRNA,TP53 Regulates Transcription of Cell Cycle Genes,Transcriptional Regulation by TP53
CNTNAP2	contactin associated protein-like 2	1	0.4	1	0	0	1	0	0	0	0	Known (19)	-
COCH	cochlin	1	0.4	1	0	0	0	0	0	0	0	-	-
COL4A1	collagen, type IV, alpha 1	8	3.1	5	0	1	1	0	0	1	0	Candidate (75)	NCAM signaling for neurite out-growth
COL4A2	collagen, type IV, alpha 2	8	3.1	5	0	0	0	0	0	3	0	Candidate (11)	NCAM signaling for neurite out-growth
COL4A5	collagen, type IV, alpha 5	1	0.4	0	0	1	0	0	0	0	0	-	NCAM signaling for neurite out-growth
COPA	coatomer protein complex, subunit alpha	3	1.1	1	0	0	0	0	0	2	0	-	ER to Golgi Anterograde Transport,Transport to the Golgi and subsequent modification
COPB1	coatomer protein complex, subunit beta 1	1	0.4	0	0	0	0	0	0	1	0	-	ER to Golgi Anterograde Transport,Neutrophil degranulation,Transport to the Golgi and subsequent modification
COPS3	COP9 signalosome subunit 3	1	0.4	1	0	0	0	0	0	0	0	-	-
CORO1A	coronin, actin binding protein, 1A	2	0.8	2	0	0	0	0	0	0	0	-	-
CORO1B	coronin, actin binding protein, 1B	1	0.4	1	0	0	0	0	0	0	0	-	-
CORO1C	coronin, actin binding protein, 1C	1	0.4	1	0	0	0	0	0	0	0	-	-
CPSF6	cleavage and polyadenylation specific factor 6, 68kDa	2	0.8	2	0	0	0	0	0	0	0	-	FGFR1 mutant receptor activation,Signaling by FGFR in disease,Signaling by FGFR1 in disease,Signaling by cytosolic FGFR1 fusion mutants
CPT1A	carnitine palmitoyltransferase 1A (liver)	8	3.1	8	0	0	1	0	0	0	0	-	Fatty acid, triacylglycerol, and ketone body metabolism,Regulation of lipid metabolism by Peroxisome proliferator-activated receptor alpha (PPARalpha)
CREM	cAMP responsive element modulator	1	0.4	1	0	0	0	0	0	0	0	-	-
CRIP2	cysteine-rich protein 2	1	0.4	1	0	0	0	0	0	0	0	-	-
CRKL	v-crk avian sarcoma virus CT10 oncogene homolog-like	3	1.1	3	0	0	0	0	0	1	0	-	Downstream signal transduction,Frs2-mediated activation,Interleukin-3, 5 and GM-CSF signaling,MET activates RAP1 and RAC1,MET promotes cell motility,MET receptor recycling,NGF signalling via TRKA from the plasma membrane,Prolonged ERK activation events,Signaling by Interleukins,Signalling to ERKs
CRTAP	cartilage associated protein	1	0.4	1	0	0	0	0	0	0	0	-	-
CRY2	cryptochrome circadian clock 2	1	0.4	1	0	0	0	0	0	0	0	-	-
CSDE1	cold shock domain containing E1, RNA-binding	3	1.1	2	0	0	0	0	0	1	0	Candidate (17)	-
CTCF	CCCTC-binding factor (zinc finger protein)	1	0.4	1	0	0	0	0	0	0	0	Known (49)	-
CTNND1	catenin (cadherin-associated protein), delta 1	2	0.8	1	1	0	0	0	0	1	0	Known (75)	VEGFA-VEGFR2 Pathway,VEGFR2 mediated vascular permeability
CTPS1	CTP synthase 1	3	1.1	2	0	0	0	0	0	1	0	-	-
CTSB	cathepsin B	2	0.8	2	0	0	0	0	0	0	0	-	MHC class II antigen presentation,Neutrophil degranulation,Toll-Like Receptors Cascades
CTSD	cathepsin D	1	0.4	1	0	0	0	0	0	0	0	-	MHC class II antigen presentation,Neutrophil degranulation
CUL3	cullin 3	1	0.4	1	0	0	1	0	0	1	0	Known (75)	ARMS-mediated activation,DAP12 interactions,DAP12 signaling,Downstream signal transduction,Fc epsilon receptor (FCERI) signaling,Frs2-mediated activation,GRB2 events in EGFR signaling,IGF1R signaling cascade,IRS-mediated signalling,IRS-related events triggered by IGF1R,Insulin receptor signalling cascade,Interleukin receptor SHC signaling,Interleukin-2 signaling,Interleukin-3, 5 and GM-CSF signal…
CUX1	cut-like homeobox 1	9	3.4	9	0	1	2	0	0	0	0	Known (66)	FGFR1 mutant receptor activation,Signaling by FGFR in disease,Signaling by FGFR1 in disease,Signaling by cytosolic FGFR1 fusion mutants
CYP2E1	cytochrome P450, family 2, subfamily E, polypeptide 1	1	0.4	0	0	0	0	0	0	1	0	Candidate (76)	-
DAAM1	dishevelled associated activator of morphogenesis 1	1	0.4	0	0	0	0	0	0	1	0	-	Beta-catenin independent WNT signaling,RHO GTPase Effectors,RHO GTPases Activate Formins
DCAF7	DDB1 and CUL4 associated factor 7	3	1.1	3	0	0	0	0	0	0	0	-	-
DCLRE1B	DNA cross-link repair 1B	1	0.4	1	0	0	0	0	0	0	0	-	-
DDHD2	DDHD domain containing 2	4	1.5	3	0	1	0	0	0	0	0	-	-
DDR1	discoidin domain receptor tyrosine kinase 1	1	0.4	1	0	0	0	0	0	0	0	-	-
DDX17	DEAD (Asp-Glu-Ala-Asp) box helicase 17	2	0.8	2	0	0	0	0	0	0	0	-	-
DDX3Y	DEAD (Asp-Glu-Ala-Asp) box helicase 3, Y-linked	1	0.4	1	0	0	0	0	0	0	0	-	-
DEGS1	delta(4)-desaturase, sphingolipid 1	1	0.4	1	0	0	0	0	0	0	0	-	Neutrophil degranulation
DENND4B	DENN/MADD domain containing 4B	1	0.4	1	0	0	0	0	0	0	0	Candidate (63)	-
DHCR7	7-dehydrocholesterol reductase	1	0.4	1	0	0	0	0	0	0	0	-	Activation of gene expression by SREBF (SREBP),Regulation of cholesterol biosynthesis by SREBP (SREBF)
DHX29	DEAH (Asp-Glu-Ala-His) box polypeptide 29	1	0.4	0	0	1	0	0	0	1	0	-	-
DIP2A	DIP2 disco-interacting protein 2 homolog A (Drosophila)	2	0.8	0	0	0	1	0	0	1	0	-	-
DLC1	DLC1 Rho GTPase activating protein	24	9.2	19	0	5	8	0	0	6	0	Candidate (8)	Rho GTPase cycle
DLG2	discs, large homolog 2 (Drosophila)	5	1.9	2	0	2	3	0	0	1	0	-	-
DMWD	dystrophia myotonica, WD repeat containing	2	0.8	1	0	0	0	0	0	1	0	-	-
DMXL2	Dmx-like 2	1	0.4	0	0	0	0	0	0	1	1	-	-
DNAJB5	DnaJ (Hsp40) homolog, subfamily B, member 5	10	3.8	10	0	0	0	0	0	0	0	-	-
DNAJC5	DnaJ (Hsp40) homolog, subfamily C, member 5	4	1.5	4	0	0	1	0	0	0	0	-	Neutrophil degranulation
DNMBP	dynamin binding protein	1	0.4	0	0	0	0	0	0	1	0	-	-
DNMT1	DNA (cytosine-5-)-methyltransferase 1	4	1.5	2	0	1	1	0	0	1	0	Known (28)	-
DNMT3B	DNA (cytosine-5-)-methyltransferase 3 beta	25	9.6	24	0	0	0	0	1	0	0	Candidate (64)	-
DOCK4	dedicator of cytokinesis 4	1	0.4	0	0	0	0	0	0	1	0	Candidate (42)	-
DOCK5	dedicator of cytokinesis 5	2	0.8	0	0	0	0	0	0	2	0	-	-
DOCK8	dedicator of cytokinesis 8	2	0.8	1	0	0	0	0	0	1	0	Candidate (29)	-
DOPEY1	dopey family member 1	1	0.4	0	0	0	0	0	0	1	0	-	-
DPY19L4	dpy-19-like 4 (C. elegans)	1	0.4	0	0	0	0	0	1	1	0	-	-
DPYSL2	dihydropyrimidinase-like 2	2	0.8	1	0	1	0	0	0	0	0	-	L1CAM interactions,Semaphorin interactions
DSP	desmoplakin	1	0.4	1	0	0	0	0	0	0	0	-	Apoptotic cleavage of cellular proteins,Apoptotic execution phase,Neutrophil degranulation
DST	dystonin	2	0.8	1	0	1	1	0	0	1	0	Candidate (30)	-
DSTN	destrin (actin depolymerizing factor)	1	0.4	1	0	0	0	0	0	0	0	-	-
DTNB	dystrobrevin, beta	1	0.4	0	0	0	1	0	0	0	0	-	-
DTX2	deltex 2, E3 ubiquitin ligase	1	0.4	1	0	0	0	0	0	0	0	-	Signaling by NOTCH1
DVL1	dishevelled segment polarity protein 1	1	0.4	1	0	0	0	0	0	0	0	-	Beta-catenin independent WNT signaling,RHO GTPase Effectors,RHO GTPases Activate Formins
DYNC1I1	dynein, cytoplasmic 1, intermediate chain 1	1	0.4	0	0	1	1	1	0	0	0	Candidate (77)	ER to Golgi Anterograde Transport,MHC class II antigen presentation,Transport to the Golgi and subsequent modification
DYRK1A	dual-specificity tyrosine-(Y)-phosphorylation regulated kinase 1A	1	0.4	1	0	0	0	0	0	0	0	Candidate (78)	G0 and Early G1,Mitotic G1-G1/S phases
DYRK1B	dual-specificity tyrosine-(Y)-phosphorylation regulated kinase 1B	12	4.6	12	0	0	0	0	0	0	0	-	-
DYRK2	dual-specificity tyrosine-(Y)-phosphorylation regulated kinase 2	9	3.4	8	0	1	0	0	0	0	0	-	Regulation of TP53 Activity,Regulation of TP53 Activity through Phosphorylation,Transcriptional Regulation by TP53
DYSF	dysferlin	2	0.8	1	0	0	1	0	0	2	0	Candidate (79)	-
E2F1	E2F transcription factor 1	29	11.1	29	0	0	0	0	0	0	0	-	Assembly of the pre-replicative complex,CDC6 association with the ORC:origin complex,Cyclin D associated events in G1,DNA Replication,DNA Replication Pre-Initiation,G0 and Early G1,G1 Phase,G1/S Transition,G1/S-Specific Transcription,M/G1 Transition,Mitotic G1-G1/S phases,Mitotic G2-G2/M phases,Oncogene Induced Senescence,Oxidative Stress Induced Senescence,Pre-NOTCH Expression and Processing,Reg…
E2F2	E2F transcription factor 2	1	0.4	1	0	0	0	0	0	0	0	-	Assembly of the pre-replicative complex,CDC6 association with the ORC:origin complex,Cyclin D associated events in G1,DNA Replication,DNA Replication Pre-Initiation,G1 Phase,M/G1 Transition,Mitotic G1-G1/S phases,Oncogene Induced Senescence,Oxidative Stress Induced Senescence,Regulation of DNA replication
E2F3	E2F transcription factor 3	1	0.4	1	0	0	0	0	0	0	0	Candidate (59)	Assembly of the pre-replicative complex,CDC6 association with the ORC:origin complex,Cyclin D associated events in G1,DNA Replication,DNA Replication Pre-Initiation,G1 Phase,M/G1 Transition,Mitotic G1-G1/S phases,Mitotic G2-G2/M phases,Oncogene Induced Senescence,Oxidative Stress Induced Senescence,Pre-NOTCH Expression and Processing,Regulation of DNA replication
E2F4	E2F transcription factor 4, p107/p130-binding	1	0.4	1	0	0	0	0	0	0	0	-	Cyclin D associated events in G1,G0 and Early G1,G1 Phase,Mitotic G1-G1/S phases,SMAD2/SMAD3:SMAD4 heterotrimer regulates transcription,TP53 Regulates Transcription of Cell Cycle Genes,Transcriptional Regulation by TP53,Transcriptional activity of SMAD2/SMAD3:SMAD4 heterotrimer
E2F5	E2F transcription factor 5, p130-binding	2	0.8	2	0	0	1	0	0	0	0	-	Cyclin D associated events in G1,G0 and Early G1,G1 Phase,Mitotic G1-G1/S phases,SMAD2/SMAD3:SMAD4 heterotrimer regulates transcription,Transcriptional activity of SMAD2/SMAD3:SMAD4 heterotrimer
E2F6	E2F transcription factor 6	1	0.4	0	0	0	1	0	0	0	0	-	-
EAF1	ELL associated factor 1	1	0.4	1	0	0	0	0	0	0	0	-	-
ECT2	epithelial cell transforming 2	2	0.8	2	0	0	0	0	0	0	0	Candidate (80)	Cell death signalling via NRAGE, NRIF and NADE,G alpha (12/13) signalling events,NRAGE signals death through JNK,Rho GTPase cycle,p75 NTR receptor-mediated signalling
EDF1	endothelial differentiation-related factor 1	1	0.4	1	0	0	0	0	0	0	0	-	-
EDNRA	endothelin receptor type A	1	0.4	1	0	0	0	0	0	0	0	-	-
EEA1	early endosome antigen 1	1	0.4	1	0	0	0	0	0	0	0	-	Toll Like Receptor 9 (TLR9) Cascade,Toll-Like Receptors Cascades
EFEMP2	EGF containing fibulin-like extracellular matrix protein 2	2	0.8	2	0	0	0	0	0	0	0	-	-
EFHC2	EF-hand domain (C-terminal) containing 2	1	0.4	0	0	1	0	0	0	0	0	-	-
EFHD2	EF-hand domain family, member D2	1	0.4	1	0	0	0	0	0	0	0	-	-
EFNB2	ephrin-B2	2	0.8	2	0	0	0	0	0	0	0	-	EPH-Ephrin signaling,EPH-ephrin mediated repulsion of cells,EPHB-mediated forward signaling
EGLN3	egl-9 family hypoxia-inducible factor 3	5	1.9	4	0	1	1	0	0	1	0	-	-
EGR1	early growth response 1	1	0.4	1	0	0	0	0	0	0	0	-	-
EHMT1	euchromatic histone-lysine N-methyltransferase 1	1	0.4	1	0	0	0	0	0	0	0	-	Regulation of TP53 Activity,Senescence-Associated Secretory Phenotype (SASP),Transcriptional Regulation by TP53
EHMT2	euchromatic histone-lysine N-methyltransferase 2	11	4.2	11	0	0	0	0	0	0	0	-	Positive epigenetic regulation of rRNA expression,Regulation of TP53 Activity,Senescence-Associated Secretory Phenotype (SASP),Transcriptional Regulation by TP53
EIF3C	eukaryotic translation initiation factor 3, subunit C	1	0.4	1	0	0	0	0	0	0	0	-	-
EIF4A1	eukaryotic translation initiation factor 4A1	2	0.8	0	0	0	0	0	0	2	0	Candidate (75)	Antiviral mechanism by IFN-stimulated genes,Deadenylation of mRNA,ISG15 antiviral mechanism
EIF4E	eukaryotic translation initiation factor 4E	1	0.4	0	0	1	0	0	0	0	0	-	Antiviral mechanism by IFN-stimulated genes,Deadenylation of mRNA,IGF1R signaling cascade,IRS-mediated signalling,IRS-related events triggered by IGF1R,ISG15 antiviral mechanism,Insulin receptor signalling cascade,PI3K Cascade
EIF4EBP1	eukaryotic translation initiation factor 4E binding protein 1	3	1.1	3	0	0	1	0	0	0	0	-	IGF1R signaling cascade,IRS-mediated signalling,IRS-related events triggered by IGF1R,Insulin receptor signalling cascade,PI3K Cascade
EIF4G1	eukaryotic translation initiation factor 4 gamma, 1	4	1.5	3	0	0	0	0	1	0	0	-	Antiviral mechanism by IFN-stimulated genes,Deadenylation of mRNA,IGF1R signaling cascade,IRS-mediated signalling,IRS-related events triggered by IGF1R,ISG15 antiviral mechanism,Insulin receptor signalling cascade,PI3K Cascade
EIF4G2	eukaryotic translation initiation factor 4 gamma, 2	1	0.4	0	0	0	0	0	0	1	0	-	Antiviral mechanism by IFN-stimulated genes,ISG15 antiviral mechanism
EIF4G3	eukaryotic translation initiation factor 4 gamma, 3	2	0.8	2	0	0	0	0	0	0	0	-	Antiviral mechanism by IFN-stimulated genes,ISG15 antiviral mechanism
ELAVL1	ELAV like RNA binding protein 1	1	0.4	0	0	0	1	0	0	0	0	-	mRNA Splicing,mRNA Splicing - Major Pathway
ELOVL1	ELOVL fatty acid elongase 1	1	0.4	1	0	0	0	0	0	0	0	-	Fatty acid, triacylglycerol, and ketone body metabolism
ELOVL5	ELOVL fatty acid elongase 5	2	0.8	2	0	0	0	0	0	0	0	-	Fatty acid, triacylglycerol, and ketone body metabolism
ENAH	enabled homolog (Drosophila)	3	1.1	2	0	0	0	0	0	1	0	-	Signaling by Robo receptor,TCR signaling
ENPP4	ectonucleotide pyrophosphatase/phosphodiesterase 4 (putative)	2	0.8	2	0	0	0	0	0	0	0	-	Neutrophil degranulation
EPB41	erythrocyte membrane protein band 4.1	2	0.8	1	0	0	0	0	1	0	0	-	-
EPB41L2	erythrocyte membrane protein band 4.1-like 2	1	0.4	0	0	0	0	0	0	1	0	-	-
EPB41L3	erythrocyte membrane protein band 4.1-like 3	1	0.4	1	0	0	0	0	0	0	0	Candidate (41)	-
EPC1	enhancer of polycomb homolog 1 (Drosophila)	2	0.8	2	0	0	0	0	0	0	0	Candidate (32)	HATs acetylate histones
EPHA2	EPH receptor A2	2	0.8	2	0	0	0	0	0	0	0	Candidate (56)	EPH-Ephrin signaling,EPH-ephrin mediated repulsion of cells,EPHA-mediated growth cone collapse
EPHA4	EPH receptor A4	4	1.5	1	0	0	0	0	0	3	0	Candidate (81)	EPH-Ephrin signaling,EPH-ephrin mediated repulsion of cells,EPHA-mediated growth cone collapse
EPHB1	EPH receptor B1	1	0.4	0	0	0	1	0	1	1	0	Candidate (42)	EPH-Ephrin signaling,EPH-ephrin mediated repulsion of cells,EPHB-mediated forward signaling
EPHB2	EPH receptor B2	3	1.1	2	0	0	1	0	0	0	0	-	EPH-Ephrin signaling,EPH-ephrin mediated repulsion of cells,EPHB-mediated forward signaling,L1CAM interactions
EPHB6	EPH receptor B6	1	0.4	0	0	0	0	0	0	1	0	Candidate (69)	EPH-Ephrin signaling,EPH-ephrin mediated repulsion of cells,EPHB-mediated forward signaling
ERBB2IP	erbb2 interacting protein	2	0.8	0	0	1	1	0	0	0	0	-	-
ERLIN1	ER lipid raft associated 1	1	0.4	0	0	0	0	0	0	1	0	-	Defective CFTR causes cystic fibrosis
ERLIN2	ER lipid raft associated 2	6	2.3	6	0	0	0	0	0	0	0	-	Defective CFTR causes cystic fibrosis,FGFR1 mutant receptor activation,Signaling by FGFR in disease,Signaling by FGFR1 in disease
ERO1L	ERO1-like (S. cerevisiae)	3	1.1	3	0	0	0	0	0	0	0	-	-
ESYT1	extended synaptotagmin-like protein 1	5	1.9	4	0	0	0	0	0	1	0	-	-
ETS1	v-ets avian erythroblastosis virus E26 oncogene homolog 1	4	1.5	3	0	0	1	0	0	0	0	Candidate (19)	Oncogene Induced Senescence
ETS2	v-ets avian erythroblastosis virus E26 oncogene homolog 2	1	0.4	1	0	0	0	0	0	0	0	-	Oncogene Induced Senescence
EXOC7	exocyst complex component 7	1	0.4	1	0	0	0	0	0	0	0	-	-
EXOSC8	exosome component 8	1	0.4	1	0	0	0	0	0	0	0	-	-
EZH1	enhancer of zeste 1 polycomb repressive complex 2 subunit	1	0.4	1	0	0	0	0	0	0	0	Candidate (56)	-
FAM126A	family with sequence similarity 126, member A	1	0.4	1	0	0	0	0	0	0	0	-	-
FAM126B	family with sequence similarity 126, member B	2	0.8	2	0	0	0	0	0	0	0	Candidate (82)	-
FAM208B	family with sequence similarity 208, member B	1	0.4	1	0	0	1	0	0	1	0	-	-
FAM49B	family with sequence similarity 49, member B	5	1.9	5	0	0	0	0	0	0	0	-	Response to elevated platelet cytosolic Ca2+
FAM57A	family with sequence similarity 57, member A	2	0.8	2	0	0	0	0	0	0	0	-	-
FANCI	Fanconi anemia, complementation group I	1	0.4	0	0	0	0	0	0	1	0	-	Transcriptional Regulation by TP53
FAR1	fatty acyl CoA reductase 1	1	0.4	0	0	1	1	0	0	0	0	-	-
FASN	fatty acid synthase	1	0.4	0	0	0	0	0	0	1	0	-	Activation of gene expression by SREBF (SREBP),Fatty acid, triacylglycerol, and ketone body metabolism,Regulation of cholesterol biosynthesis by SREBP (SREBF)
FBXO28	F-box protein 28	1	0.4	0	0	0	0	0	0	1	0	Candidate (83)	-
FCHSD2	FCH and double SH3 domains 2	4	1.5	4	0	0	1	0	0	0	0	-	-
FDFT1	farnesyl-diphosphate farnesyltransferase 1	3	1.1	2	0	0	0	0	0	1	0	-	Activation of gene expression by SREBF (SREBP),Fatty acid, triacylglycerol, and ketone body metabolism,Regulation of cholesterol biosynthesis by SREBP (SREBF),Regulation of lipid metabolism by Peroxisome proliferator-activated receptor alpha (PPARalpha)
FER	fer (fps/fes related) tyrosine kinase	1	0.4	0	0	0	0	0	0	1	0	-	-
FES	FES proto-oncogene, tyrosine kinase	1	0.4	1	0	0	0	0	0	0	0	Known (70)	Semaphorin interactions
FGF2	fibroblast growth factor 2 (basic)	1	0.4	0	0	0	0	0	0	1	0	Candidate (79)	ARMS-mediated activation,DAP12 interactions,DAP12 signaling,Downstream signal transduction,Downstream signaling events of B Cell Receptor (BCR),FGFR1 mutant receptor activation,Fc epsilon receptor (FCERI) signaling,Frs2-mediated activation,GAB1 signalosome,GRB2 events in EGFR signaling,IGF1R signaling cascade,IRS-mediated signalling,IRS-related events triggered by IGF1R,Insulin receptor signallin…
FHL3	four and a half LIM domains 3	1	0.4	0	0	0	0	0	0	1	0	-	-
FKBP10	FK506 binding protein 10, 65 kDa	3	1.1	3	0	0	0	0	0	0	0	-	-
FKBP4	FK506 binding protein 4, 59kDa	4	1.5	4	0	0	0	0	0	0	0	-	-
FKBP5	FK506 binding protein 5	1	0.4	1	0	0	0	0	0	0	0	-	-
FLNA	filamin A, alpha	3	1.1	1	2	0	0	0	0	0	0	Known (75)	RHO GTPase Effectors,RHO GTPases activate PAKs,Response to elevated platelet cytosolic Ca2+
FLNB	filamin B, beta	3	1.1	0	0	0	0	0	1	3	0	-	Antiviral mechanism by IFN-stimulated genes,ISG15 antiviral mechanism
FLT1	fms-related tyrosine kinase 1	8	3.1	8	0	0	0	0	0	0	0	Candidate (13)	-
FMNL1	formin-like 1	2	0.8	2	0	0	1	0	0	0	0	-	RHO GTPase Effectors,RHO GTPases Activate Formins
FNDC3B	fibronectin type III domain containing 3B	5	1.9	4	0	2	3	0	0	0	0	-	-
FOS	FBJ murine osteosarcoma viral oncogene homolog	1	0.4	1	0	0	0	0	0	0	0	-	Activated TLR4 signalling,Fc epsilon receptor (FCERI) signaling,MAP kinase activation in TLR cascade,MAPK targets/ Nuclear events mediated by MAP kinases,MyD88 cascade initiated on plasma membrane,MyD88 dependent cascade initiated on endosome,MyD88-independent TLR3/TLR4 cascade,MyD88:Mal cascade initiated on plasma membrane,Oxidative Stress Induced Senescence,Senescence-Associated Secretory Pheno…
FOXP2	forkhead box P2	1	0.4	1	0	0	0	0	0	0	0	-	-
FRS2	fibroblast growth factor receptor substrate 2	1	0.4	1	0	0	1	0	0	0	0	-	ARMS-mediated activation,DAP12 interactions,DAP12 signaling,Downstream signal transduction,Downstream signaling events of B Cell Receptor (BCR),Fc epsilon receptor (FCERI) signaling,Frs2-mediated activation,GAB1 signalosome,GRB2 events in EGFR signaling,IGF1R signaling cascade,IRS-mediated signalling,IRS-related events triggered by IGF1R,Insulin receptor signalling cascade,Interleukin receptor SH…
FTH1	ferritin, heavy polypeptide 1	1	0.4	1	0	0	0	0	0	0	0	-	Neutrophil degranulation
FUBP3	far upstream element (FUSE) binding protein 3	1	0.4	1	0	0	0	0	0	0	0	-	-
FURIN	furin (paired basic amino acid cleaving enzyme)	1	0.4	1	0	0	0	0	0	0	0	-	HIV Infection,Pre-NOTCH Expression and Processing
FXR2	fragile X mental retardation, autosomal homolog 2	1	0.4	1	0	0	0	0	0	0	0	-	-
FZD1	frizzled class receptor 1	1	0.4	1	0	0	0	0	0	0	0	Candidate (84)	Beta-catenin independent WNT signaling
G3BP2	GTPase activating protein (SH3 domain) binding protein 2	5	1.9	3	0	0	0	0	1	1	0	-	-
GAB1	GRB2-associated binding protein 1	1	0.4	1	0	0	0	0	0	0	0	-	DAP12 interactions,DAP12 signaling,Downstream signal transduction,Downstream signaling events of B Cell Receptor (BCR),Fc epsilon receptor (FCERI) signaling,GAB1 signalosome,IGF1R signaling cascade,IRS-mediated signalling,IRS-related events triggered by IGF1R,Insulin receptor signalling cascade,MET activates RAP1 and RAC1,MET promotes cell motility,MET receptor recycling,NGF signalling via TRKA f…
GAB2	GRB2-associated binding protein 2	1	0.4	1	0	0	0	0	0	0	0	-	FGFR1 mutant receptor activation,Fc epsilon receptor (FCERI) signaling,Interleukin receptor SHC signaling,Interleukin-2 signaling,Interleukin-3, 5 and GM-CSF signaling,RET signaling,Signaling by FGFR in disease,Signaling by FGFR1 in disease,Signaling by Interleukins,Signaling by cytosolic FGFR1 fusion mutants
GABRA5	gamma-aminobutyric acid (GABA) A receptor, alpha 5	1	0.4	0	0	1	0	0	0	0	0	-	-
GABRB3	gamma-aminobutyric acid (GABA) A receptor, beta 3	1	0.4	0	0	1	0	0	0	0	0	-	-
GALNT2	polypeptide N-acetylgalactosaminyltransferase 2	1	0.4	1	0	0	0	0	0	0	0	-	-
GANAB	glucosidase, alpha; neutral AB	4	1.5	2	0	0	1	0	0	1	0	-	-
GATA6	GATA binding protein 6	9	3.4	9	0	0	1	0	0	0	0	-	-
GATAD2B	GATA zinc finger domain containing 2B	4	1.5	4	0	0	1	0	0	0	0	-	Positive epigenetic regulation of rRNA expression,Regulation of TP53 Activity,Transcriptional Regulation by TP53
GBAS	glioblastoma amplified sequence	4	1.5	4	0	0	1	0	0	0	0	-	-
GCN1L1	GCN1 general control of amino-acid synthesis 1-like 1 (yeast)	2	0.8	0	0	0	0	0	0	2	0	-	-
GDAP1	ganglioside induced differentiation associated protein 1	1	0.4	0	0	0	0	0	0	1	0	-	-
GDI2	GDP dissociation inhibitor 2	2	0.8	2	0	0	0	0	0	0	0	-	Neutrophil degranulation,Rho GTPase cycle
GEM	GTP binding protein overexpressed in skeletal muscle	5	1.9	5	0	0	0	0	0	0	0	-	-
GEMIN5	gem (nuclear organelle) associated protein 5	1	0.4	0	0	0	0	0	0	1	0	-	-
GFOD1	glucose-fructose oxidoreductase domain containing 1	2	0.8	1	0	0	0	0	0	1	0	-	-
GGA3	golgi-associated, gamma adaptin ear containing, ARF binding protein 3	6	2.3	5	0	0	1	0	0	0	0	-	MET receptor recycling
GIGYF1	GRB10 interacting GYF protein 1	8	3.1	8	0	0	0	0	0	0	0	-	-
GIGYF2	GRB10 interacting GYF protein 2	1	0.4	0	0	0	1	0	0	0	0	Candidate (17)	-
GLI1	GLI family zinc finger 1	2	0.8	2	0	0	0	0	0	0	0	Known (70)	-
GLI2	GLI family zinc finger 2	1	0.4	0	0	0	0	0	0	1	0	-	-
GLI3	GLI family zinc finger 3	5	1.9	1	0	0	0	0	0	4	0	Candidate (85)	-
GNA12	guanine nucleotide binding protein (G protein) alpha 12	5	1.9	5	0	0	0	0	0	0	0	Candidate (80)	G alpha (12/13) signalling events
GNA13	guanine nucleotide binding protein (G protein), alpha 13	2	0.8	1	0	0	0	0	0	1	0	Candidate (6)	Cell death signalling via NRAGE, NRIF and NADE,G alpha (12/13) signalling events,NRAGE signals death through JNK,Rho GTPase cycle,p75 NTR receptor-mediated signalling
GNAI2	guanine nucleotide binding protein (G protein), alpha inhibiting activity polypeptide 2	1	0.4	1	0	0	0	0	0	0	0	Candidate (25)	Regulation of insulin secretion
GNB1	guanine nucleotide binding protein (G protein), beta polypeptide 1	2	0.8	2	0	0	0	0	0	0	0	Candidate (56)	Beta-catenin independent WNT signaling,Ca2+ pathway,G alpha (12/13) signalling events,Regulation of insulin secretion
GNB2	guanine nucleotide binding protein (G protein), beta polypeptide 2	1	0.4	1	0	0	0	0	0	0	0	-	Beta-catenin independent WNT signaling,Ca2+ pathway,G alpha (12/13) signalling events,Regulation of insulin secretion
GNS	glucosamine (N-acetyl)-6-sulfatase	6	2.3	6	0	0	0	0	0	0	0	-	Neutrophil degranulation
GOLT1B	golgi transport 1B	1	0.4	1	0	0	0	0	0	0	0	-	-
GPATCH8	G patch domain containing 8	1	0.4	1	0	0	0	0	0	0	0	-	-
GPM6B	glycoprotein M6B	1	0.4	1	0	0	0	0	0	0	0	-	-
GRB10	growth factor receptor-bound protein 10	1	0.4	1	0	0	0	0	0	0	0	-	Insulin receptor signalling cascade,RET signaling,Signal attenuation
GRB2	growth factor receptor-bound protein 2	3	1.1	2	0	0	1	0	0	0	0	Candidate (7)	ARMS-mediated activation,CD28 co-stimulation,DAP12 interactions,DAP12 signaling,Downstream signal transduction,Downstream signaling events of B Cell Receptor (BCR),EGFR downregulation,FGFR1 mutant receptor activation,Fc epsilon receptor (FCERI) signaling,Fcgamma receptor (FCGR) dependent phagocytosis,Frs2-mediated activation,GAB1 signalosome,GRB2 events in EGFR signaling,IGF1R signaling cascade,I…
GRIA1	glutamate receptor, ionotropic, AMPA 1	1	0.4	0	0	0	0	0	0	1	0	-	COPII (Coat Protein 2) Mediated Vesicle Transport,ER to Golgi Anterograde Transport,Transport to the Golgi and subsequent modification
GRINA	glutamate receptor, ionotropic, N-methyl D-aspartate-associated protein 1 (glutamate binding)	5	1.9	5	0	0	0	0	0	0	0	-	-
GRSF1	G-rich RNA sequence binding factor 1	2	0.8	2	0	0	0	0	0	0	0	-	-
GSN	gelsolin	1	0.4	0	0	1	0	0	0	0	0	-	Apoptotic cleavage of cellular proteins,Apoptotic execution phase,Neutrophil degranulation
H2AFY	H2A histone family, member Y	1	0.4	0	0	0	0	0	0	1	0	-	-
HCFC1	host cell factor C1	2	0.8	0	0	0	0	0	0	2	0	-	Deubiquitination,HATs acetylate histones,UCH proteinases
HCK	HCK proto-oncogene, Src family tyrosine kinase	3	1.1	3	0	0	0	0	0	0	0	-	Fcgamma receptor (FCGR) dependent phagocytosis,HIV Infection,Interleukin-3, 5 and GM-CSF signaling,Signaling by Interleukins
HDAC7	histone deacetylase 7	1	0.4	1	0	0	1	0	0	0	0	Candidate (83)	Signaling by NOTCH1
HDLBP	high density lipoprotein binding protein	2	0.8	0	0	0	0	0	1	1	0	-	-
HEATR2	HEAT repeat containing 2	5	1.9	5	0	0	0	0	0	0	0	-	-
HES1	hes family bHLH transcription factor 1	3	1.1	3	0	0	0	0	0	0	0	Candidate (86)	Signaling by NOTCH1
HEXA	hexosaminidase A (alpha polypeptide)	1	0.4	0	0	0	0	0	0	1	0	Candidate (87)	-
HGF	hepatocyte growth factor (hepapoietin A; scatter factor)	5	1.9	5	0	0	0	0	0	0	0	Candidate (69)	ARMS-mediated activation,DAP12 interactions,DAP12 signaling,Downstream signal transduction,Downstream signaling events of B Cell Receptor (BCR),Fc epsilon receptor (FCERI) signaling,Frs2-mediated activation,GAB1 signalosome,GRB2 events in EGFR signaling,IGF1R signaling cascade,IRS-mediated signalling,IRS-related events triggered by IGF1R,Insulin receptor signalling cascade,Interleukin receptor SH…
HIP1R	huntingtin interacting protein 1 related	1	0.4	0	0	0	0	0	0	1	0	-	-
HIPK1	homeodomain interacting protein kinase 1	2	0.8	1	0	0	0	0	0	1	0	-	Regulation of TP53 Activity,Regulation of TP53 Activity through Phosphorylation,Transcriptional Regulation by TP53
HIPK2	homeodomain interacting protein kinase 2	6	2.3	4	0	0	2	0	0	2	0	-	Regulation of TP53 Activity,Regulation of TP53 Activity through Phosphorylation,Transcriptional Regulation by TP53
HIPK3	homeodomain interacting protein kinase 3	5	1.9	1	0	2	0	0	0	2	0	-	-
HIST2H2AC	histone cluster 2, H2ac	1	0.4	1	0	0	0	0	0	0	0	Candidate (62)	Deubiquitination,HATs acetylate histones,M Phase,Oxidative Stress Induced Senescence,Positive epigenetic regulation of rRNA expression,RHO GTPase Effectors,Senescence-Associated Secretory Phenotype (SASP),UCH proteinases,Ub-specific processing proteases
HIST2H2BE	histone cluster 2, H2be	1	0.4	1	0	0	0	0	0	0	0	-	Deubiquitination,G2/M Checkpoints,HATs acetylate histones,M Phase,Oxidative Stress Induced Senescence,Positive epigenetic regulation of rRNA expression,RHO GTPase Effectors,Senescence-Associated Secretory Phenotype (SASP),Ub-specific processing proteases
HIVEP1	human immunodeficiency virus type I enhancer binding protein 1	5	1.9	2	0	1	1	0	0	2	0	Candidate (67)	-
HMGB1	high mobility group box 1	5	1.9	5	0	0	1	0	0	0	0	Candidate (7)	Activated TLR4 signalling,Apoptotic execution phase,DEx/H-box helicases activate type I IFN and inflammatory cytokines production,MyD88 cascade initiated on plasma membrane,MyD88 dependent cascade initiated on endosome,MyD88-independent TLR3/TLR4 cascade,MyD88:Mal cascade initiated on plasma membrane,Neutrophil degranulation,RIP-mediated NFkB activation via ZBP1,TAK1 activates NFkB by phosphoryla…
HMOX1	heme oxygenase (decycling) 1	1	0.4	1	0	0	0	0	0	0	0	-	-
HNRNPDL	heterogeneous nuclear ribonucleoprotein D-like	1	0.4	1	0	0	0	0	0	0	0	-	-
HNRNPF	heterogeneous nuclear ribonucleoprotein F	1	0.4	1	0	0	0	0	0	0	0	-	Signaling by FGFR2,mRNA Splicing,mRNA Splicing - Major Pathway
HNRNPL	heterogeneous nuclear ribonucleoprotein L	3	1.1	3	0	0	0	0	0	0	0	-	mRNA Splicing,mRNA Splicing - Major Pathway
HNRNPM	heterogeneous nuclear ribonucleoprotein M	2	0.8	0	0	1	0	0	0	1	0	-	Signaling by FGFR2,mRNA Splicing,mRNA Splicing - Major Pathway
HNRNPUL1	heterogeneous nuclear ribonucleoprotein U-like 1	10	3.8	9	0	0	0	0	0	1	0	-	mRNA Splicing,mRNA Splicing - Major Pathway
HSPA4	heat shock 70kDa protein 4	1	0.4	0	0	0	0	0	1	1	0	Candidate (88)	-
HSPH1	heat shock 105kDa/110kDa protein 1	14	5.4	14	0	0	0	0	0	0	0	-	-
HUS1	HUS1 checkpoint homolog (S. pombe)	1	0.4	1	0	0	1	0	0	0	0	-	Activation of ATR in response to replication stress,G2/M Checkpoints,Regulation of TP53 Activity,Regulation of TP53 Activity through Phosphorylation,Transcriptional Regulation by TP53
IARS	isoleucyl-tRNA synthetase	2	0.8	0	0	0	0	0	0	2	0	-	-
ICK	intestinal cell (MAK-like) kinase	2	0.8	2	0	0	0	0	0	0	0	-	-
ID3	inhibitor of DNA binding 3, dominant negative helix-loop-helix protein	1	0.4	1	0	0	0	0	0	0	0	Known (53)	-
IGF1R	insulin-like growth factor 1 receptor	4	1.5	3	0	1	1	0	0	0	0	Candidate (64)	IGF1R signaling cascade,IRS-related events triggered by IGF1R
IGFBP3	insulin-like growth factor binding protein 3	3	1.1	3	0	0	0	0	0	0	0	-	Transcriptional Regulation by TP53
IGFBP4	insulin-like growth factor binding protein 4	1	0.4	1	0	0	0	0	0	0	0	-	-
IKBKAP	inhibitor of kappa light polypeptide gene enhancer in B-cells, kinase complex-associated protein	1	0.4	1	0	0	0	0	0	0	0	-	HATs acetylate histones
IKBKB	inhibitor of kappa light polypeptide gene enhancer in B-cells, kinase beta	4	1.5	3	0	1	0	0	0	0	0	Known (76)	Activated TLR4 signalling,C-type lectin receptors (CLRs),CLEC7A (Dectin-1) signaling,Diseases associated with the TLR signaling cascade,Downstream signaling events of B Cell Receptor (BCR),Fc epsilon receptor (FCERI) signaling,Interleukin-1 signaling,MAP kinase activation in TLR cascade,MyD88 cascade initiated on plasma membrane,MyD88 dependent cascade initiated on endosome,MyD88-independent TLR3…
IKZF3	IKAROS family zinc finger 3 (Aiolos)	2	0.8	2	0	1	2	0	0	1	1	Candidate (23)	-
IL1RAP	interleukin 1 receptor accessory protein	1	0.4	0	0	0	0	0	0	1	0	-	Interleukin-1 signaling,Signaling by Interleukins
IMPDH2	IMP (inosine 5-monophosphate) dehydrogenase 2	1	0.4	0	0	0	0	0	0	1	0	-	Neutrophil degranulation
ING1	inhibitor of growth family, member 1	2	0.8	2	0	0	0	0	0	0	0	Candidate (56)	-
INPP5D	inositol polyphosphate-5-phosphatase, 145kDa	1	0.4	0	0	1	1	0	0	0	0	-	Interleukin receptor SHC signaling,Interleukin-2 signaling,Interleukin-3, 5 and GM-CSF signaling,Signaling by Interleukins,TCR signaling
INPPL1	inositol polyphosphate phosphatase-like 1	3	1.1	3	0	0	0	0	0	0	0	Candidate (56)	Interleukin receptor SHC signaling,Interleukin-2 signaling,Interleukin-3, 5 and GM-CSF signaling,Signaling by Interleukins
IPO5	importin 5	1	0.4	1	0	0	0	0	0	0	0	Candidate (84)	-
IQGAP1	IQ motif containing GTPase activating protein 1	1	0.4	1	0	0	0	0	0	0	0	-	ARMS-mediated activation,DAP12 interactions,DAP12 signaling,Downstream signal transduction,Fc epsilon receptor (FCERI) signaling,Frs2-mediated activation,GRB2 events in EGFR signaling,IGF1R signaling cascade,IRS-mediated signalling,IRS-related events triggered by IGF1R,Insulin receptor signalling cascade,Interleukin receptor SHC signaling,Interleukin-2 signaling,Interleukin-3, 5 and GM-CSF signal…
IRAK1	interleukin-1 receptor-associated kinase 1	5	1.9	1	3	0	0	0	0	1	0	-	Activated TLR4 signalling,Interleukin-1 signaling,MAP kinase activation in TLR cascade,MyD88 cascade initiated on plasma membrane,MyD88 dependent cascade initiated on endosome,MyD88-independent TLR3/TLR4 cascade,MyD88:Mal cascade initiated on plasma membrane,NOD1/2 Signaling Pathway,Nucleotide-binding domain, leucine rich repeat containing receptor (NLR) signaling pathways,Signaling by Interleuki…
IRAK2	interleukin-1 receptor-associated kinase 2	1	0.4	1	0	0	0	0	0	0	0	-	Activated TLR4 signalling,Interleukin-1 signaling,MAP kinase activation in TLR cascade,MyD88 cascade initiated on plasma membrane,MyD88 dependent cascade initiated on endosome,MyD88-independent TLR3/TLR4 cascade,MyD88:Mal cascade initiated on plasma membrane,NOD1/2 Signaling Pathway,Nucleotide-binding domain, leucine rich repeat containing receptor (NLR) signaling pathways,Signaling by Interleuki…
IRAK3	interleukin-1 receptor-associated kinase 3	1	0.4	1	0	1	0	0	0	0	0	-	Activated TLR4 signalling,Interleukin-1 signaling,MyD88:Mal cascade initiated on plasma membrane,Signaling by Interleukins,Toll Like Receptor 2 (TLR2) Cascade,Toll Like Receptor 4 (TLR4) Cascade,Toll Like Receptor TLR1:TLR2 Cascade,Toll Like Receptor TLR6:TLR2 Cascade,Toll-Like Receptors Cascades
IRF2BP2	interferon regulatory factor 2 binding protein 2	1	0.4	1	0	0	0	0	0	0	0	Candidate (66)	-
IRF7	interferon regulatory factor 7	1	0.4	1	0	0	0	0	0	0	0	Candidate (62)	Activated TLR4 signalling,DEx/H-box helicases activate type I IFN and inflammatory cytokines production,MyD88 dependent cascade initiated on endosome,MyD88-independent TLR3/TLR4 cascade,TRIF-mediated TLR3/TLR4 signaling,Toll Like Receptor 3 (TLR3) Cascade,Toll Like Receptor 4 (TLR4) Cascade,Toll Like Receptor 7/8 (TLR7/8) Cascade,Toll Like Receptor 9 (TLR9) Cascade,Toll-Like Receptors Cascades
IRS2	insulin receptor substrate 2	5	1.9	5	0	0	0	0	0	0	0	-	ARMS-mediated activation,DAP12 interactions,DAP12 signaling,Downstream signal transduction,Downstream signaling events of B Cell Receptor (BCR),Fc epsilon receptor (FCERI) signaling,Frs2-mediated activation,GAB1 signalosome,GRB2 events in EGFR signaling,IGF1R signaling cascade,IRS-mediated signalling,IRS-related events triggered by IGF1R,Insulin receptor signalling cascade,Interleukin receptor SH…
ITGA2	integrin, alpha 2 (CD49B, alpha 2 subunit of VLA-2 receptor)	2	0.8	2	0	0	0	0	0	0	0	-	L1CAM interactions,MET activates PTK2 signaling,MET promotes cell motility,Syndecan interactions
ITGA3	integrin, alpha 3 (antigen CD49C, alpha 3 subunit of VLA-3 receptor)	1	0.4	1	0	0	0	0	0	0	0	-	MET activates PTK2 signaling,MET promotes cell motility
ITGA5	integrin, alpha 5 (fibronectin receptor, alpha polypeptide)	4	1.5	2	0	0	0	0	0	2	0	-	L1CAM interactions,Signal transduction by L1
ITGA6	integrin, alpha 6	3	1.1	3	0	0	1	0	0	0	0	-	Syndecan interactions
ITGAV	integrin, alpha V	2	0.8	2	0	0	0	0	0	0	0	Known (70)	L1CAM interactions,Neutrophil degranulation,Signal transduction by L1,Syndecan interactions,VEGFA-VEGFR2 Pathway
ITGB1	integrin, beta 1 (fibronectin receptor, beta polypeptide, antigen CD29 includes MDF2, MSK12)	5	1.9	5	0	0	0	0	0	0	0	-	L1CAM interactions,MET activates PTK2 signaling,MET promotes cell motility,RHO GTPase Effectors,RHO GTPases Activate Formins,Semaphorin interactions,Signal transduction by L1,Syndecan interactions
ITM2B	integral membrane protein 2B	1	0.4	1	0	0	0	0	0	0	0	-	-
ITPR1	inositol 1,4,5-trisphosphate receptor, type 1	4	1.5	0	0	0	0	0	0	4	0	-	Beta-catenin independent WNT signaling,C-type lectin receptors (CLRs),CLEC7A (Dectin-1) signaling,Ca2+ pathway,DAP12 interactions,DAP12 signaling,Downstream signal transduction,Fc epsilon receptor (FCERI) signaling,Fcgamma receptor (FCGR) dependent phagocytosis,NGF signalling via TRKA from the plasma membrane,Regulation of insulin secretion,Signaling by the B Cell Receptor (BCR),VEGFA-VEGFR2 Path…
ITPR3	inositol 1,4,5-trisphosphate receptor, type 3	1	0.4	0	0	0	0	0	1	0	0	Candidate (67)	Beta-catenin independent WNT signaling,C-type lectin receptors (CLRs),CLEC7A (Dectin-1) signaling,Ca2+ pathway,DAP12 interactions,DAP12 signaling,Downstream signal transduction,Fc epsilon receptor (FCERI) signaling,Fcgamma receptor (FCGR) dependent phagocytosis,NGF signalling via TRKA from the plasma membrane,Regulation of insulin secretion,Signaling by the B Cell Receptor (BCR),VEGFA-VEGFR2 Path…
JAG1	jagged 1	1	0.4	0	0	0	0	0	0	1	0	Candidate (59)	Signaling by NOTCH1
JUNB	jun B proto-oncogene	1	0.4	1	0	0	0	0	0	0	0	-	SMAD2/SMAD3:SMAD4 heterotrimer regulates transcription,Transcriptional activity of SMAD2/SMAD3:SMAD4 heterotrimer
JUP	junction plakoglobin	14	5.4	12	0	3	6	0	0	0	0	-	Neutrophil degranulation,VEGFA-VEGFR2 Pathway,VEGFR2 mediated vascular permeability
KANK2	KN motif and ankyrin repeat domains 2	2	0.8	2	0	0	0	0	0	0	0	-	-
KANSL1	KAT8 regulatory NSL complex subunit 1	2	0.8	2	0	1	0	0	0	0	0	Candidate (65)	HATs acetylate histones
KAT2A	K(lysine) acetyltransferase 2A	4	1.5	3	0	0	0	0	0	1	0	-	Deubiquitination,HATs acetylate histones,Positive epigenetic regulation of rRNA expression,Pre-NOTCH Expression and Processing,Signaling by NOTCH1,Ub-specific processing proteases
KAT2B	K(lysine) acetyltransferase 2B	3	1.1	1	0	1	0	0	0	1	0	-	Deubiquitination,HATs acetylate histones,Positive epigenetic regulation of rRNA expression,Pre-NOTCH Expression and Processing,Signaling by NOTCH1
KAT7	K(lysine) acetyltransferase 7	1	0.4	0	0	0	1	0	0	1	0	Known (70)	HATs acetylate histones
KATNAL1	katanin p60 subunit A-like 1	4	1.5	3	0	0	1	0	0	0	0	-	-
KCTD12	potassium channel tetramerization domain containing 12	1	0.4	1	0	0	0	0	0	0	0	-	-
KCTD2	potassium channel tetramerization domain containing 2	1	0.4	1	0	0	0	0	0	0	0	-	-
KCTD20	potassium channel tetramerization domain containing 20	1	0.4	1	0	0	0	0	0	0	0	-	-
KCTD5	potassium channel tetramerization domain containing 5	1	0.4	1	0	0	0	0	0	0	0	-	-
KCTD6	potassium channel tetramerization domain containing 6	1	0.4	1	0	0	0	0	0	0	0	-	-
KDM2A	lysine (K)-specific demethylase 2A	1	0.4	0	0	0	1	0	0	0	0	Candidate (33)	HDMs demethylate histones
KDM3B	lysine (K)-specific demethylase 3B	1	0.4	1	0	0	0	0	0	0	0	-	HDMs demethylate histones
KDM4A	lysine (K)-specific demethylase 4A	2	0.8	2	0	0	0	0	0	0	0	-	HDMs demethylate histones
KDM5B	lysine (K)-specific demethylase 5B	2	0.8	2	0	0	0	0	0	0	0	-	HDMs demethylate histones
KDM5D	lysine (K)-specific demethylase 5D	1	0.4	1	0	0	0	0	0	0	0	-	HDMs demethylate histones
KHDRBS1	KH domain containing, RNA binding, signal transduction associated 1	1	0.4	1	0	0	0	0	0	0	0	-	-
KIAA0100	KIAA0100	2	0.8	1	0	0	0	0	0	1	0	-	-
KIF1A	kinesin family member 1A	1	0.4	0	0	0	0	0	0	0	1	Candidate (65)	-
KIF1B	kinesin family member 1B	2	0.8	1	0	0	0	0	0	1	0	Candidate (6)	-
KIF1C	kinesin family member 1C	1	0.4	0	0	0	0	0	0	1	0	-	-
KIF2C	kinesin family member 2C	2	0.8	2	0	0	0	0	0	0	0	-	M Phase,MHC class II antigen presentation,Mitotic Anaphase,Mitotic Metaphase and Anaphase,RHO GTPase Effectors,RHO GTPases Activate Formins,Resolution of Sister Chromatid Cohesion,Separation of Sister Chromatids
KIF3B	kinesin family member 3B	4	1.5	4	0	0	0	0	0	0	0	-	MHC class II antigen presentation
KLC1	kinesin light chain 1	1	0.4	0	0	0	0	0	0	1	0	-	MHC class II antigen presentation,RHO GTPase Effectors
KLC4	kinesin light chain 4	4	1.5	4	0	0	0	0	0	0	0	-	MHC class II antigen presentation,RHO GTPase Effectors
KLHL42	kelch-like family member 42	3	1.1	3	0	0	0	0	0	0	0	-	-
KPNA2	karyopherin alpha 2 (RAG cohort 1, importin alpha 1)	3	1.1	3	0	0	0	0	0	0	0	-	Antiviral mechanism by IFN-stimulated genes,ISG15 antiviral mechanism
KPNB1	karyopherin (importin) beta 1	5	1.9	4	0	0	0	0	0	1	0	Candidate (4)	Antiviral mechanism by IFN-stimulated genes,Apoptotic execution phase,HIV Infection,ISG15 antiviral mechanism,Neutrophil degranulation,Regulation of cholesterol biosynthesis by SREBP (SREBF)
KYNU	kynureninase	1	0.4	0	0	1	0	0	0	0	0	-	-
LAMC1	laminin, gamma 1 (formerly LAMB2)	1	0.4	0	0	0	0	0	0	1	0	Candidate (89)	L1CAM interactions,MET activates PTK2 signaling,MET promotes cell motility
LARP1	La ribonucleoprotein domain family, member 1	2	0.8	0	0	0	0	0	1	1	0	-	-
LARS	leucyl-tRNA synthetase	1	0.4	0	0	0	0	0	0	1	0	-	-
LATS2	large tumor suppressor kinase 2	4	1.5	4	0	0	1	0	0	0	0	Candidate (65)	-
LBR	lamin B receptor	2	0.8	1	0	1	0	0	0	0	0	-	-
LDHB	lactate dehydrogenase B	2	0.8	1	0	0	0	0	0	1	0	-	-
LEPRE1	leucine proline-enriched proteoglycan (leprecan) 1	1	0.4	0	0	0	0	0	0	1	0	-	-
LEPREL2	leprecan-like 2	1	0.4	1	0	0	0	0	0	0	0	-	-
LEPROTL1	leptin receptor overlapping transcript-like 1	1	0.4	1	0	0	0	0	0	0	0	Known (70)	-
LGALS3	lectin, galactoside-binding, soluble, 3	1	0.4	0	0	1	0	0	0	0	0	-	Neutrophil degranulation
LGALS3BP	lectin, galactoside-binding, soluble, 3 binding protein	1	0.4	1	0	0	0	0	0	0	0	-	Response to elevated platelet cytosolic Ca2+
LGR4	leucine-rich repeat containing G protein-coupled receptor 4	1	0.4	1	0	0	0	0	0	0	0	-	-
LIMCH1	LIM and calponin homology domains 1	1	0.4	1	0	0	0	0	0	0	0	Candidate (17)	-
LIMK1	LIM domain kinase 1	6	2.3	6	0	0	0	0	0	0	0	Candidate (58)	EPH-Ephrin signaling,EPHB-mediated forward signaling,Fcgamma receptor (FCGR) dependent phagocytosis,RHO GTPase Effectors,RHO GTPases activate PAKs,Regulation of actin dynamics for phagocytic cup formation,Semaphorin interactions
LIN7C	lin-7 homolog C (C. elegans)	1	0.4	1	0	0	0	0	0	0	0	-	Dopamine Neurotransmitter Release Cycle
LMAN1	lectin, mannose-binding, 1	2	0.8	2	0	0	0	0	0	0	0	-	COPII (Coat Protein 2) Mediated Vesicle Transport,ER to Golgi Anterograde Transport,Transport to the Golgi and subsequent modification
LMCD1	LIM and cysteine-rich domains 1	1	0.4	1	0	0	0	0	0	0	0	Candidate (75)	-
LMNB1	lamin B1	2	0.8	0	0	0	0	0	0	2	0	-	Apoptotic cleavage of cellular proteins,Apoptotic execution phase,Deregulated CDK5 triggers multiple neurodegenerative pathways in Alzheimerâ€™s disease models,M Phase,Mitotic Anaphase,Mitotic Metaphase and Anaphase
LONRF1	LON peptidase N-terminal domain and ring finger 1	18	6.9	18	0	0	3	0	0	0	0	-	-
LPCAT1	lysophosphatidylcholine acyltransferase 1	4	1.5	4	0	0	0	0	0	0	0	-	Fatty acid, triacylglycerol, and ketone body metabolism,Neutrophil degranulation
LRIG1	leucine-rich repeats and immunoglobulin-like domains 1	1	0.4	1	0	0	0	0	0	0	0	Candidate (59)	Negative regulation of MET activity
LRRC8A	leucine rich repeat containing 8 family, member A	2	0.8	1	0	0	0	0	0	1	0	-	-
LUC7L3	LUC7-like 3 (S. cerevisiae)	1	0.4	1	0	0	0	0	0	0	0	-	-
MACF1	microtubule-actin crosslinking factor 1	1	0.4	0	0	0	0	0	0	1	0	Candidate (35)	-
MAGI1	membrane associated guanylate kinase, WW and PDZ domain containing 1	1	0.4	1	0	0	1	0	0	0	0	-	-
MAP1B	microtubule-associated protein 1B	5	1.9	0	0	0	0	0	0	5	0	-	-
MAP2	microtubule-associated protein 2	1	0.4	0	0	0	0	0	0	1	0	-	-
MAP3K10	mitogen-activated protein kinase kinase kinase 10	7	2.7	7	0	0	0	0	0	0	0	-	-
MAP3K11	mitogen-activated protein kinase kinase kinase 11	2	0.8	2	0	0	0	0	0	0	0	-	ARMS-mediated activation,DAP12 interactions,DAP12 signaling,Downstream signal transduction,Fc epsilon receptor (FCERI) signaling,Frs2-mediated activation,GRB2 events in EGFR signaling,IGF1R signaling cascade,IRS-mediated signalling,IRS-related events triggered by IGF1R,Insulin receptor signalling cascade,Interleukin receptor SHC signaling,Interleukin-2 signaling,Interleukin-3, 5 and GM-CSF signal…
MAP3K5	mitogen-activated protein kinase kinase kinase 5	1	0.4	1	0	0	0	0	0	0	0	Candidate (44)	Oxidative Stress Induced Senescence
MAPK1	mitogen-activated protein kinase 1	1	0.4	0	0	0	1	0	0	0	0	Known (55)	ARMS-mediated activation,Activated TLR4 signalling,DAP12 interactions,DAP12 signaling,Downstream signal transduction,Downstream signaling events of B Cell Receptor (BCR),Fc epsilon receptor (FCERI) signaling,Fcgamma receptor (FCGR) dependent phagocytosis,Frs2-mediated activation,GAB1 signalosome,GRB2 events in EGFR signaling,IGF1R signaling cascade,IRS-mediated signalling,IRS-related events trigg…
MAPK13	mitogen-activated protein kinase 13	1	0.4	1	0	0	0	0	0	0	0	-	NGF signalling via TRKA from the plasma membrane,NOD1/2 Signaling Pathway,Nucleotide-binding domain, leucine rich repeat containing receptor (NLR) signaling pathways,Signalling to ERKs,Signalling to RAS,VEGFA-VEGFR2 Pathway
MAPKAPK2	mitogen-activated protein kinase-activated protein kinase 2	3	1.1	3	0	0	0	0	0	0	0	-	Activated TLR4 signalling,MAP kinase activation in TLR cascade,MAPK targets/ Nuclear events mediated by MAP kinases,MyD88 cascade initiated on plasma membrane,MyD88 dependent cascade initiated on endosome,MyD88-independent TLR3/TLR4 cascade,MyD88:Mal cascade initiated on plasma membrane,NGF signalling via TRKA from the plasma membrane,Nuclear Events (kinase and transcription factor activation),Ox…
MAPRE1	microtubule-associated protein, RP/EB family, member 1	1	0.4	1	0	0	0	0	0	0	0	-	G2/M Transition,M Phase,Mitotic Anaphase,Mitotic G2-G2/M phases,Mitotic Metaphase and Anaphase,RHO GTPase Effectors,RHO GTPases Activate Formins,Resolution of Sister Chromatid Cohesion,Separation of Sister Chromatids
MAPRE2	microtubule-associated protein, RP/EB family, member 2	2	0.8	0	1	0	1	0	0	0	0	-	-
MARK4	MAP/microtubule affinity-regulating kinase 4	1	0.4	0	0	0	1	0	0	0	0	-	-
MBNL1	muscleblind-like splicing regulator 1	1	0.4	1	0	0	1	0	0	0	0	-	-
MCL1	myeloid cell leukemia 1	1	0.4	1	0	0	0	0	0	0	0	Candidate (64)	-
MCM2	minichromosome maintenance complex component 2	1	0.4	0	0	0	0	0	0	1	0	-	Activation of ATR in response to replication stress,Assembly of the pre-replicative complex,DNA Replication,DNA Replication Pre-Initiation,G1/S Transition,G2/M Checkpoints,M/G1 Transition,Mitotic G1-G1/S phases,Orc1 removal from chromatin,Regulation of DNA replication,Removal of licensing factors from origins,S Phase,Switching of origins to a post-replicative state,Synthesis of DNA
MCM3	minichromosome maintenance complex component 3	5	1.9	5	0	0	0	0	0	0	0	-	Activation of ATR in response to replication stress,Assembly of the pre-replicative complex,DNA Replication,DNA Replication Pre-Initiation,G1/S Transition,G2/M Checkpoints,M/G1 Transition,Mitotic G1-G1/S phases,Orc1 removal from chromatin,Regulation of DNA replication,Removal of licensing factors from origins,S Phase,Switching of origins to a post-replicative state,Synthesis of DNA
MCM7	minichromosome maintenance complex component 7	28	10.7	26	0	0	0	0	0	2	0	-	Activation of ATR in response to replication stress,Assembly of the pre-replicative complex,DNA Replication,DNA Replication Pre-Initiation,G1/S Transition,G2/M Checkpoints,M/G1 Transition,Mitotic G1-G1/S phases,Orc1 removal from chromatin,Regulation of DNA replication,Removal of licensing factors from origins,S Phase,Switching of origins to a post-replicative state,Synthesis of DNA
MCU	mitochondrial calcium uniporter	1	0.4	0	0	0	1	0	0	0	0	-	-
MECP2	methyl CpG binding protein 2	1	0.4	1	0	0	0	0	0	0	0	-	-
MED1	mediator complex subunit 1	2	0.8	2	0	0	0	0	0	0	0	Candidate (15)	Activation of gene expression by SREBF (SREBP),Fatty acid, triacylglycerol, and ketone body metabolism,Nuclear Receptor transcription pathway,Regulation of cholesterol biosynthesis by SREBP (SREBF),Regulation of lipid metabolism by Peroxisome proliferator-activated receptor alpha (PPARalpha)
MED13	mediator complex subunit 13	6	2.3	3	0	0	0	0	0	3	0	Candidate (74)	Fatty acid, triacylglycerol, and ketone body metabolism,Regulation of lipid metabolism by Peroxisome proliferator-activated receptor alpha (PPARalpha)
MED24	mediator complex subunit 24	11	4.2	10	0	0	0	0	0	1	0	-	Fatty acid, triacylglycerol, and ketone body metabolism,Regulation of lipid metabolism by Peroxisome proliferator-activated receptor alpha (PPARalpha)
MEF2A	myocyte enhancer factor 2A	1	0.4	1	0	0	0	0	0	0	0	-	Activated TLR4 signalling,MAP kinase activation in TLR cascade,MAPK targets/ Nuclear events mediated by MAP kinases,MyD88 cascade initiated on plasma membrane,MyD88 dependent cascade initiated on endosome,MyD88-independent TLR3/TLR4 cascade,MyD88:Mal cascade initiated on plasma membrane,NGF signalling via TRKA from the plasma membrane,Nuclear Events (kinase and transcription factor activation),TR…
MEF2C	myocyte enhancer factor 2C	5	1.9	0	0	2	0	0	0	3	0	Candidate (15)	Activated TLR4 signalling,MAP kinase activation in TLR cascade,MAPK targets/ Nuclear events mediated by MAP kinases,MyD88 cascade initiated on plasma membrane,MyD88 dependent cascade initiated on endosome,MyD88-independent TLR3/TLR4 cascade,MyD88:Mal cascade initiated on plasma membrane,NGF signalling via TRKA from the plasma membrane,Nuclear Events (kinase and transcription factor activation),TR…
MEF2D	myocyte enhancer factor 2D	7	2.7	7	0	0	0	0	0	0	0	Candidate (83)	-
MFHAS1	malignant fibrous histiocytoma amplified sequence 1	2	0.8	2	0	0	0	0	0	0	0	-	-
MGRN1	mahogunin ring finger 1, E3 ubiquitin protein ligase	2	0.8	2	0	0	0	0	0	0	0	-	-
MIB1	mindbomb E3 ubiquitin protein ligase 1	1	0.4	1	0	0	0	0	0	0	0	-	Signaling by NOTCH1
MID1	midline 1	1	0.4	1	0	0	0	0	0	0	0	-	-
MMP14	matrix metallopeptidase 14 (membrane-inserted)	1	0.4	1	0	0	0	0	0	0	0	-	-
MMP2	matrix metallopeptidase 2 (gelatinase A, 72kDa gelatinase, 72kDa type IV collagenase)	1	0.4	0	0	0	1	0	0	0	0	-	EPH-Ephrin signaling,EPH-ephrin mediated repulsion of cells,MAPK6/MAPK4 signaling
MMP9	matrix metallopeptidase 9 (gelatinase B, 92kDa gelatinase, 92kDa type IV collagenase)	11	4.2	11	0	0	0	0	0	0	0	-	EPH-Ephrin signaling,EPH-ephrin mediated repulsion of cells,Neutrophil degranulation
MPDZ	multiple PDZ domain protein	1	0.4	0	0	1	1	1	0	0	0	-	-
MPP3	membrane protein, palmitoylated 3 (MAGUK p55 subfamily member 3)	4	1.5	3	0	0	1	0	0	0	0	-	-
MPP6	membrane protein, palmitoylated 6 (MAGUK p55 subfamily member 6)	1	0.4	1	0	0	0	0	0	0	0	-	-
MTA2	metastasis associated 1 family, member 2	1	0.4	0	0	0	0	0	0	1	0	-	Positive epigenetic regulation of rRNA expression,Regulation of TP53 Activity,Transcriptional Regulation by TP53
MTMR12	myotubularin related protein 12	5	1.9	5	0	0	0	0	0	0	0	-	-
MTMR3	myotubularin related protein 3	2	0.8	0	0	1	1	0	0	0	0	-	-
MTMR4	myotubularin related protein 4	1	0.4	1	0	0	0	0	0	0	0	-	-
MTMR9	myotubularin related protein 9	3	1.1	3	0	0	0	0	0	0	0	-	-
MTOR	mechanistic target of rapamycin (serine/threonine kinase)	1	0.4	1	0	0	1	0	0	0	0	Known (34)	CD28 co-stimulation,DAP12 interactions,DAP12 signaling,Downstream signal transduction,Downstream signaling events of B Cell Receptor (BCR),Fc epsilon receptor (FCERI) signaling,GAB1 signalosome,IGF1R signaling cascade,IRS-mediated signalling,IRS-related events triggered by IGF1R,Insulin receptor signalling cascade,NGF signalling via TRKA from the plasma membrane,PI3K Cascade,PI3K events in ERBB4 …
MTUS1	microtubule associated tumor suppressor 1	2	0.8	2	0	0	0	0	0	0	0	-	-
MYH10	myosin, heavy chain 10, non-muscle	2	0.8	1	0	0	0	0	0	1	0	-	EPH-Ephrin signaling,EPHA-mediated growth cone collapse,RHO GTPase Effectors,RHO GTPases activate PAKs,Semaphorin interactions
MYO10	myosin X	1	0.4	0	0	0	0	0	0	1	0	-	Fcgamma receptor (FCGR) dependent phagocytosis,Regulation of actin dynamics for phagocytic cup formation
MYO1B	myosin IB	1	0.4	1	0	0	0	0	0	0	0	Candidate (16)	-
MYO1C	myosin IC	2	0.8	2	0	0	0	0	0	0	0	-	Fcgamma receptor (FCGR) dependent phagocytosis,Positive epigenetic regulation of rRNA expression,Regulation of actin dynamics for phagocytic cup formation
MYO1D	myosin ID	4	1.5	3	0	0	1	0	0	1	0	-	-
MYO5A	myosin VA (heavy chain 12, myoxin)	3	1.1	0	0	0	0	0	0	3	0	Known (70)	Fcgamma receptor (FCGR) dependent phagocytosis,Regulation of actin dynamics for phagocytic cup formation
MYO6	myosin VI	1	0.4	1	0	0	0	0	0	0	0	-	-
MYO9A	myosin IXA	1	0.4	0	0	0	0	0	0	1	0	Candidate (29)	Rho GTPase cycle
NAA15	N(alpha)-acetyltransferase 15, NatA auxiliary subunit	2	0.8	2	0	0	1	0	0	0	0	-	-
NABP2	nucleic acid binding protein 2	2	0.8	2	0	0	0	0	0	0	0	-	-
NARF	nuclear prelamin A recognition factor	1	0.4	1	0	0	0	0	0	0	0	-	-
NBEA	neurobeachin	17	6.5	9	0	1	0	0	0	10	0	Known (77)	-
NCBP2	nuclear cap binding protein subunit 2, 20kDa	1	0.4	1	0	0	0	0	0	0	0	-	HIV Infection,Signaling by FGFR in disease,Signaling by FGFR2,mRNA Splicing,mRNA Splicing - Major Pathway
NCEH1	neutral cholesterol ester hydrolase 1	3	1.1	3	0	0	0	0	0	0	0	-	-
NCKAP1	NCK-associated protein 1	1	0.4	1	0	0	0	0	0	0	0	-	Fcgamma receptor (FCGR) dependent phagocytosis,RHO GTPase Effectors,RHO GTPases Activate WASPs and WAVEs,Regulation of actin dynamics for phagocytic cup formation,VEGFA-VEGFR2 Pathway
NCOA3	nuclear receptor coactivator 3	32	12.3	30	0	0	1	0	0	1	0	Candidate (55)	Fatty acid, triacylglycerol, and ketone body metabolism,MAPK6/MAPK4 signaling,Regulation of lipid metabolism by Peroxisome proliferator-activated receptor alpha (PPARalpha)
NCOA5	nuclear receptor coactivator 5	1	0.4	1	0	1	0	0	1	1	0	-	-
NCOR1	nuclear receptor corepressor 1	1	0.4	0	0	0	0	0	0	1	0	Known (56)	Fatty acid, triacylglycerol, and ketone body metabolism,Regulation of lipid metabolism by Peroxisome proliferator-activated receptor alpha (PPARalpha),Signaling by NOTCH1,Transcriptional activity of SMAD2/SMAD3:SMAD4 heterotrimer
NCOR2	nuclear receptor corepressor 2	8	3.1	3	1	1	1	0	0	3	0	Known (22)	Fatty acid, triacylglycerol, and ketone body metabolism,Regulation of lipid metabolism by Peroxisome proliferator-activated receptor alpha (PPARalpha),Signaling by NOTCH1,Transcriptional activity of SMAD2/SMAD3:SMAD4 heterotrimer
NDE1	nudE neurodevelopment protein 1	7	2.7	5	0	1	0	0	0	1	0	-	G2/M Transition,M Phase,Mitotic Anaphase,Mitotic G2-G2/M phases,Mitotic Metaphase and Anaphase,RHO GTPase Effectors,RHO GTPases Activate Formins,Resolution of Sister Chromatid Cohesion,Separation of Sister Chromatids
NDEL1	nudE neurodevelopment protein 1-like 1	3	1.1	1	0	0	0	0	0	2	0	-	M Phase,Mitotic Anaphase,Mitotic Metaphase and Anaphase,RHO GTPase Effectors,RHO GTPases Activate Formins,Resolution of Sister Chromatid Cohesion,Separation of Sister Chromatids
NEDD4L	neural precursor cell expressed, developmentally down-regulated 4-like, E3 ubiquitin protein ligase	2	0.8	0	0	2	0	0	0	0	0	-	HIV Infection,Transcriptional activity of SMAD2/SMAD3:SMAD4 heterotrimer
NEDD9	neural precursor cell expressed, developmentally down-regulated 9	1	0.4	1	0	0	0	0	0	0	0	-	-
NEK6	NIMA-related kinase 6	1	0.4	1	0	0	0	0	0	0	0	-	M Phase
NEK9	NIMA-related kinase 9	1	0.4	0	0	0	1	0	0	0	0	-	M Phase
NELFCD	negative elongation factor complex member C/D	1	0.4	1	0	0	0	0	0	0	0	-	HIV Infection,Transcriptional Regulation by TP53
NET1	neuroepithelial cell transforming 1	1	0.4	1	0	0	0	0	0	0	0	-	Cell death signalling via NRAGE, NRIF and NADE,G alpha (12/13) signalling events,NRAGE signals death through JNK,Rho GTPase cycle,p75 NTR receptor-mediated signalling
NFATC2	nuclear factor of activated T-cells, cytoplasmic, calcineurin-dependent 2	9	3.4	9	0	0	0	0	0	0	0	Known (78)	C-type lectin receptors (CLRs),CLEC7A (Dectin-1) signaling,Fc epsilon receptor (FCERI) signaling
NFIA	nuclear factor I/A	1	0.4	0	0	0	1	0	0	0	0	-	-
NFKB1	nuclear factor of kappa light polypeptide gene enhancer in B-cells 1	2	0.8	0	0	1	0	0	0	1	0	-	Activated TLR4 signalling,C-type lectin receptors (CLRs),CLEC7A (Dectin-1) signaling,DEx/H-box helicases activate type I IFN and inflammatory cytokines production,Diseases associated with the TLR signaling cascade,Downstream signaling events of B Cell Receptor (BCR),Fc epsilon receptor (FCERI) signaling,Interleukin-1 signaling,MAP kinase activation in TLR cascade,MyD88 cascade initiated on plasma…
NFKBIZ	nuclear factor of kappa light polypeptide gene enhancer in B-cells inhibitor, zeta	1	0.4	0	0	1	0	0	0	0	0	-	-
NHLRC3	NHL repeat containing 3	1	0.4	1	0	0	0	0	0	0	0	-	Neutrophil degranulation
NID1	nidogen 1	1	0.4	1	0	0	0	0	0	0	0	Candidate (87)	-
NKIRAS2	NFKB inhibitor interacting Ras-like 2	1	0.4	1	0	0	0	0	0	0	0	-	-
NKRF	NFKB repressing factor	1	0.4	0	0	1	0	0	0	0	0	-	-
NLGN4Y	neuroligin 4, Y-linked	1	0.4	1	0	0	0	0	0	0	0	-	-
NLK	nemo-like kinase	2	0.8	2	0	0	0	0	0	1	0	-	Beta-catenin independent WNT signaling,Ca2+ pathway
NMT1	N-myristoyltransferase 1	5	1.9	4	0	0	0	0	0	1	0	-	HIV Infection
NOD1	nucleotide-binding oligomerization domain containing 1	1	0.4	1	0	0	0	0	0	0	0	-	Activated TLR4 signalling,Deubiquitination,Interleukin-1 signaling,MAP kinase activation in TLR cascade,MyD88 cascade initiated on plasma membrane,MyD88 dependent cascade initiated on endosome,MyD88-independent TLR3/TLR4 cascade,MyD88:Mal cascade initiated on plasma membrane,NOD1/2 Signaling Pathway,Nucleotide-binding domain, leucine rich repeat containing receptor (NLR) signaling pathways,Signal…
NOS3	nitric oxide synthase 3 (endothelial cell)	1	0.4	0	0	0	0	0	0	1	0	-	VEGFA-VEGFR2 Pathway,VEGFR2 mediated vascular permeability
NPAS2	neuronal PAS domain protein 2	1	0.4	0	0	0	0	0	0	1	0	-	Fatty acid, triacylglycerol, and ketone body metabolism,Regulation of lipid metabolism by Peroxisome proliferator-activated receptor alpha (PPARalpha)
NPC1	Niemann-Pick disease, type C1	1	0.4	1	0	0	1	0	0	0	0	-	-
NR1H3	nuclear receptor subfamily 1, group H, member 3	3	1.1	3	0	0	0	0	0	0	0	-	Nuclear Receptor transcription pathway
NR2C2	nuclear receptor subfamily 2, group C, member 2	2	0.8	2	0	0	0	0	0	0	0	-	Nuclear Receptor transcription pathway
NR2F6	nuclear receptor subfamily 2, group F, member 6	1	0.4	1	0	0	0	0	0	0	0	-	Nuclear Receptor transcription pathway
NR3C1	nuclear receptor subfamily 3, group C, member 1 (glucocorticoid receptor)	1	0.4	1	0	0	0	0	0	0	0	Candidate (79)	Nuclear Receptor transcription pathway
NR3C2	nuclear receptor subfamily 3, group C, member 2	1	0.4	1	0	0	0	0	0	0	0	Candidate (47)	Nuclear Receptor transcription pathway
NR4A2	nuclear receptor subfamily 4, group A, member 2	3	1.1	2	0	0	0	0	0	1	0	Candidate (89)	Nuclear Receptor transcription pathway
NRP1	neuropilin 1	5	1.9	3	0	0	0	0	0	2	0	-	L1CAM interactions,Semaphorin interactions,Signal transduction by L1
NRXN3	neurexin 3	1	0.4	0	0	1	1	0	0	1	0	Candidate (48)	-
NSUN2	NOP2/Sun RNA methyltransferase family, member 2	2	0.8	2	0	0	0	0	0	0	0	-	-
NUFIP2	nuclear fragile X mental retardation protein interacting protein 2	7	2.7	6	0	0	0	0	0	1	0	-	-
NUP153	nucleoporin 153kDa	2	0.8	1	0	0	0	0	0	1	0	-	Antiviral mechanism by IFN-stimulated genes,HIV Infection,ISG15 antiviral mechanism,M Phase
NUP205	nucleoporin 205kDa	1	0.4	1	0	0	0	0	0	0	0	-	Antiviral mechanism by IFN-stimulated genes,HIV Infection,ISG15 antiviral mechanism,M Phase
OPTN	optineurin	1	0.4	1	0	0	0	0	0	0	0	-	G2/M Transition,Mitotic G2-G2/M phases
OSBPL10	oxysterol binding protein-like 10	1	0.4	1	0	0	0	0	0	0	0	-	-
OSBPL1A	oxysterol binding protein-like 1A	1	0.4	1	0	0	1	0	0	0	0	-	MHC class II antigen presentation
OSBPL8	oxysterol binding protein-like 8	2	0.8	0	1	1	0	0	0	0	0	-	-
OTUD4	OTU deubiquitinase 4	2	0.8	2	0	0	0	0	0	0	0	-	-
OXCT1	3-oxoacid CoA transferase 1	3	1.1	3	0	0	1	0	0	0	0	-	Fatty acid, triacylglycerol, and ketone body metabolism
PABPC1	poly(A) binding protein, cytoplasmic 1	1	0.4	1	0	0	0	0	0	0	0	Known (16)	Deadenylation of mRNA
PACSIN3	protein kinase C and casein kinase substrate in neurons 3	1	0.4	1	0	0	0	0	0	0	0	-	-
PAK1	p21 protein (Cdc42/Rac)-activated kinase 1	10	3.8	9	0	0	1	0	0	2	0	-	C-type lectin receptors (CLRs),CD28 co-stimulation,EPH-Ephrin signaling,EPHB-mediated forward signaling,Fc epsilon receptor (FCERI) signaling,Fcgamma receptor (FCGR) dependent phagocytosis,L1CAM interactions,MAPK6/MAPK4 signaling,RHO GTPase Effectors,RHO GTPases activate PAKs,Regulation of actin dynamics for phagocytic cup formation,Semaphorin interactions,Signal transduction by L1,Signaling by R…
PAK4	p21 protein (Cdc42/Rac)-activated kinase 4	15	5.7	14	0	0	1	0	0	1	0	-	Signaling by Robo receptor
PAPD7	PAP associated domain containing 7	6	2.3	6	0	0	0	0	0	0	0	-	-
PARD6B	par-6 family cell polarity regulator beta	2	0.8	2	0	0	0	0	0	0	0	Candidate (31)	-
PBX2	pre-B-cell leukemia homeobox 2	2	0.8	2	0	0	0	0	0	0	0	-	-
PCBP1	poly(rC) binding protein 1	1	0.4	1	0	0	0	0	0	0	0	Known (66)	mRNA Splicing,mRNA Splicing - Major Pathway
PCBP2	poly(rC) binding protein 2	1	0.4	0	0	0	0	0	0	1	0	-	mRNA Splicing,mRNA Splicing - Major Pathway
PCDH18	protocadherin 18	1	0.4	0	0	0	0	0	0	1	0	Candidate (8)	-
PCGF2	polycomb group ring finger 2	3	1.1	3	0	0	0	0	0	0	0	-	-
PCGF3	polycomb group ring finger 3	3	1.1	3	0	0	0	0	0	0	0	-	-
PCLO	piccolo presynaptic cytomatrix protein	1	0.4	1	0	1	1	0	1	1	0	Candidate (6)	-
PDE4D	phosphodiesterase 4D, cAMP-specific	5	1.9	0	0	1	3	0	0	1	0	-	-
PDHX	pyruvate dehydrogenase complex, component X	1	0.4	1	0	0	0	0	0	0	0	-	-
PDLIM7	PDZ and LIM domain 7 (enigma)	1	0.4	1	0	0	0	0	0	0	0	-	RET signaling
PDS5A	PDS5, regulator of cohesion maintenance, homolog A (S. cerevisiae)	2	0.8	0	0	0	0	0	0	2	0	Candidate (59)	Cohesin Loading onto Chromatin,Establishment of Sister Chromatid Cohesion,M Phase,Mitotic Anaphase,Mitotic Metaphase and Anaphase,Resolution of Sister Chromatid Cohesion,S Phase,Separation of Sister Chromatids
PDS5B	PDS5, regulator of cohesion maintenance, homolog B (S. cerevisiae)	1	0.4	0	0	0	0	0	0	1	0	Candidate (59)	Cohesin Loading onto Chromatin,Establishment of Sister Chromatid Cohesion,M Phase,Mitotic Anaphase,Mitotic Metaphase and Anaphase,Resolution of Sister Chromatid Cohesion,S Phase,Separation of Sister Chromatids
PEX11B	peroxisomal biogenesis factor 11 beta	2	0.8	2	0	0	0	0	0	0	0	-	-
PFAS	phosphoribosylformylglycinamidine synthase	1	0.4	1	0	0	0	0	0	0	0	Candidate (87)	-
PFDN2	prefoldin subunit 2	1	0.4	1	0	0	0	0	0	0	0	-	-
PFKM	phosphofructokinase, muscle	1	0.4	1	0	0	0	0	0	0	0	-	-
PFKP	phosphofructokinase, platelet	7	2.7	4	0	0	0	0	0	3	0	Candidate (20)	-
PGRMC1	progesterone receptor membrane component 1	1	0.4	0	0	1	0	0	0	0	0	-	Neutrophil degranulation
PHC2	polyhomeotic homolog 2 (Drosophila)	1	0.4	1	0	0	0	0	0	0	0	Candidate (42)	Oxidative Stress Induced Senescence
PHF1	PHD finger protein 1	2	0.8	2	0	0	0	0	0	0	0	-	-
PHGDH	phosphoglycerate dehydrogenase	2	0.8	1	0	0	0	0	0	1	0	-	-
PHKG2	phosphorylase kinase, gamma 2 (testis)	2	0.8	2	0	0	0	0	0	0	0	-	-
PHTF1	putative homeodomain transcription factor 1	1	0.4	0	0	0	0	0	1	0	0	-	-
PIAS3	protein inhibitor of activated STAT, 3	1	0.4	1	0	0	0	0	0	0	0	-	-
PIGS	phosphatidylinositol glycan anchor biosynthesis, class S	2	0.8	2	0	0	0	0	0	0	0	-	-
PIP5K1A	phosphatidylinositol-4-phosphate 5-kinase, type I, alpha	1	0.4	0	0	0	0	0	0	1	0	-	DAP12 interactions,DAP12 signaling,Downstream signal transduction,Downstream signaling events of B Cell Receptor (BCR),Fc epsilon receptor (FCERI) signaling,GAB1 signalosome,NGF signalling via TRKA from the plasma membrane,PI3K events in ERBB4 signaling,PI3K/AKT activation,Signaling by the B Cell Receptor (BCR)
PITPNA	phosphatidylinositol transfer protein, alpha	2	0.8	2	0	0	0	0	0	0	0	-	-
PKD2	polycystic kidney disease 2 (autosomal dominant)	1	0.4	1	0	0	0	0	0	0	0	-	-
PKN3	protein kinase N3	1	0.4	1	0	0	0	0	0	0	0	-	RHO GTPase Effectors
PKP4	plakophilin 4	1	0.4	1	0	0	0	0	0	0	0	Candidate (15)	-
PLAT	plasminogen activator, tissue	4	1.5	4	0	0	0	0	0	0	0	-	-
PLAU	plasminogen activator, urokinase	1	0.4	1	0	0	0	0	0	0	0	-	Neutrophil degranulation
PLD3	phospholipase D family, member 3	1	0.4	1	0	0	0	0	0	0	0	-	Fcgamma receptor (FCGR) dependent phagocytosis
PLEKHA5	pleckstrin homology domain containing, family A member 5	1	0.4	0	0	0	0	0	0	1	0	-	-
PLEKHF2	pleckstrin homology domain containing, family F (with FYVE domain) member 2	1	0.4	1	0	0	0	0	0	0	0	-	-
PLEKHG2	pleckstrin homology domain containing, family G (with RhoGef domain) member 2	3	1.1	3	0	0	0	0	0	0	0	-	Cell death signalling via NRAGE, NRIF and NADE,G alpha (12/13) signalling events,NRAGE signals death through JNK,Rho GTPase cycle,p75 NTR receptor-mediated signalling
PLOD1	procollagen-lysine, 2-oxoglutarate 5-dioxygenase 1	1	0.4	0	0	0	0	0	0	1	0	-	-
PLOD2	procollagen-lysine, 2-oxoglutarate 5-dioxygenase 2	3	1.1	0	0	0	0	0	0	3	0	-	-
PLOD3	procollagen-lysine, 2-oxoglutarate 5-dioxygenase 3	18	6.9	18	0	0	0	0	0	0	0	-	-
PLS1	plastin 1	1	0.4	0	0	1	0	0	0	0	0	-	-
PNN	pinin, desmosome associated protein	3	1.1	3	0	0	0	0	0	0	0	Candidate (17)	-
PNPLA7	patatin-like phospholipase domain containing 7	1	0.4	0	0	0	0	0	0	1	0	Candidate (42)	-
POGK	pogo transposable element with KRAB domain	1	0.4	1	0	0	0	0	0	0	0	-	-
POGZ	pogo transposable element with ZNF domain	11	4.2	8	0	0	0	0	0	3	0	-	-
POLR2A	polymerase (RNA) II (DNA directed) polypeptide A, 220kDa	1	0.4	0	0	0	0	0	0	1	0	-	HIV Infection,Signaling by FGFR in disease,Signaling by FGFR2,Transcriptional Regulation by TP53,mRNA Splicing,mRNA Splicing - Major Pathway
POLR2L	polymerase (RNA) II (DNA directed) polypeptide L, 7.6kDa	1	0.4	1	0	0	0	0	0	0	0	-	HIV Infection,Positive epigenetic regulation of rRNA expression,Signaling by FGFR in disease,Signaling by FGFR2,Transcriptional Regulation by TP53,mRNA Splicing,mRNA Splicing - Major Pathway
POU2F1	POU class 2 homeobox 1	1	0.4	1	0	0	0	0	0	0	0	-	-
PPARA	peroxisome proliferator-activated receptor alpha	2	0.8	1	0	0	0	0	0	1	0	-	Activation of gene expression by SREBF (SREBP),Fatty acid, triacylglycerol, and ketone body metabolism,Nuclear Receptor transcription pathway,Regulation of cholesterol biosynthesis by SREBP (SREBF),Regulation of lipid metabolism by Peroxisome proliferator-activated receptor alpha (PPARalpha)
PPARD	peroxisome proliferator-activated receptor delta	2	0.8	2	0	0	0	0	0	0	0	Candidate (89)	Fatty acid, triacylglycerol, and ketone body metabolism,Nuclear Receptor transcription pathway
PPFIA1	protein tyrosine phosphatase, receptor type, f polypeptide (PTPRF), interacting protein (liprin), alpha 1	1	0.4	1	0	0	1	0	0	0	0	-	Acetylcholine Neurotransmitter Release Cycle,Dopamine Neurotransmitter Release Cycle,Norepinephrine Neurotransmitter Release Cycle,Serotonin Neurotransmitter Release Cycle
PPFIBP1	PTPRF interacting protein, binding protein 1 (liprin beta 1)	1	0.4	0	0	0	0	0	0	1	0	Known (70)	-
PPIA	peptidylprolyl isomerase A (cyclophilin A)	2	0.8	0	2	0	0	0	0	0	0	-	HIV Infection,Neutrophil degranulation,Response to elevated platelet cytosolic Ca2+
PPIB	peptidylprolyl isomerase B (cyclophilin B)	1	0.4	1	0	0	0	0	0	0	0	-	-
PPIF	peptidylprolyl isomerase F	1	0.4	1	0	0	0	0	0	0	0	-	-
PPL	periplakin	1	0.4	1	0	0	0	0	0	0	0	-	-
PPP1R12A	protein phosphatase 1, regulatory subunit 12A	3	1.1	0	0	0	0	0	0	3	0	-	G2/M Transition,Mitotic G2-G2/M phases,RHO GTPase Effectors,RHO GTPases activate PAKs
PPP1R12C	protein phosphatase 1, regulatory subunit 12C	1	0.4	1	0	0	0	0	0	0	0	-	-
PPP2R5D	protein phosphatase 2, regulatory subunit B, delta	1	0.4	1	0	0	0	0	0	0	0	-	ARMS-mediated activation,Activated TLR4 signalling,DAP12 interactions,DAP12 signaling,Downstream signal transduction,Downstream signaling events of B Cell Receptor (BCR),Fc epsilon receptor (FCERI) signaling,Frs2-mediated activation,GAB1 signalosome,GRB2 events in EGFR signaling,IGF1R signaling cascade,IRS-mediated signalling,IRS-related events triggered by IGF1R,Insulin receptor signalling casca…
PPP6R1	protein phosphatase 6, regulatory subunit 1	2	0.8	2	0	0	0	0	0	0	0	-	COPII (Coat Protein 2) Mediated Vesicle Transport,ER to Golgi Anterograde Transport,Transport to the Golgi and subsequent modification
PPP6R3	protein phosphatase 6, regulatory subunit 3	12	4.6	11	0	1	2	0	0	0	0	-	COPII (Coat Protein 2) Mediated Vesicle Transport,ER to Golgi Anterograde Transport,Transport to the Golgi and subsequent modification
PRKAA1	protein kinase, AMP-activated, alpha 1 catalytic subunit	3	1.1	3	0	0	0	0	0	0	0	-	IGF1R signaling cascade,IRS-mediated signalling,IRS-related events triggered by IGF1R,Insulin receptor signalling cascade,PI3K Cascade,Regulation of TP53 Activity,Regulation of TP53 Activity through Phosphorylation,Transcriptional Regulation by TP53
PRKCI	protein kinase C, iota	1	0.4	1	0	0	0	0	0	0	0	Candidate (80)	p75 NTR receptor-mediated signalling,p75NTR signals via NF-kB
PRKD3	protein kinase D3	1	0.4	0	0	0	0	0	0	1	0	-	-
PRKG1	protein kinase, cGMP-dependent, type I	1	0.4	0	0	1	0	0	0	0	0	-	Beta-catenin independent WNT signaling,Ca2+ pathway
PRPF8	pre-mRNA processing factor 8	3	1.1	1	0	0	0	0	0	2	0	-	mRNA Splicing,mRNA Splicing - Major Pathway
PRRC2A	proline-rich coiled-coil 2A	19	7.3	18	0	0	2	0	0	2	0	-	-
PRRC2B	proline-rich coiled-coil 2B	1	0.4	1	0	0	0	0	0	0	0	-	-
PRUNE2	prune homolog 2 (Drosophila)	1	0.4	0	0	1	1	0	0	0	0	Candidate (50)	-
PSD3	pleckstrin and Sec7 domain containing 3	1	0.4	0	0	1	0	0	0	0	0	-	-
PSMB5	proteasome (prosome, macropain) subunit, beta type, 5	4	1.5	3	0	0	0	0	0	1	0	-	ARMS-mediated activation,Assembly of the pre-replicative complex,Beta-catenin independent WNT signaling,C-type lectin receptors (CLRs),CLEC7A (Dectin-1) signaling,Cyclin A:Cdk2-associated events at S phase entry,Cyclin E associated events during G1/S transition,DAP12 interactions,DAP12 signaling,DNA Replication,DNA Replication Pre-Initiation,Defective CFTR causes cystic fibrosis,Deubiquitination,…
PSMD11	proteasome (prosome, macropain) 26S subunit, non-ATPase, 11	3	1.1	3	0	0	1	0	0	0	0	-	ARMS-mediated activation,Assembly of the pre-replicative complex,Beta-catenin independent WNT signaling,C-type lectin receptors (CLRs),CLEC7A (Dectin-1) signaling,Cyclin A:Cdk2-associated events at S phase entry,Cyclin E associated events during G1/S transition,DAP12 interactions,DAP12 signaling,DNA Replication,DNA Replication Pre-Initiation,Defective CFTR causes cystic fibrosis,Deubiquitination,…
PSMD13	proteasome (prosome, macropain) 26S subunit, non-ATPase, 13	1	0.4	1	0	0	0	0	0	0	0	-	ARMS-mediated activation,Assembly of the pre-replicative complex,Beta-catenin independent WNT signaling,C-type lectin receptors (CLRs),CLEC7A (Dectin-1) signaling,Cyclin A:Cdk2-associated events at S phase entry,Cyclin E associated events during G1/S transition,DAP12 interactions,DAP12 signaling,DNA Replication,DNA Replication Pre-Initiation,Defective CFTR causes cystic fibrosis,Deubiquitination,…
PSMD3	proteasome (prosome, macropain) 26S subunit, non-ATPase, 3	3	1.1	3	0	0	0	0	0	0	0	-	ARMS-mediated activation,Assembly of the pre-replicative complex,Beta-catenin independent WNT signaling,C-type lectin receptors (CLRs),CLEC7A (Dectin-1) signaling,Cyclin A:Cdk2-associated events at S phase entry,Cyclin E associated events during G1/S transition,DAP12 interactions,DAP12 signaling,DNA Replication,DNA Replication Pre-Initiation,Defective CFTR causes cystic fibrosis,Deubiquitination,…
PSMD6	proteasome (prosome, macropain) 26S subunit, non-ATPase, 6	2	0.8	2	0	0	0	0	0	0	0	-	ARMS-mediated activation,Assembly of the pre-replicative complex,Beta-catenin independent WNT signaling,C-type lectin receptors (CLRs),CLEC7A (Dectin-1) signaling,Cyclin A:Cdk2-associated events at S phase entry,Cyclin E associated events during G1/S transition,DAP12 interactions,DAP12 signaling,DNA Replication,DNA Replication Pre-Initiation,Defective CFTR causes cystic fibrosis,Deubiquitination,…
PSME3	proteasome (prosome, macropain) activator subunit 3 (PA28 gamma; Ki)	1	0.4	1	0	0	0	0	0	0	0	-	ARMS-mediated activation,Assembly of the pre-replicative complex,Beta-catenin independent WNT signaling,C-type lectin receptors (CLRs),CLEC7A (Dectin-1) signaling,Cyclin A:Cdk2-associated events at S phase entry,Cyclin E associated events during G1/S transition,DAP12 interactions,DAP12 signaling,DNA Replication,DNA Replication Pre-Initiation,Defective CFTR causes cystic fibrosis,Deubiquitination,…
PSPC1	paraspeckle component 1	1	0.4	1	0	0	0	0	0	0	0	-	-
PSTPIP1	proline-serine-threonine phosphatase interacting protein 1	1	0.4	0	0	0	0	0	0	1	0	-	Nucleotide-binding domain, leucine rich repeat containing receptor (NLR) signaling pathways
PTBP1	polypyrimidine tract binding protein 1	2	0.8	2	0	0	0	0	0	0	0	-	Signaling by FGFR2,mRNA Splicing,mRNA Splicing - Major Pathway
PTBP3	polypyrimidine tract binding protein 3	1	0.4	1	0	0	0	0	0	0	0	-	-
PTGS2	prostaglandin-endoperoxide synthase 2 (prostaglandin G/H synthase and cyclooxygenase)	1	0.4	1	0	0	0	0	0	0	0	-	-
PTK2	protein tyrosine kinase 2	14	5.4	13	0	0	0	0	0	2	0	Candidate (84)	ARMS-mediated activation,Apoptotic cleavage of cellular proteins,Apoptotic execution phase,DAP12 interactions,DAP12 signaling,Downstream signal transduction,EPH-Ephrin signaling,EPHA-mediated growth cone collapse,EPHB-mediated forward signaling,Fc epsilon receptor (FCERI) signaling,Fcgamma receptor (FCGR) dependent phagocytosis,Frs2-mediated activation,GRB2 events in EGFR signaling,IGF1R signalin…
PTK2B	protein tyrosine kinase 2 beta	1	0.4	1	0	0	1	0	0	0	0	Candidate (51)	Interleukin-2 signaling,Signaling by Interleukins,VEGFA-VEGFR2 Pathway
PTP4A3	protein tyrosine phosphatase type IVA, member 3	1	0.4	1	0	0	1	0	0	0	0	-	-
PTPN1	protein tyrosine phosphatase, non-receptor type 1	18	6.9	18	0	0	0	0	0	0	0	Candidate (5)	Negative regulation of MET activity
PTPN12	protein tyrosine phosphatase, non-receptor type 12	9	3.4	7	1	0	0	0	1	1	0	Candidate (16)	EGFR downregulation
PTPN3	protein tyrosine phosphatase, non-receptor type 3	1	0.4	1	0	0	0	0	0	0	0	-	EGFR downregulation
PTPRD	protein tyrosine phosphatase, receptor type, D	1	0.4	1	0	0	1	0	0	0	0	Known (49)	-
PTPRF	protein tyrosine phosphatase, receptor type, F	1	0.4	1	0	0	0	0	0	0	0	-	-
PTPRJ	protein tyrosine phosphatase, receptor type, J	6	2.3	6	0	0	0	0	0	0	0	-	Negative regulation of MET activity,Neutrophil degranulation,TCR signaling
PUM1	pumilio RNA-binding family member 1	3	1.1	1	0	0	0	0	0	2	0	-	-
QKI	QKI, KH domain containing, RNA binding	1	0.4	1	0	0	0	0	0	0	0	Known (41)	-
QRICH2	glutamine rich 2	1	0.4	0	0	0	1	0	1	0	0	-	-
QSOX2	quiescin Q6 sulfhydryl oxidase 2	1	0.4	1	0	0	0	0	0	0	0	-	-
RAB22A	RAB22A, member RAS oncogene family	8	3.1	8	0	0	0	0	0	0	0	-	-
RAB34	RAB34, member RAS oncogene family	4	1.5	4	0	0	0	0	0	0	0	-	-
RABGAP1	RAB GTPase activating protein 1	1	0.4	0	0	0	1	0	0	0	0	-	-
RABGAP1L	RAB GTPase activating protein 1-like	1	0.4	1	0	0	0	0	0	0	0	-	-
RABL6	RAB, member RAS oncogene family-like 6	1	0.4	1	0	0	0	0	0	0	0	-	-
RAD23B	RAD23 homolog B (S. cerevisiae)	1	0.4	1	0	0	0	0	0	0	0	-	Deubiquitination
RAD9A	RAD9 homolog A (S. pombe)	2	0.8	2	0	0	0	0	0	0	0	-	Activation of ATR in response to replication stress,G2/M Checkpoints,Regulation of TP53 Activity,Regulation of TP53 Activity through Phosphorylation,Transcriptional Regulation by TP53
RAE1	ribonucleic acid export 1	1	0.4	1	0	0	0	0	0	0	0	-	Antiviral mechanism by IFN-stimulated genes,HIV Infection,ISG15 antiviral mechanism,M Phase
RAI14	retinoic acid induced 14	2	0.8	2	0	0	0	0	0	0	0	-	-
RALY	RALY heterogeneous nuclear ribonucleoprotein	3	1.1	3	0	0	0	0	0	0	0	-	-
RANBP10	RAN binding protein 10	1	0.4	0	0	0	0	0	0	1	0	-	MET activates RAS signaling
RANBP9	RAN binding protein 9	1	0.4	1	0	0	0	0	0	0	0	Candidate (58)	ARMS-mediated activation,DAP12 interactions,DAP12 signaling,Downstream signal transduction,Fc epsilon receptor (FCERI) signaling,Frs2-mediated activation,GRB2 events in EGFR signaling,IGF1R signaling cascade,IRS-mediated signalling,IRS-related events triggered by IGF1R,Insulin receptor signalling cascade,Interleukin receptor SHC signaling,Interleukin-2 signaling,Interleukin-3, 5 and GM-CSF signal…
RAP1B	RAP1B, member of RAS oncogene family	1	0.4	1	0	0	0	0	0	0	0	-	ARMS-mediated activation,DAP12 interactions,DAP12 signaling,Downstream signal transduction,Fc epsilon receptor (FCERI) signaling,Frs2-mediated activation,GRB2 events in EGFR signaling,IGF1R signaling cascade,IRS-mediated signalling,IRS-related events triggered by IGF1R,Insulin receptor signalling cascade,Interleukin receptor SHC signaling,Interleukin-2 signaling,Interleukin-3, 5 and GM-CSF signal…
RAPGEF2	Rap guanine nucleotide exchange factor (GEF) 2	1	0.4	0	0	0	0	0	0	1	0	-	ARMS-mediated activation,DAP12 interactions,DAP12 signaling,Downstream signal transduction,Fc epsilon receptor (FCERI) signaling,Frs2-mediated activation,GRB2 events in EGFR signaling,IGF1R signaling cascade,IRS-mediated signalling,IRS-related events triggered by IGF1R,Insulin receptor signalling cascade,Interleukin receptor SHC signaling,Interleukin-2 signaling,Interleukin-3, 5 and GM-CSF signal…
RAPGEF4	Rap guanine nucleotide exchange factor (GEF) 4	1	0.4	1	0	0	0	0	0	0	0	-	Regulation of insulin secretion
RARS	arginyl-tRNA synthetase	2	0.8	0	0	0	0	0	0	2	0	-	-
RASAL2	RAS protein activator like 2	1	0.4	0	0	0	0	0	0	1	0	-	ARMS-mediated activation,DAP12 interactions,DAP12 signaling,Downstream signal transduction,Fc epsilon receptor (FCERI) signaling,Frs2-mediated activation,GRB2 events in EGFR signaling,IGF1R signaling cascade,IRS-mediated signalling,IRS-related events triggered by IGF1R,Insulin receptor signalling cascade,Interleukin receptor SHC signaling,Interleukin-2 signaling,Interleukin-3, 5 and GM-CSF signal…
RASSF8	Ras association (RalGDS/AF-6) domain family (N-terminal) member 8	1	0.4	0	0	0	1	0	0	0	0	Candidate (11)	-
RBBP8	retinoblastoma binding protein 8	4	1.5	4	0	0	1	0	0	0	0	-	G2/M Checkpoints,Regulation of TP53 Activity,Regulation of TP53 Activity through Phosphorylation,Transcriptional Regulation by TP53
RBL1	retinoblastoma-like 1	11	4.2	11	0	0	0	0	0	0	0	-	Cyclin D associated events in G1,G0 and Early G1,G1 Phase,Mitotic G1-G1/S phases,SMAD2/SMAD3:SMAD4 heterotrimer regulates transcription,TP53 Regulates Transcription of Cell Cycle Genes,Transcriptional Regulation by TP53,Transcriptional activity of SMAD2/SMAD3:SMAD4 heterotrimer
RBL2	retinoblastoma-like 2	2	0.8	0	0	0	0	0	0	2	0	-	Cyclin D associated events in G1,G0 and Early G1,G1 Phase,Mitotic G1-G1/S phases,TP53 Regulates Transcription of Cell Cycle Genes,Transcriptional Regulation by TP53
RBM10	RNA binding motif protein 10	1	0.4	0	0	0	0	0	1	0	0	Known (66)	-
RBM12B	RNA binding motif protein 12B	3	1.1	3	0	0	0	0	0	0	0	-	-
RBM5	RNA binding motif protein 5	1	0.4	0	0	0	1	0	0	1	0	-	mRNA Splicing,mRNA Splicing - Major Pathway
RBM6	RNA binding motif protein 6	1	0.4	1	0	0	0	0	0	1	0	-	-
RBM8A	RNA binding motif protein 8A	1	0.4	1	0	0	0	0	0	0	0	-	mRNA Splicing,mRNA Splicing - Major Pathway
RELA	v-rel avian reticuloendotheliosis viral oncogene homolog A	1	0.4	1	0	0	0	0	0	0	0	Candidate (66)	Activated TLR4 signalling,C-type lectin receptors (CLRs),CLEC7A (Dectin-1) signaling,DEx/H-box helicases activate type I IFN and inflammatory cytokines production,Diseases associated with the TLR signaling cascade,Downstream signaling events of B Cell Receptor (BCR),Fc epsilon receptor (FCERI) signaling,MyD88 cascade initiated on plasma membrane,MyD88 dependent cascade initiated on endosome,MyD88…
RELB	v-rel avian reticuloendotheliosis viral oncogene homolog B	2	0.8	2	0	0	0	0	0	0	0	Candidate (91)	C-type lectin receptors (CLRs),CLEC7A (Dectin-1) signaling
REPS1	RALBP1 associated Eps domain containing 1	7	2.7	4	0	0	0	0	0	3	0	-	-
RERE	arginine-glutamic acid dipeptide (RE) repeats	2	0.8	1	0	0	0	0	0	1	0	-	-
RFC3	replication factor C (activator 1) 3, 38kDa	1	0.4	1	0	0	0	0	0	0	0	-	Activation of ATR in response to replication stress,DNA Replication,G2/M Checkpoints,Regulation of TP53 Activity,Regulation of TP53 Activity through Phosphorylation,S Phase,Synthesis of DNA,Transcriptional Regulation by TP53
RFFL	ring finger and FYVE-like domain containing E3 ubiquitin protein ligase	1	0.4	1	0	0	0	0	0	0	0	-	Regulation of TP53 Activity,Regulation of TP53 Degradation,Regulation of TP53 Expression and Degradation,Transcriptional Regulation by TP53
RGS19	regulator of G-protein signaling 19	3	1.1	3	0	0	0	0	0	0	0	-	-
RHOT1	ras homolog family member T1	2	0.8	2	0	0	0	0	0	0	0	-	Deubiquitination,Rho GTPase cycle,Ub-specific processing proteases
RICTOR	RPTOR independent companion of MTOR, complex 2	1	0.4	1	0	0	0	0	0	0	0	Candidate (92)	CD28 co-stimulation,DAP12 interactions,DAP12 signaling,Downstream signal transduction,Downstream signaling events of B Cell Receptor (BCR),Fc epsilon receptor (FCERI) signaling,GAB1 signalosome,NGF signalling via TRKA from the plasma membrane,PI3K events in ERBB4 signaling,PI3K/AKT activation,Regulation of TP53 Activity,Regulation of TP53 Degradation,Regulation of TP53 Expression and Degradation,…
RIMS1	regulating synaptic membrane exocytosis 1	1	0.4	0	0	0	0	0	0	1	0	Candidate (54)	Acetylcholine Neurotransmitter Release Cycle,Dopamine Neurotransmitter Release Cycle,Norepinephrine Neurotransmitter Release Cycle,Serotonin Neurotransmitter Release Cycle
RIMS2	regulating synaptic membrane exocytosis 2	1	0.4	0	0	1	0	0	0	1	0	Candidate (42)	-
RIN3	Ras and Rab interactor 3	1	0.4	0	0	0	0	0	0	1	0	-	-
RIPK2	receptor-interacting serine-threonine kinase 2	1	0.4	1	0	0	0	0	0	0	0	-	Activated TLR4 signalling,Deubiquitination,Interleukin-1 signaling,MAP kinase activation in TLR cascade,MyD88 cascade initiated on plasma membrane,MyD88 dependent cascade initiated on endosome,MyD88-independent TLR3/TLR4 cascade,MyD88:Mal cascade initiated on plasma membrane,NOD1/2 Signaling Pathway,Nucleotide-binding domain, leucine rich repeat containing receptor (NLR) signaling pathways,Signal…
RIPK3	receptor-interacting serine-threonine kinase 3	1	0.4	1	0	0	0	0	0	0	0	-	Activated TLR4 signalling,MyD88-independent TLR3/TLR4 cascade,RIP-mediated NFkB activation via ZBP1,TRIF-mediated TLR3/TLR4 signaling,Toll Like Receptor 3 (TLR3) Cascade,Toll Like Receptor 4 (TLR4) Cascade,Toll-Like Receptors Cascades,ZBP1(DAI) mediated induction of type I IFNs
RLF	rearranged L-myc fusion	2	0.8	2	0	0	0	0	0	0	0	-	-
RNF111	ring finger protein 111	2	0.8	0	0	1	1	0	0	1	0	Candidate (65)	SMAD2/SMAD3:SMAD4 heterotrimer regulates transcription,Transcriptional activity of SMAD2/SMAD3:SMAD4 heterotrimer
RNF114	ring finger protein 114	1	0.4	1	0	0	0	0	0	0	0	-	-
RNF149	ring finger protein 149	1	0.4	1	0	0	0	0	0	0	0	-	-
RNF167	ring finger protein 167	1	0.4	1	0	0	0	0	0	0	0	-	-
RNF40	ring finger protein 40, E3 ubiquitin protein ligase	4	1.5	4	0	0	0	0	0	0	0	-	-
RNF5	ring finger protein 5, E3 ubiquitin protein ligase	1	0.4	1	0	0	0	0	0	0	0	-	Defective CFTR causes cystic fibrosis
RNH1	ribonuclease/angiogenin inhibitor 1	1	0.4	1	0	0	0	0	0	0	0	-	-
ROCK1	Rho-associated, coiled-coil containing protein kinase 1	15	5.7	13	0	0	6	0	0	0	0	-	Apoptotic cleavage of cellular proteins,Apoptotic execution phase,EPH-Ephrin signaling,EPHA-mediated growth cone collapse,EPHB-mediated forward signaling,G alpha (12/13) signalling events,Neutrophil degranulation,RHO GTPase Effectors,Semaphorin interactions,VEGFA-VEGFR2 Pathway
RPIA	ribose 5-phosphate isomerase A	1	0.4	0	0	0	0	0	0	1	0	-	-
RPL23	ribosomal protein L23	1	0.4	0	0	0	0	0	0	1	0	-	-
RPL28	ribosomal protein L28	1	0.4	1	0	0	0	0	0	0	0	-	-
RPRD1A	regulation of nuclear pre-mRNA domain containing 1A	2	0.8	2	0	0	0	0	0	0	0	-	-
RPRD1B	regulation of nuclear pre-mRNA domain containing 1B	5	1.9	5	0	0	0	0	0	0	0	-	-
RPS2	ribosomal protein S2	1	0.4	1	0	0	0	0	0	0	0	Candidate (56)	-
RPS24	ribosomal protein S24	2	0.8	2	0	0	0	0	0	0	0	-	-
RPS27	ribosomal protein S27	2	0.8	2	0	0	0	0	0	0	0	Candidate (25)	M Phase,Mitotic Anaphase,Mitotic Metaphase and Anaphase,RHO GTPase Effectors,RHO GTPases Activate Formins,Resolution of Sister Chromatid Cohesion,Separation of Sister Chromatids
RPS6KA5	ribosomal protein S6 kinase, 90kDa, polypeptide 5	1	0.4	1	0	1	0	0	0	0	0	-	Activated TLR4 signalling,C-type lectin receptors (CLRs),L1CAM interactions,MAP kinase activation in TLR cascade,MAPK targets/ Nuclear events mediated by MAP kinases,MyD88 cascade initiated on plasma membrane,MyD88 dependent cascade initiated on endosome,MyD88-independent TLR3/TLR4 cascade,MyD88:Mal cascade initiated on plasma membrane,NCAM signaling for neurite out-growth,NGF signalling via TRKA…
RRBP1	ribosome binding protein 1	1	0.4	1	0	0	0	0	0	0	0	-	-
RTN4	reticulon 4	2	0.8	0	0	0	0	0	0	2	0	-	p75 NTR receptor-mediated signalling
RUNDC3B	RUN domain containing 3B	1	0.4	1	0	0	0	0	0	0	0	-	-
RUNX2	runt-related transcription factor 2	7	2.7	5	0	1	1	0	0	1	0	-	-
RXRB	retinoid X receptor, beta	10	3.8	8	0	0	0	0	0	2	0	-	Nuclear Receptor transcription pathway
SCAMP1	secretory carrier membrane protein 1	1	0.4	1	0	0	0	0	0	0	0	-	Neutrophil degranulation
SCARB1	scavenger receptor class B, member 1	2	0.8	2	0	0	0	0	0	0	0	-	-
SCD	stearoyl-CoA desaturase (delta-9-desaturase)	1	0.4	0	0	0	0	0	0	1	0	-	Activation of gene expression by SREBF (SREBP),Fatty acid, triacylglycerol, and ketone body metabolism,Regulation of cholesterol biosynthesis by SREBP (SREBF)
SCRIB	scribbled planar cell polarity protein	19	7.3	19	0	0	0	0	0	0	0	-	Beta-catenin independent WNT signaling
SCRN1	secernin 1	1	0.4	1	0	0	0	0	0	0	0	-	-
SEC23A	Sec23 homolog A (S. cerevisiae)	1	0.4	1	0	0	0	0	0	0	0	-	COPII (Coat Protein 2) Mediated Vesicle Transport,ER to Golgi Anterograde Transport,MHC class II antigen presentation,Regulation of cholesterol biosynthesis by SREBP (SREBF),Transport to the Golgi and subsequent modification
SEC23IP	SEC23 interacting protein	1	0.4	0	0	1	0	0	0	0	0	-	COPII (Coat Protein 2) Mediated Vesicle Transport,ER to Golgi Anterograde Transport,Transport to the Golgi and subsequent modification
SEC24B	SEC24 family member B	1	0.4	0	0	0	0	0	0	1	0	-	COPII (Coat Protein 2) Mediated Vesicle Transport,ER to Golgi Anterograde Transport,MHC class II antigen presentation,Regulation of cholesterol biosynthesis by SREBP (SREBF),Transport to the Golgi and subsequent modification
SEC24C	SEC24 family member C	4	1.5	4	0	0	0	0	0	1	0	-	COPII (Coat Protein 2) Mediated Vesicle Transport,ER to Golgi Anterograde Transport,MHC class II antigen presentation,Regulation of cholesterol biosynthesis by SREBP (SREBF),Transport to the Golgi and subsequent modification
SEC31A	SEC31 homolog A (S. cerevisiae)	1	0.4	0	0	1	0	0	0	0	0	-	COPII (Coat Protein 2) Mediated Vesicle Transport,ER to Golgi Anterograde Transport,MHC class II antigen presentation,Transport to the Golgi and subsequent modification
SENP1	SUMO1/sentrin specific peptidase 1	4	1.5	2	0	1	0	0	0	2	0	-	-
SENP2	SUMO1/sentrin/SMT3 specific peptidase 2	2	0.8	1	0	0	0	0	0	1	0	-	-
SENP3	SUMO1/sentrin/SMT3 specific peptidase 3	2	0.8	2	0	0	0	0	0	0	0	-	-
SEPT2	septin 2	1	0.4	0	0	0	0	0	0	1	0	-	-
SERINC5	serine incorporator 5	1	0.4	0	0	0	0	0	0	1	0	-	-
SERPINE1	serpin peptidase inhibitor, clade E (nexin, plasminogen activator inhibitor type 1), member 1	4	1.5	4	0	0	0	0	0	0	0	-	Response to elevated platelet cytosolic Ca2+,SMAD2/SMAD3:SMAD4 heterotrimer regulates transcription,Transcriptional activity of SMAD2/SMAD3:SMAD4 heterotrimer
SETD5	SET domain containing 5	4	1.5	3	0	1	0	0	0	0	0	-	-
SETD7	SET domain containing (lysine methyltransferase) 7	1	0.4	1	0	0	0	0	0	0	0	-	-
SF3A1	splicing factor 3a, subunit 1, 120kDa	1	0.4	1	0	0	0	0	0	0	0	-	mRNA Splicing,mRNA Splicing - Major Pathway
SF3B2	splicing factor 3b, subunit 2, 145kDa	1	0.4	1	0	0	0	0	0	0	0	-	mRNA Splicing,mRNA Splicing - Major Pathway
SF3B3	splicing factor 3b, subunit 3, 130kDa	1	0.4	0	0	0	0	0	0	1	0	-	mRNA Splicing,mRNA Splicing - Major Pathway
SFXN1	sideroflexin 1	1	0.4	0	0	1	0	0	0	0	0	-	-
SGK1	serum/glucocorticoid regulated kinase 1	1	0.4	1	0	0	0	0	0	0	0	Known (27)	Regulation of TP53 Activity,Regulation of TP53 Degradation,Regulation of TP53 Expression and Degradation,Transcriptional Regulation by TP53
SH2D4A	SH2 domain containing 4A	1	0.4	1	0	0	1	0	0	0	0	-	-
SH3D19	SH3 domain containing 19	1	0.4	1	0	0	0	0	0	0	0	-	-
SH3PXD2A	SH3 and PX domains 2A	1	0.4	0	0	1	1	0	0	0	0	-	-
SIK2	salt-inducible kinase 2	1	0.4	1	0	0	0	0	0	0	0	-	-
SIPA1L3	signal-induced proliferation-associated 1 like 3	1	0.4	0	0	0	0	0	0	1	0	-	-
SIRT1	sirtuin 1	1	0.4	1	0	0	0	0	0	0	0	-	-
SKI	SKI proto-oncogene	3	1.1	2	0	0	1	0	0	0	0	Known (70)	Transcriptional activity of SMAD2/SMAD3:SMAD4 heterotrimer
SLC13A3	solute carrier family 13 (sodium-dependent dicarboxylate transporter), member 3	2	0.8	2	0	0	1	0	0	1	0	-	-
SLC16A1	solute carrier family 16 (monocarboxylate transporter), member 1	1	0.4	1	0	0	0	0	0	0	0	-	-
SLC19A2	solute carrier family 19 (thiamine transporter), member 2	1	0.4	1	0	0	0	0	0	0	0	-	-
SLC25A13	solute carrier family 25 (aspartate/glutamate carrier), member 13	10	3.8	9	0	1	2	0	0	0	0	-	-
SLC25A40	solute carrier family 25, member 40	4	1.5	4	0	0	0	0	0	0	0	-	-
SLC25A6	solute carrier family 25 (mitochondrial carrier; adenine nucleotide translocator), member 6	1	0.4	0	1	0	0	0	0	0	0	-	HIV Infection,Regulation of insulin secretion
SLC2A4	solute carrier family 2 (facilitated glucose transporter), member 4	3	1.1	3	0	0	0	0	0	0	0	-	-
SLC39A1	solute carrier family 39 (zinc transporter), member 1	7	2.7	7	0	0	0	0	0	0	0	-	Zinc influx into cells by the SLC39 gene family
SLC39A10	solute carrier family 39 (zinc transporter), member 10	3	1.1	2	0	0	0	0	0	1	0	-	Zinc influx into cells by the SLC39 gene family
SLC39A14	solute carrier family 39 (zinc transporter), member 14	1	0.4	1	0	0	0	0	0	0	0	-	Zinc influx into cells by the SLC39 gene family
SLC39A8	solute carrier family 39 (zinc transporter), member 8	1	0.4	0	0	1	1	0	0	0	0	-	Zinc influx into cells by the SLC39 gene family
SLC46A3	solute carrier family 46, member 3	3	1.1	3	0	0	0	0	0	0	0	-	-
SLC7A1	solute carrier family 7 (cationic amino acid transporter, y+ system), member 1	7	2.7	6	0	0	1	0	0	0	0	-	-
SLC7A2	solute carrier family 7 (cationic amino acid transporter, y+ system), member 2	1	0.4	1	0	0	0	0	0	0	0	-	-
SLC9A3R1	solute carrier family 9, subfamily A (NHE3, cation proton antiporter 3), member 3 regulator 1	1	0.4	1	0	0	0	0	0	0	0	Candidate (52)	-
SLC9A6	solute carrier family 9, subfamily A (NHE6, cation proton antiporter 6), member 6	2	0.8	0	0	0	0	0	0	2	0	-	-
SMARCA2	SWI/SNF related, matrix associated, actin dependent regulator of chromatin, subfamily a, member 2	2	0.8	1	0	0	1	0	0	1	0	-	-
SMARCC2	SWI/SNF related, matrix associated, actin dependent regulator of chromatin, subfamily c, member 2	5	1.9	5	0	0	0	0	0	0	0	-	-
SMC1A	structural maintenance of chromosomes 1A	1	0.4	0	0	0	0	0	0	1	0	Known (32)	Cohesin Loading onto Chromatin,Establishment of Sister Chromatid Cohesion,M Phase,Mitotic Anaphase,Mitotic Metaphase and Anaphase,Resolution of Sister Chromatid Cohesion,S Phase,Separation of Sister Chromatids
SMCHD1	structural maintenance of chromosomes flexible hinge domain containing 1	2	0.8	2	0	1	2	0	0	2	2	-	-
SMG1	SMG1 phosphatidylinositol 3-kinase-related kinase	1	0.4	1	0	0	0	0	0	1	0	Candidate (59)	-
SMOX	spermine oxidase	1	0.4	0	0	0	0	0	0	1	0	-	-
SMYD2	SET and MYND domain containing 2	1	0.4	0	0	0	0	0	0	1	0	-	Regulation of TP53 Activity,Transcriptional Regulation by TP53
SMYD3	SET and MYND domain containing 3	2	0.8	1	0	1	1	0	0	0	0	-	-
SNAP25	synaptosomal-associated protein, 25kDa	1	0.4	0	0	0	0	0	0	1	0	-	Acetylcholine Neurotransmitter Release Cycle,Dopamine Neurotransmitter Release Cycle,Neutrophil degranulation,Norepinephrine Neurotransmitter Release Cycle,Regulation of insulin secretion,Serotonin Neurotransmitter Release Cycle
SNAP29	synaptosomal-associated protein, 29kDa	1	0.4	1	0	0	0	0	0	0	0	-	Neutrophil degranulation
SNRPA	small nuclear ribonucleoprotein polypeptide A	1	0.4	1	0	0	0	0	0	0	0	Candidate (53)	mRNA Splicing,mRNA Splicing - Major Pathway
SNX1	sorting nexin 1	1	0.4	1	0	0	0	0	0	0	0	-	-
SORBS3	sorbin and SH3 domain containing 3	1	0.4	1	0	0	0	0	0	0	0	-	-
SOS2	son of sevenless homolog 2 (Drosophila)	1	0.4	1	0	0	0	0	0	0	0	-	Cell death signalling via NRAGE, NRIF and NADE,G alpha (12/13) signalling events,NRAGE signals death through JNK,Rho GTPase cycle,Signaling by Robo receptor,p75 NTR receptor-mediated signalling
SOX5	SRY (sex determining region Y)-box 5	14	5.4	10	0	1	4	0	0	5	0	Candidate (9)	-
SP1	Sp1 transcription factor	1	0.4	0	0	0	1	0	0	0	0	-	Activation of gene expression by SREBF (SREBP),Fatty acid, triacylglycerol, and ketone body metabolism,Oncogene Induced Senescence,Regulation of cholesterol biosynthesis by SREBP (SREBF),Regulation of lipid metabolism by Peroxisome proliferator-activated receptor alpha (PPARalpha),SMAD2/SMAD3:SMAD4 heterotrimer regulates transcription,Transcriptional activity of SMAD2/SMAD3:SMAD4 heterotrimer
SP4	Sp4 transcription factor	1	0.4	1	0	0	0	0	0	0	0	-	-
SPAG9	sperm associated antigen 9	5	1.9	3	0	2	1	0	0	2	0	-	-
SPEN	spen family transcriptional repressor	1	0.4	0	0	0	0	0	0	1	0	Known (66)	-
SPNS1	spinster homolog 1 (Drosophila)	1	0.4	0	0	0	0	0	0	1	0	-	-
SPRY1	sprouty homolog 1, antagonist of FGF signaling (Drosophila)	1	0.4	1	0	0	0	0	0	0	0	-	EGFR downregulation
SPTBN1	spectrin, beta, non-erythrocytic 1	7	2.7	2	0	0	1	0	0	4	0	-	ARMS-mediated activation,DAP12 interactions,DAP12 signaling,Downstream signal transduction,ER to Golgi Anterograde Transport,Fc epsilon receptor (FCERI) signaling,Frs2-mediated activation,GRB2 events in EGFR signaling,IGF1R signaling cascade,IRS-mediated signalling,IRS-related events triggered by IGF1R,Insulin receptor signalling cascade,Interleukin receptor SHC signaling,Interleukin-2 signaling,…
SRCAP	Snf2-related CREBBP activator protein	1	0.4	0	0	0	0	0	0	1	0	Candidate (76)	-
SRF	serum response factor (c-fos serum response element-binding transcription factor)	5	1.9	5	0	0	0	0	0	0	0	-	RHO GTPase Effectors,RHO GTPases Activate Formins
SRGAP1	SLIT-ROBO Rho GTPase activating protein 1	2	0.8	1	0	0	0	0	0	1	0	-	Rho GTPase cycle,Signaling by Robo receptor
SRGAP2	SLIT-ROBO Rho GTPase activating protein 2	2	0.8	2	0	0	0	0	0	0	0	-	RHO GTPase Effectors,RHO GTPases Activate Formins,Rho GTPase cycle,Signaling by Robo receptor
SRI	sorcin	8	3.1	8	0	0	0	0	0	0	0	-	-
SRSF1	serine/arginine-rich splicing factor 1	1	0.4	1	0	0	0	0	0	0	0	Candidate (42)	mRNA Splicing,mRNA Splicing - Major Pathway
SRSF4	serine/arginine-rich splicing factor 4	1	0.4	1	0	0	0	0	0	0	0	-	mRNA Splicing,mRNA Splicing - Major Pathway
SSRP1	structure specific recognition protein 1	1	0.4	0	0	0	0	0	0	1	0	-	HIV Infection,Regulation of TP53 Activity,Regulation of TP53 Activity through Phosphorylation,Transcriptional Regulation by TP53
STAG1	stromal antigen 1	1	0.4	0	0	0	0	0	0	1	0	Known (69)	Cohesin Loading onto Chromatin,Establishment of Sister Chromatid Cohesion,M Phase,Mitotic Anaphase,Mitotic Metaphase and Anaphase,Resolution of Sister Chromatid Cohesion,S Phase,Separation of Sister Chromatids
STAM	signal transducing adaptor molecule (SH3 domain and ITAM motif) 1	2	0.8	2	0	0	0	0	0	0	0	-	Deubiquitination,EGFR downregulation,Negative regulation of MET activity
STAMBPL1	STAM binding protein-like 1	1	0.4	0	1	0	0	0	0	0	0	-	Deubiquitination
STAT1	signal transducer and activator of transcription 1, 91kDa	1	0.4	1	0	0	0	0	0	0	0	-	Antiviral mechanism by IFN-stimulated genes,Downstream signal transduction,FGFR1 mutant receptor activation,ISG15 antiviral mechanism,Signaling by FGFR in disease,Signaling by FGFR1 in disease,Signaling by Interleukins,Signaling by cytosolic FGFR1 fusion mutants
STK24	serine/threonine kinase 24	1	0.4	1	0	0	0	0	0	0	0	-	Apoptotic cleavage of cellular proteins,Apoptotic execution phase
STK3	serine/threonine kinase 3	14	5.4	14	0	0	0	0	0	0	0	-	-
STK35	serine/threonine kinase 35	1	0.4	1	0	0	0	0	0	0	0	-	-
STK4	serine/threonine kinase 4	10	3.8	10	0	0	0	0	0	0	0	-	-
STOM	stomatin	1	0.4	0	0	0	0	0	0	1	0	-	Neutrophil degranulation
STRN	striatin, calmodulin binding protein	3	1.1	1	0	0	1	0	0	1	0	Known (70)	-
STX1A	syntaxin 1A (brain)	6	2.3	6	0	0	0	0	0	0	0	-	Acetylcholine Neurotransmitter Release Cycle,Dopamine Neurotransmitter Release Cycle,Norepinephrine Neurotransmitter Release Cycle,Regulation of insulin secretion,Serotonin Neurotransmitter Release Cycle,Signaling by Interleukins
STX7	syntaxin 7	1	0.4	1	0	0	0	0	0	0	0	-	-
STXBP1	syntaxin binding protein 1	4	1.5	3	0	0	1	0	0	0	0	-	Acetylcholine Neurotransmitter Release Cycle,Dopamine Neurotransmitter Release Cycle,Norepinephrine Neurotransmitter Release Cycle,Regulation of insulin secretion,Serotonin Neurotransmitter Release Cycle
STXBP3	syntaxin binding protein 3	1	0.4	1	0	0	0	0	0	0	0	-	Response to elevated platelet cytosolic Ca2+
SUPT5H	suppressor of Ty 5 homolog (S. cerevisiae)	1	0.4	1	0	0	0	0	0	0	0	-	HIV Infection,Transcriptional Regulation by TP53
SYNE1	spectrin repeat containing, nuclear envelope 1	1	0.4	0	0	0	0	0	0	1	0	Candidate* (1)	-
SYNJ1	synaptojanin 1	1	0.4	0	0	0	1	0	0	0	0	-	-
SYPL1	synaptophysin-like 1	1	0.4	1	0	0	0	0	0	0	0	-	-
TADA2A	transcriptional adaptor 2A	1	0.4	1	0	0	0	0	0	0	0	-	HATs acetylate histones
TAF4	TAF4 RNA polymerase II, TATA box binding protein (TBP)-associated factor, 135kDa	1	0.4	1	0	0	0	0	0	0	0	-	HIV Infection,Regulation of TP53 Activity,Regulation of TP53 Activity through Phosphorylation,Transcriptional Regulation by TP53
TARS	threonyl-tRNA synthetase	3	1.1	3	0	0	0	0	0	0	0	-	-
TAX1BP1	Tax1 (human T-cell leukemia virus type I) binding protein 1	1	0.4	0	0	1	0	0	0	0	0	-	-
TBC1D22B	TBC1 domain family, member 22B	2	0.8	2	0	0	0	0	0	0	0	-	-
TBC1D4	TBC1 domain family, member 4	5	1.9	4	0	0	0	0	0	1	0	-	-
TBC1D9	TBC1 domain family, member 9 (with GRAM domain)	1	0.4	1	0	0	0	0	0	0	0	-	-
TCEA2	transcription elongation factor A (SII), 2	4	1.5	4	0	0	0	0	0	0	0	-	-
TEK	TEK tyrosine kinase, endothelial	1	0.4	0	0	0	0	0	0	1	0	-	ARMS-mediated activation,DAP12 interactions,DAP12 signaling,Downstream signal transduction,Fc epsilon receptor (FCERI) signaling,Frs2-mediated activation,GRB2 events in EGFR signaling,IGF1R signaling cascade,IRS-mediated signalling,IRS-related events triggered by IGF1R,Insulin receptor signalling cascade,Interleukin receptor SHC signaling,Interleukin-2 signaling,Interleukin-3, 5 and GM-CSF signal…
TES	testis derived transcript (3 LIM domains)	7	2.7	6	0	0	0	0	0	1	0	-	-
TESK1	testis-specific kinase 1	3	1.1	3	0	0	0	0	0	0	0	-	-
TGFB1I1	transforming growth factor beta 1 induced transcript 1	1	0.4	1	0	0	0	0	0	0	0	-	-
TGFBR2	transforming growth factor, beta receptor II (70/80kDa)	1	0.4	0	0	0	0	0	1	0	0	Known (42)	Deubiquitination,UCH proteinases
TGM2	transglutaminase 2	2	0.8	2	0	0	0	0	0	0	0	-	-
THAP1	THAP domain containing, apoptosis associated protein 1	1	0.4	1	0	0	0	0	0	0	0	-	-
THBS1	thrombospondin 1	3	1.1	0	0	0	0	0	0	3	0	Candidate (33)	Response to elevated platelet cytosolic Ca2+,Syndecan interactions
THOP1	thimet oligopeptidase 1	3	1.1	0	0	0	0	0	0	3	0	-	-
THRA	thyroid hormone receptor, alpha	20	7.7	20	0	1	2	0	0	0	0	-	Nuclear Receptor transcription pathway
TIAM1	T-cell lymphoma invasion and metastasis 1	6	2.3	0	0	1	0	0	0	5	0	-	Cell death signalling via NRAGE, NRIF and NADE,EPH-Ephrin signaling,EPH-ephrin mediated repulsion of cells,EPHB-mediated forward signaling,G alpha (12/13) signalling events,NRAGE signals death through JNK,Rho GTPase cycle,p75 NTR receptor-mediated signalling
TIMM50	translocase of inner mitochondrial membrane 50 homolog (S. cerevisiae)	2	0.8	2	0	0	0	0	0	0	0	-	-
TJP2	tight junction protein 2	1	0.4	1	0	0	0	0	0	0	0	-	Apoptotic cleavage of cellular proteins,Apoptotic execution phase
TLE4	transducin-like enhancer of split 3	2	0.8	0	0	0	0	0	0	2	0	Candidate (67)	Signaling by NOTCH1
TLE4	transducin-like enhancer of split 4	1	0.4	0	0	0	0	0	0	1	0	-	Signaling by NOTCH1
TLN1	talin 1	3	1.1	3	0	0	0	0	0	0	0	-	ARMS-mediated activation,DAP12 interactions,DAP12 signaling,Downstream signal transduction,Fc epsilon receptor (FCERI) signaling,Frs2-mediated activation,GRB2 events in EGFR signaling,IGF1R signaling cascade,IRS-mediated signalling,IRS-related events triggered by IGF1R,Insulin receptor signalling cascade,Interleukin receptor SHC signaling,Interleukin-2 signaling,Interleukin-3, 5 and GM-CSF signal…
TLR2	toll-like receptor 2	1	0.4	0	0	0	0	0	0	1	0	Candidate* (42)	Activated TLR4 signalling,Diseases associated with the TLR signaling cascade,MyD88:Mal cascade initiated on plasma membrane,Neutrophil degranulation,Toll Like Receptor 2 (TLR2) Cascade,Toll Like Receptor 4 (TLR4) Cascade,Toll Like Receptor TLR1:TLR2 Cascade,Toll Like Receptor TLR6:TLR2 Cascade,Toll-Like Receptors Cascades
TLR4	toll-like receptor 4	5	1.9	0	0	0	0	0	0	5	0	Candidate* (2)	Activated TLR4 signalling,Diseases associated with the TLR signaling cascade,MyD88-independent TLR3/TLR4 cascade,MyD88:Mal cascade initiated on plasma membrane,TRIF-mediated TLR3/TLR4 signaling,Toll Like Receptor 2 (TLR2) Cascade,Toll Like Receptor 3 (TLR3) Cascade,Toll Like Receptor 4 (TLR4) Cascade,Toll Like Receptor TLR1:TLR2 Cascade,Toll Like Receptor TLR6:TLR2 Cascade,Toll-Like Receptors Cas…
TMEM14A	transmembrane protein 14A	2	0.8	2	0	0	0	0	0	0	0	-	-
TMEM170B	transmembrane protein 170B	1	0.4	1	0	0	0	0	0	0	0	-	-
TMEM2	transmembrane protein 2	1	0.4	1	0	0	1	0	0	0	0	-	-
TMEM30A	transmembrane protein 30A	2	0.8	1	0	0	0	0	0	1	0	Candidate (19)	Neutrophil degranulation
TMEM63B	transmembrane protein 63B	1	0.4	1	0	0	0	0	0	0	0	-	-
TMEM87A	transmembrane protein 87A	1	0.4	1	0	0	0	0	0	0	0	-	-
TNFAIP1	tumor necrosis factor, alpha-induced protein 1 (endothelial)	9	3.4	9	0	0	0	0	0	0	0	-	-
TNKS	tankyrase, TRF1-interacting ankyrin-related ADP-ribose polymerase	3	1.1	3	0	0	0	0	0	0	0	-	Deubiquitination,Ub-specific processing proteases
TNPO1	transportin 1	1	0.4	0	0	0	0	0	0	1	0	-	-
TNRC6B	trinucleotide repeat containing 6B	3	1.1	2	0	0	1	0	1	0	0	-	Beta-catenin independent WNT signaling,Ca2+ pathway,DAP12 interactions,DAP12 signaling,Downstream signal transduction,Downstream signaling events of B Cell Receptor (BCR),Fc epsilon receptor (FCERI) signaling,GAB1 signalosome,MAPK6/MAPK4 signaling,NGF signalling via TRKA from the plasma membrane,Oncogene Induced Senescence,Oxidative Stress Induced Senescence,PI3K events in ERBB4 signaling,PI3K/AK…
TNS3	tensin 3	1	0.4	1	0	0	0	0	0	0	0	-	MET promotes cell motility
TOB1	transducer of ERBB2, 1	7	2.7	7	0	0	1	0	0	0	0	-	-
TOB2	transducer of ERBB2, 2	1	0.4	1	0	0	0	0	0	0	0	-	-
TOM1	target of myb1 (chicken)	1	0.4	0	0	0	0	0	0	1	0	-	Neutrophil degranulation
TOMM34	translocase of outer mitochondrial membrane 34	33	12.6	33	0	0	0	0	0	0	0	-	-
TPD52	tumor protein D52	1	0.4	0	0	1	1	0	0	0	0	-	-
TPD52L2	tumor protein D52-like 2	1	0.4	1	0	0	0	0	0	0	0	-	-
TRA2B	transformer 2 beta homolog (Drosophila)	4	1.5	3	0	0	0	0	0	1	0	-	mRNA Splicing,mRNA Splicing - Major Pathway
TRAF2	TNF receptor-associated factor 2	1	0.4	1	0	0	0	0	0	0	0	Candidate (78)	Deubiquitination,TRAF6 mediated NF-kB activation,Ub-specific processing proteases
TRAF4	TNF receptor-associated factor 4	1	0.4	1	0	0	0	0	0	0	0	-	-
TRAP1	TNF receptor-associated protein 1	1	0.4	1	0	0	0	0	0	0	0	-	-
TRAPPC3	trafficking protein particle complex 3	2	0.8	2	0	0	0	0	0	0	0	-	COPII (Coat Protein 2) Mediated Vesicle Transport,ER to Golgi Anterograde Transport,Transport to the Golgi and subsequent modification
TRERF1	transcriptional regulating factor 1	1	0.4	1	0	0	0	0	0	0	0	Candidate (49)	-
TRIB1	tribbles pseudokinase 1	4	1.5	4	0	0	0	0	0	0	0	-	-
TRIB3	tribbles pseudokinase 3	6	2.3	6	0	0	0	0	0	0	0	-	CD28 co-stimulation,DAP12 interactions,DAP12 signaling,Downstream signal transduction,Downstream signaling events of B Cell Receptor (BCR),Fatty acid, triacylglycerol, and ketone body metabolism,Fc epsilon receptor (FCERI) signaling,GAB1 signalosome,IGF1R signaling cascade,IRS-mediated signalling,IRS-related events triggered by IGF1R,Insulin receptor signalling cascade,NGF signalling via TRKA fro…
TRIM2	tripartite motif containing 2	3	1.1	0	0	1	2	0	0	0	0	-	-
TRIM21	tripartite motif containing 21	1	0.4	1	0	0	1	0	0	0	0	-	-
TRIM28	tripartite motif containing 28	10	3.8	10	0	0	0	0	0	0	0	-	-
TRIM37	tripartite motif containing 37	1	0.4	1	0	0	0	0	0	0	0	Candidate (74)	-
TRIM39	tripartite motif containing 39	5	1.9	4	0	0	1	0	0	0	0	-	-
TRIM69	tripartite motif containing 69	1	0.4	1	0	0	0	0	0	0	0	-	-
TRIP12	thyroid hormone receptor interactor 12	3	1.1	0	0	0	0	0	0	3	0	Candidate (59)	-
TRIP6	thyroid hormone receptor interactor 6	4	1.5	4	0	0	0	0	0	0	0	-	-
TRMT2A	tRNA methyltransferase 2 homolog A (S. cerevisiae)	1	0.4	1	0	0	0	0	0	0	0	-	-
TSC22D4	TSC22 domain family, member 4	2	0.8	2	0	0	0	0	0	0	0	-	-
TTC37	tetratricopeptide repeat domain 37	1	0.4	0	0	0	1	0	0	1	0	-	-
TUBA1C	tubulin, alpha 1c	1	0.4	1	0	0	0	0	0	0	0	-	-
TUBB	tubulin, beta class I	6	2.3	5	0	0	0	0	0	1	0	-	G2/M Transition,Mitotic G2-G2/M phases,Neutrophil degranulation
TUBB4B	tubulin, beta 4B class IVb	3	1.1	3	0	0	0	0	0	0	0	-	G2/M Transition,Mitotic G2-G2/M phases,Neutrophil degranulation
TULP3	tubby like protein 3	1	0.4	1	0	0	0	0	0	0	0	-	-
TXLNA	taxilin alpha	4	1.5	1	0	0	0	0	0	3	0	-	Signaling by Interleukins
TXNIP	thioredoxin interacting protein	2	0.8	2	0	0	0	0	0	0	0	Candidate (24)	Nucleotide-binding domain, leucine rich repeat containing receptor (NLR) signaling pathways
TYMS	thymidylate synthetase	3	1.1	3	0	0	0	0	0	0	0	-	G1/S Transition,G1/S-Specific Transcription,Mitotic G1-G1/S phases
U2AF2	U2 small nuclear RNA auxiliary factor 2	1	0.4	1	0	0	0	0	0	0	0	Candidate (42)	mRNA Splicing,mRNA Splicing - Major Pathway
UBAP2	ubiquitin associated protein 2	1	0.4	1	0	0	0	0	0	0	0	-	-
UBAP2L	ubiquitin associated protein 2-like	5	1.9	5	0	0	1	0	0	0	0	-	-
UBASH3B	ubiquitin associated and SH3 domain containing B	1	0.4	1	0	0	0	0	0	0	0	-	-
UBE2R2	ubiquitin-conjugating enzyme E2R 2	3	1.1	3	0	0	0	0	0	0	0	-	-
UBR1	ubiquitin protein ligase E3 component n-recognin 1	2	0.8	1	0	0	1	0	0	0	0	Candidate (58)	-
UCHL3	ubiquitin carboxyl-terminal esterase L3 (ubiquitin thiolesterase)	4	1.5	4	0	0	0	0	0	0	0	-	Deubiquitination,UCH proteinases
UFM1	ubiquitin-fold modifier 1	1	0.4	1	0	0	0	0	0	0	0	-	-
UGGT1	UDP-glucose glycoprotein glucosyltransferase 1	1	0.4	0	0	0	0	0	0	1	0	-	-
ULK1	unc-51 like autophagy activating kinase 1	2	0.8	1	0	0	0	0	0	1	0	-	-
UNC119	unc-119 homolog (C. elegans)	2	0.8	2	0	0	0	0	0	0	0	-	-
UNC93B1	unc-93 homolog B1 (C. elegans)	5	1.9	5	0	0	0	0	0	0	0	-	Toll-Like Receptors Cascades
USF1	upstream transcription factor 1	1	0.4	1	0	0	0	0	0	0	0	-	-
USF2	upstream transcription factor 2, c-fos interacting	4	1.5	4	0	0	0	0	0	0	0	-	-
USP10	ubiquitin specific peptidase 10	1	0.4	1	0	0	1	0	0	1	0	Candidate (40)	Deubiquitination,Ub-specific processing proteases
USP15	ubiquitin specific peptidase 15	1	0.4	1	0	1	0	0	0	0	0	-	Deubiquitination,UCH proteinases,Ub-specific processing proteases
USP2	ubiquitin specific peptidase 2	2	0.8	2	0	0	0	0	0	0	0	-	Deubiquitination,Regulation of TP53 Activity,Regulation of TP53 Degradation,Regulation of TP53 Expression and Degradation,Transcriptional Regulation by TP53,Ub-specific processing proteases
USP21	ubiquitin specific peptidase 21	6	2.3	6	0	0	0	0	0	0	0	-	Deubiquitination,Ub-specific processing proteases
USP22	ubiquitin specific peptidase 22	2	0.8	1	1	0	0	0	0	0	0	-	Deubiquitination,HATs acetylate histones,Ub-specific processing proteases
USP25	ubiquitin specific peptidase 25	6	2.3	2	3	1	1	0	0	0	0	Candidate (10)	Deubiquitination,Ub-specific processing proteases
USP28	ubiquitin specific peptidase 28	1	0.4	1	0	0	0	0	0	0	0	Candidate (86)	Deubiquitination,Ub-specific processing proteases
USP31	ubiquitin specific peptidase 31	5	1.9	5	0	0	0	0	0	0	0	Candidate (87)	-
USP36	ubiquitin specific peptidase 36	3	1.1	3	0	0	0	0	0	0	0	-	-
USP45	ubiquitin specific peptidase 45	1	0.4	1	0	0	0	0	0	0	0	-	-
USP49	ubiquitin specific peptidase 49	1	0.4	1	0	0	0	0	0	0	0	-	Deubiquitination,Ub-specific processing proteases
USP5	ubiquitin specific peptidase 5 (isopeptidase T)	7	2.7	6	0	0	0	0	0	2	0	Candidate (58)	Deubiquitination,Ub-specific processing proteases
USP7	ubiquitin specific peptidase 7 (herpes virus-associated)	1	0.4	0	0	0	0	0	0	1	0	Candidate (83)	Deubiquitination,Regulation of TP53 Activity,Regulation of TP53 Degradation,Regulation of TP53 Expression and Degradation,Transcriptional Regulation by TP53,Ub-specific processing proteases
USP9Y	ubiquitin specific peptidase 9, Y-linked	1	0.4	1	0	0	0	0	0	0	0	-	-
UTP20	UTP20, small subunit (SSU) processome component, homolog (yeast)	1	0.4	0	0	0	0	0	0	1	0	Candidate (9)	-
UTRN	utrophin	2	0.8	0	0	0	0	0	0	2	0	-	-
UTY	ubiquitously transcribed tetratricopeptide repeat containing, Y-linked	1	0.4	1	0	0	0	0	0	0	0	-	HDMs demethylate histones
VAC14	Vac14 homolog (S. cerevisiae)	1	0.4	0	0	0	0	0	0	1	0	-	-
VAMP3	vesicle-associated membrane protein 3	2	0.8	2	0	0	0	0	0	0	0	-	-
VAPB	VAMP (vesicle-associated membrane protein)-associated protein B and C	26	10	26	0	0	0	0	0	0	0	-	-
VARS	valyl-tRNA synthetase	3	1.1	3	0	0	0	0	0	0	0	-	-
VASP	vasodilator-stimulated phosphoprotein	4	1.5	3	0	0	1	0	0	0	0	-	Signaling by Robo receptor,TCR signaling
VAV2	vav 2 guanine nucleotide exchange factor	1	0.4	1	0	0	0	0	0	0	0	-	Cell death signalling via NRAGE, NRIF and NADE,DAP12 interactions,DAP12 signaling,EPH-Ephrin signaling,EPH-ephrin mediated repulsion of cells,Fc epsilon receptor (FCERI) signaling,Fcgamma receptor (FCGR) dependent phagocytosis,G alpha (12/13) signalling events,L1CAM interactions,NRAGE signals death through JNK,Regulation of actin dynamics for phagocytic cup formation,Rho GTPase cycle,Signal trans…
VCP	valosin containing protein	1	0.4	0	0	1	0	0	0	0	0	-	Defective CFTR causes cystic fibrosis,Deubiquitination,Neutrophil degranulation
VDAC2	voltage-dependent anion channel 2	2	0.8	1	0	0	0	0	0	1	0	-	Deubiquitination,Ub-specific processing proteases
VDAC3	voltage-dependent anion channel 3	1	0.4	1	0	0	0	0	0	0	0	-	Deubiquitination,Ub-specific processing proteases
VEGFA	vascular endothelial growth factor A	23	8.8	23	0	0	0	0	0	0	0	-	EPH-Ephrin signaling,EPHA-mediated growth cone collapse,Response to elevated platelet cytosolic Ca2+,VEGFA-VEGFR2 Pathway,VEGFR2 mediated cell proliferation
VIM	vimentin	2	0.8	2	0	0	0	0	0	1	0	-	Apoptotic cleavage of cellular proteins,Apoptotic execution phase
VPS13C	vacuolar protein sorting 13 homolog C (S. cerevisiae)	3	1.1	0	0	0	0	0	0	3	0	-	-
VPS37B	vacuolar protein sorting 37 homolog B (S. cerevisiae)	2	0.8	2	0	0	0	0	0	0	0	-	HIV Infection
WBP2	WW domain binding protein 2	1	0.4	1	0	0	0	0	0	0	0	-	-
WDR17	WD repeat domain 17	1	0.4	0	0	0	0	0	0	1	1	-	-
WDR62	WD repeat domain 62	6	2.3	5	0	0	0	0	0	1	0	-	-
WDR78	WD repeat domain 78	1	0.4	0	0	0	0	0	0	1	1	-	-
WEE1	WEE1 G2 checkpoint kinase	2	0.8	0	0	0	0	0	0	2	0	-	Cyclin A:Cdk2-associated events at S phase entry,Cyclin E associated events during G1/S transition,G1/S Transition,G2/M Checkpoints,G2/M Transition,Mitotic G1-G1/S phases,Mitotic G2-G2/M phases,S Phase
WIPF2	WAS/WASL interacting protein family, member 2	1	0.4	1	0	0	1	0	0	1	0	Candidate (15)	Fcgamma receptor (FCGR) dependent phagocytosis,RHO GTPase Effectors,RHO GTPases Activate WASPs and WAVEs,Regulation of actin dynamics for phagocytic cup formation
WNK1	WNK lysine deficient protein kinase 1	1	0.4	1	0	0	0	0	0	0	0	Candidate (88)	-
XPO7	exportin 7	2	0.8	2	0	0	0	0	0	0	0	-	-
XYLT2	xylosyltransferase II	2	0.8	2	0	0	0	0	0	0	0	-	-
YES1	YES proto-oncogene 1, Src family tyrosine kinase	3	1.1	3	0	0	0	0	0	0	0	-	CD28 co-stimulation,EPH-Ephrin signaling,EPH-ephrin mediated repulsion of cells,EPHA-mediated growth cone collapse,EPHB-mediated forward signaling,Fcgamma receptor (FCGR) dependent phagocytosis,Interleukin-3, 5 and GM-CSF signaling,Signaling by Interleukins
YY1	YY1 transcription factor	1	0.4	1	0	0	0	0	0	0	0	-	Deubiquitination,UCH proteinases
ZBED1	zinc finger, BED-type containing 1	2	0.8	0	2	0	0	0	0	0	0	-	-
ZBTB17	zinc finger and BTB domain containing 17	1	0.4	1	0	0	0	0	0	0	0	-	-
ZBTB18	zinc finger and BTB domain containing 18	1	0.4	1	0	0	0	0	0	0	0	-	-
ZBTB34	zinc finger and BTB domain containing 34	1	0.4	0	0	0	1	0	0	0	0	-	-
ZBTB7B	zinc finger and BTB domain containing 7B	6	2.3	6	0	0	0	0	0	0	0	Candidate (65)	-
ZBTB9	zinc finger and BTB domain containing 9	3	1.1	2	0	0	0	0	0	1	0	-	-
ZC3H12C	zinc finger CCCH-type containing 12C	2	0.8	1	0	0	0	0	0	1	0	-	-
ZDHHC7	zinc finger, DHHC-type containing 7	1	0.4	1	0	0	0	0	0	0	0	-	-
ZEB2	zinc finger E-box binding homeobox 2	1	0.4	0	0	0	0	0	0	1	0	Candidate (83)	-
ZFR	zinc finger RNA binding protein	1	0.4	1	0	0	0	0	0	0	0	-	-
ZFY	zinc finger protein, Y-linked	1	0.4	1	0	0	0	0	0	0	0	-	-
ZFYVE9	zinc finger, FYVE domain containing 9	1	0.4	0	0	0	0	0	0	1	0	-	-
ZMIZ1	zinc finger, MIZ-type containing 1	1	0.4	1	0	0	0	0	0	0	0	Candidate (59)	-
ZNF16	zinc finger protein 16	3	1.1	3	0	0	0	0	0	0	0	-	-
ZNF250	zinc finger protein 250	1	0.4	1	0	0	0	0	0	0	0	-	-
ZNF274	zinc finger protein 274	1	0.4	1	0	0	1	0	0	0	0	-	-
ZNF408	zinc finger protein 408	1	0.4	1	0	0	0	0	0	0	0	-	-
ZNF687	zinc finger protein 687	1	0.4	1	0	0	0	0	0	0	0	Candidate (26)	-
ZYX	zyxin	2	0.8	0	0	0	0	0	0	2	0	-	-

## Sheet: References
1	Dulak AM, Stojanov P, Peng S, Lawrence MS, Fox C, Stewart C, et al. Exome and whole-genome sequencing of esophageal adenocarcinoma identifies recurrent driver events and mutational complexity. Nat Genet 2013;45(5):478-86.
2	Weaver JMJ, Ross-Innes CS, Shannon N, Lynch AG, Forshew T, Barbera M, et al. Ordering of mutations in preinvasive disease stages of esophageal carcinogenesis. Nat Genet 2014;46(8):837-43.
3	Ross-Innes CS, Becq J, Warren A, Cheetham RK, Northen H, O'Donovan M, et al. Whole-genome sequencing provides new insights into the clonal architecture of Barrett's esophagus and esophageal adenocarcinoma. Nat Genet 2015;47:1038-46.
4	The Cancer Genome Atlas Research N. Integrated genomic characterization of oesophageal carcinoma. Nature 2017;541(7636):169-75.
5	Gunawardana J, Chan FC, Telenius A, Woolcock B, Kridel R, Tan KL, et al. Recurrent somatic mutations of PTPN1 in primary mediastinal B cell lymphoma and Hodgkin lymphoma. Nat Genet 2014;46(4):329-35.
6	Lohr JG, Stojanov P, Lawrence MS, Auclair D, Chapuy B, Sougnez C, et al. Discovery and prioritization of somatic mutations in diffuse large B-cell lymphoma (DLBCL) by whole-exome sequencing. Proc Natl Acad Sci U S A 2012;109(10):3879-84.
7	Pasqualucci L, Trifonov V, Fabbri G, Ma J, Rossi D, Chiarenza A, et al. Analysis of the coding genome of diffuse large B-cell lymphoma. Nat Genet 2011;43(9):830-7.
8	Jones S, Zhang X, Parsons DW, Lin JC, Leary RJ, Angenendt P, et al. Core signaling pathways in human pancreatic cancers revealed by global genomic analyses. Science 2008;321(5897):1801-6.
9	Wang L, Tsutsumi S, Kawaguchi T, Nagasaki K, Tatsuno K, Yamamoto S, et al. Whole-exome sequencing of human pancreatic cancers and characterization of genomic instability caused by MLH1 haploinsufficiency and complete deficiency. Genome Res 2012;22(2):208-19.
10	Fujimoto A, Totoki Y, Abe T, Boroevich KA, Hosoda F, Nguyen HH, et al. Whole-genome sequencing of liver cancers identifies etiological influences on mutation patterns and recurrent mutations in chromatin regulators. Nat Genet 2012;44(7):760-4.
11	Rudin CM, Durinck S, Stawiski EW, Poirier JT, Modrusan Z, Shames DS, et al. Comprehensive genomic analysis identifies SOX2 as a frequently amplified gene in small-cell lung cancer. Nat Genet 2012;44(10):1111-6.
12	Robinson D, Van Allen EM, Wu YM, Schultz N, Lonigro RJ, Mosquera JM, et al. Integrative clinical genomics of advanced prostate cancer. Cell 2015;161(5):1215-28.
13	Zhang J, Wu G, Miller CP, Tatevossian RG, Dalton JD, Tang B, et al. Whole-genome sequencing identifies genetic alterations in pediatric low-grade gliomas. Nat Genet 2013;45(6):602-12.
14	Mardis ER, Ding L, Dooling DJ, Larson DE, McLellan MD, Chen K, et al. Recurring mutations found by sequencing an acute myeloid leukemia genome. N Engl J Med 2009;361(11):1058-66.
15	Stransky N, Egloff AM, Tward AD, Kostic AD, Cibulskis K, Sivachenko A, et al. The mutational landscape of head and neck squamous cell carcinoma. Science 2011;333(6046):1157-60.
16	Network CGAR. Comprehensive molecular characterization of human colon and rectal cancer. Nature 2012;487(7407):330-7.
17	Network CGAR. Integrated genomic characterization of endometrial carcinoma. Nature 2013;497(7447):67-73.
18	Dolnik A, Engelmann JC, Scharfenberger-Schmeer M, Mauch J, Kelkenberg-Schade S, Haldemann B, et al. Commonly altered genomic regions in acute myeloid leukemia are enriched for somatic mutations involved in chromatin remodeling and splicing. Blood 2012;120(18):e83-92.
19	Morin RD, Mendez-Lago M, Mungall AJ, Goya R, Mungall KL, Corbett RD, et al. Frequent mutation of histone-modifying genes in non-Hodgkin lymphoma. Nature 2011;476(7360):298-303.
20	Robinson G, Parker M, Kranenburg TA, Lu C, Chen X, Ding L, et al. Novel mutations target distinct subgroups of medulloblastoma. Nature 2012;488(7409):43-8.
21	Yan XJ, Xu J, Gu ZH, Pan CM, Lu G, Shen Y, et al. Exome sequencing identifies somatic mutations of DNA methyltransferase gene DNMT3A in acute monocytic leukemia. Nat Genet 2011;43(4):309-15.
22	Balbas-Martinez C, Sagrera A, Carrillo-de-Santa-Pau E, Earl J, Marquez M, Vazquez M, et al. Recurrent inactivation of STAG2 in bladder cancer is not associated with aneuploidy. Nat Genet 2013;45(12):1464-9.
23	Holmfeldt L, Wei L, Diaz-Flores E, Walsh M, Zhang J, Ding L, et al. The genomic landscape of hypodiploid acute lymphoblastic leukemia. Nat Genet 2013;45(3):242-52.
24	Network CGAR. Comprehensive molecular characterization of clear cell renal cell carcinoma. Nature 2013;499(7456):43-9.
25	Network CGAR. Genomic classification of cutaneous melanoma. Cell 2015;161(7):1681-96.
26	Parsons DW, Jones S, Zhang X, Lin JC, Leary RJ, Angenendt P, et al. An integrated genomic analysis of human glioblastoma multiforme. Science 2008;321(5897):1807-12.
27	Huang J, Deng Q, Wang Q, Li KY, Dai JH, Li N, et al. Exome sequencing of hepatitis B virus-associated hepatocellular carcinoma. Nat Genet 2012;44(10):1117-21.
28	Network CGAR. Comprehensive molecular characterization of urothelial bladder carcinoma. Nature 2014;507(7492):315-22.
29	Schramm A, Koster J, Assenov Y, Althoff K, Peifer M, Mahlow E, et al. Mutational dynamics between primary and relapse neuroblastomas. Nat Genet 2015.
30	Network CGA. Identification of a CpG island methylator phenotype that defines a distinct subgroup of glioma. Cancer Cell 2010;17(5):510-22.
31	An O, Pendino V, D'Antonio M, Ratti E, Gentilini M, Ciccarelli FD. NCG 4.0: the network of cancer genes in the era of massive mutational screenings of cancer genomes. Database 2014;2014:bau015.
32	Biankin AV, Waddell N, Kassahn KS, Gingras MC, Muthuswamy LB, Johns AL, et al. Pancreatic cancer genomes reveal aberrations in axon guidance pathway genes. Nature 2012;491(7424):399-405.
33	Wang L, Yamaguchi S, Burstein MD, Terashima K, Chang K, Ng HK, et al. Novel somatic and germline mutations in intracranial germ cell tumours. Nature 2014;511(7508):241-5.
34	Buczkowicz P, Hoeman C, Rakopoulos P, Pajovic S, Letourneau L, Dzamba M, et al. Genomic analysis of diffuse intrinsic pontine gliomas identifies three molecular subgroups and recurrent activating ACVR1 mutations. Nat Genet 2014;46(5):451-6.
35	Network CGAR. Comprehensive molecular characterization of gastric adenocarcinoma. Nature 2014;513(7517):202-9.
36	Network CGAR. Comprehensive genomic characterization of head and neck squamous cell carcinomas. Nature 2015;517(7536):576-82.
37	Gui Y, Guo G, Huang Y, Hu X, Tang A, Gao S, et al. Frequent mutations of chromatin remodeling genes in transitional cell carcinoma of the bladder. Nat Genet 2011;43(9):875-8.
38	Chan-On W, Nairismagi ML, Ong CK, Lim WK, Dima S, Pairojkul C, et al. Exome sequencing identifies distinct mutational patterns in liver fluke-related and non-infection-related bile duct cancers. Nat Genet 2013;45(12):1474-8.
39	Network CGAR. Comprehensive molecular portraits of human breast tumours. Nature 2012;490(7418):61-70.
40	Witkiewicz AK, McMillan EA, Balaji U, Baek G, Lin W-C, Mansour J, et al. Whole-exome sequencing of pancreatic cancer defines genetic diversity and therapeutic targets. Nat Commun 2015;6:6744.
41	Wang K, Kan J, Yuen ST, Shi ST, Chu KM, Law S, et al. Exome sequencing identifies frequent mutation of ARID1A in molecular subtypes of gastric cancer. Nat Genet 2011;43(12):1219-23.
42	Quesada V, Conde L, Villamor N, Ordonez GR, Jares P, Bassaganyas L, et al. Exome sequencing identifies recurrent mutations of the splicing factor SF3B1 gene in chronic lymphocytic leukemia. Nat Genet 2012;44(1):47-52.
43	Love C, Sun Z, Jima D, Li G, Zhang J, Miles R, et al. The genetic landscape of mutations in Burkitt lymphoma. Nat Genet 2012;44(12):1321-5.
44	Stark MS, Woods SL, Gartside MG, Bonazzi VF, Dutton-Regester K, Aoude LG, et al. Frequent somatic mutations in MAP3K5 and MAP3K9 in metastatic melanoma identified by exome sequencing. Nat Genet 2012;44(2):165-9.
45	Ojesina AI, Lichtenstein L, Freeman SS, Pedamallu CS, Imaz-Rosshandler I, Pugh TJ, et al. Landscape of genomic alterations in cervical carcinomas. Nature 2014;506(7488):371-5.
46	Barbieri CE, Baca SC, Lawrence MS, Demichelis F, Blattner M, Theurillat JP, et al. Exome sequencing identifies recurrent SPOP, FOXA1 and MED12 mutations in prostate cancer. Nat Genet 2012;44(6):685-9.
47	Papaemmanuil E, Rapado I, Li Y, Potter NE, Wedge DC, Tubio J, et al. RAG-mediated recombination is the predominant driver of oncogenic rearrangement in ETV6-RUNX1 acute lymphoblastic leukemia. Nat Genet 2014;46(2):116-25.
48	Agrawal N, Frederick MJ, Pickering CR, Bettegowda C, Chang K, Li RJ, et al. Exome sequencing of head and neck squamous cell carcinoma reveals inactivating mutations in NOTCH1. Science 2011;333(6046):1154-7.
49	Madan V, Shyamsunder P, Han L, Mayakonda A, Nagata Y, Sundaresan J, et al. Comprehensive mutational analysis of primary and relapse acute promyelocytic leukemia. Leukemia 2016;30(12):2430.
50	Cao Y, He M, Gao Z, Peng Y, Li Y, Li L, et al. Activating hotspot L205R mutation in PRKACA and adrenal Cushing's syndrome. Science 2014;344(6186):913-7.
51	Barretina J, Taylor BS, Banerji S, Ramos AH, Lagos-Quintana M, Decarolis PL, et al. Subtype-specific genomic alterations define new targets for soft-tissue sarcoma therapy. Nat Genet 2010;42(8):715-21.
52	Durinck S, Stawiski EW, Pavia-Jimenez A, Modrusan Z, Kapur P, Jaiswal BS, et al. Spectrum of diverse genomic alterations define non-clear cell renal carcinoma subtypes. Nat Genet 2015;47(1):13-21.
53	Wei X, Walia V, Lin JC, Teer JK, Prickett TD, Gartner J, et al. Exome sequencing identifies GRIN2A as frequently mutated in melanoma. Nat Genet 2011;43(5):442-6.
54	Gao Y-B, Chen Z-L, Li J-G, Hu X-D, Shi X-J, Sun Z-M, et al. Genetic landscape of esophageal squamous cell carcinoma. Nat Genet 2014;46(10):1097-102.
55	Ciriello G, Gatza ML, Beck AH, Wilkerson MD, Rhie SK, Pastore A, et al. Comprehensive Molecular Portraits of Invasive Lobular Breast Cancer. Cell 2015;163(2):506-19.
56	Lawrence MS, Stojanov P, Mermel CH, Robinson JT, Garraway LA, Golub TR, et al. Discovery and saturation analysis of cancer genes across 21 tumour types. Nature 2014;505(7484):495-501.
57	Qin HD, Liao XY, Chen YB, Huang SY, Xue WQ, Li FF, et al. Genomic Characterization of Esophageal Squamous Cell Carcinoma Reveals Critical Genes Underlying Tumorigenesis and Poor Prognosis. Am J Hum Genet 2016;98(4):709-27.
58	Giannakis M, Mu XJ, Shukla SA, Qian ZR, Cohen O, Nishihara R, et al. Genomic Correlates of Immune-Cell Infiltrates in Colorectal Carcinoma (vol 15, pg 857, 2016). Cell Rep 2016;17(4):1206-.
59	Leiserson MDM, Vandin F, Wu HT, Dobson JR, Eldridge JV, Thomas JL, et al. Pan-cancer network analysis identifies combinations of rare somatic mutations across pathways and protein complexes. Nat Genet 2015;47(2):106-14.
60	Wellcome Sanger Institute. 2018. Catalogue of somatic mutations in cancer. <https://cancer.sanger.ac.uk/cosmic/>. Accessed 1st May 2018.
61	Fujimoto A, Furuta M, Totoki Y, Tsunoda T, Kato M, Shiraishi Y, et al. Whole-genome mutational landscape and characterization of noncoding and structural mutations in liver cancer. Nat Genet 2016;48(5):500-+.
62	Krysiak K, Gomez F, White BS, Matlock M, Miller CA, Trani L, et al. Recurrent somatic mutations affecting B-cell receptor signaling pathway genes in follicular lymphoma. Blood 2017;129(4):473-83.
63	Siraj AK, Masoodi T, Bu R, Beg S, Al-Sobhi SS, Al-Dayel F, et al. Genomic Profiling of Thyroid Cancer Reveals a Role for Thyroglobulin in Metastasis. Am J Hum Genet 2016;98(6):1170-80.
64	Weisman PS, Ng CK, Brogi E, Eisenberg RE, Won HH, Piscuoglio S, et al. Genetic alterations of triple negative breast cancer by targeted next-generation sequencing and correlation with tumor morphology. Modern Pathol 2016;29(5):476-88.
65	Bailey MH, Tokheim C, Porta-Pardo E, Sengupta S, Bertrand D, Weerasinghe A, et al. Comprehensive Characterization of Cancer Driver Genes and Mutations. Cell 2018;173(2):371-85 e18.
66	Kataoka K, Nagata Y, Kitanaka A, Shiraishi Y, Shimamura T, Yasunaga J, et al. Integrated molecular analysis of adult T cell leukemia/lymphoma. Nat Genet 2015;47(11):1304-15.
67	Bailey P, Chang DK, Nones K, Johns AL, Patch AM, Gingras MC, et al. Genomic analyses identify molecular subtypes of pancreatic cancer. Nature 2016;531(7592):47-+.
68	Kadara H, Choi M, Zhang J, Parra ER, Rodriguez-Canales J, Gaffney SG, et al. Whole-exome sequencing and immune profiling of early-stage lung adenocarcinoma with fully annotated clinical follow-up. Ann Oncol 2017;28(1):75-82.
69	Kandoth C, McLellan MD, Vandin F, Ye K, Niu BF, Lu C, et al. Mutational landscape and significance across 12 major cancer types. Nature 2013;502(7471):333-+.
70	Rokutan H, Hosoda F, Hama N, Nakamura H, Totoki Y, Furukawa E, et al. Comprehensive mutation profiling of mucinous gastric carcinoma. J Pathol 2016;240(2):137-48.
71	Zang ZJ, Cutcutache I, Poon SL, Zhang SL, McPherson JR, Tao J, et al. Exome sequencing of gastric adenocarcinoma identifies recurrent somatic mutations in cell adhesion and chromatin remodeling genes. Nat Genet 2012;44(5):570-+.
72	Shain AH, Garrido M, Botton T, Talevich E, Yeh I, Sanborn JZ, et al. Exome sequencing of desmoplastic melanoma identifies recurrent NFKBIE promoter mutations and diverse activating mutations in the MAPK pathway. Nat Genet 2015;47(10):1194-+.
73	Huang KK, Jang KW, Kim S, Kim HS, Kim SM, Kwon HJ, et al. Exome sequencing reveals recurrent REV3L mutations in cisplatin-resistant squamous cell carcinoma of head and neck. Scientific Reports 2016;6.
74	Kovac M, Navas C, Horswell S, Salm M, Bardella C, Rowan A, et al. Recurrent chromosomal gains and heterogeneous driver mutations characterise papillary renal cancer evolution. Nat Commun 2015;6.
75	Jiang L, Gu ZH, Yan ZX, Zhao X, Xie YY, Zhang ZG, et al. Exome sequencing identifies somatic mutations of DDX3X in natural killer/T-cell lymphoma. Nat Genet 2015;47(9):1061-+.
76	Totoki Y, Tatsuno K, Covington KR, Ueda H, Creighton CJ, Kato M, et al. Trans-ancestry mutational landscape of hepatocellular carcinoma genomes. Nat Genet 2014;46(12):1267-73.
77	Network CGAR. The somatic genomic landscape of glioblastoma. Cell 2013;155(2):462-77.
78	Landau DA, Tausch E, Taylor-Weiner AN, Stewart C, Reiter JG, Bahlo J, et al. Mutations driving CLL and their evolution in progression and relapse. Nature 2015;526(7574):525-U132.
79	Togasaki E, Takeda J, Yoshida K, Shiozawa Y, Takeuchi M, Oshima M, et al. Frequent somatic mutations in epigenetic regulators in newly diagnosed chronic myeloid leukemia. Blood Cancer J 2017;7(4):e559.
80	Nakamura H, Arai Y, Totoki Y, Shirota T, Elzawahry A, Kato M, et al. Genomic spectra of biliary tract cancer. Nat Genet 2015;47(9):1003-+.
81	Xia J, Jia P, Hutchinson KE, Dahlman KB, Johnson D, Sosman J, et al. A Meta-analysis of Somatic Mutations from Next Generation Sequencing of 241 Melanomas: A Road Map for the Study of Genes with Potential Clinical Relevance. Molecular Cancer Therapeutics 2014;13(7):1918-28.
82	Ceccarelli M, Barthel FP, Malta TM, Sabedot TS, Salama SR, Murray BA, et al. Molecular Profiling Reveals Biologically Discrete Subsets and Pathways of Progression in Diffuse Glioma. Cell 2016;164(3):550-63.
83	Ma X, Liu Y, Liu Y, Alexandrov LB, Edmonson MN, Gawad C, et al. Pan-cancer genome and transcriptome analyses of 1,699 paediatric leukaemias and solid tumours. Nature 2018;555:371.
84	Lasorsa VA, Formicola D, Pignataro P, Cimmino F, Calabrese FM, Mora J, et al. Exome and deep sequencing of clinically aggressive neuroblastoma reveal somatic mutations that affect key pathways involved in cancer progression. Oncotarget 2016;7(16):21840-52.
85	Wang K, Yuen ST, Xu J, Lee SP, Yan HH, Shi ST, et al. Whole-genome sequencing and comprehensive molecular profiling identify new driver mutations in gastric cancer. Nat Genet 2014;46(6):573-82.
86	Robertson AG, Kim J, Al-Ahmadie H, Bellmunt J, Guo G, Cherniack AD, et al. Comprehensive Molecular Characterization of Muscle-Invasive Bladder Cancer. Cell 2017;171(3):540-56 e25.
87	Feber A, Worth DC, Chakravarthy A, de Winter P, Shah K, Arya M, et al. CSN1 Somatic Mutations in Penile Squamous Cell Carcinoma. Cancer Research 2016;76(16):4720-7.
88	Hintzsche JD, Gorden NT, Amato CM, Kim J, Wuensch KE, Robinson SE, et al. Whole-exome sequencing identifies recurrent SF3B1 R625 mutation and comutation of NF1 and KIT in mucosal melanoma. Melanoma Res 2017;27(3):189-99.
89	Chow YP, Tan LP, Chai SJ, Abdul Aziz N, Choo SW, Lim PV, et al. Exome Sequencing Identifies Potentially Druggable Mutations in Nasopharyngeal Carcinoma. Sci Rep 2017;7:42980.
90	Repana D, et al. The Network of Cancer Genes (NCG): a comprehensive catalogue of known and candidate cancer genes from cancer sequencing screens. Genome Biol 20, 1 2019.
91	Ungewickell A, Bhaduri A, Rios E, Reuter J, Lee CS, Mah A, et al. Genomic analysis of mycosis fungoides and Sézary syndrome identifies recurrent alterations in TNFR2. Nat Genet 2015;47:1056.
92	Lui VWY, Hedberg ML, Li H, Vangara BS, Pendleton K, Zeng Y, et al. Frequent Mutation of the PI3K Pathway in Head and Neck Cancer Defines Predictive Biomarkers. Cancer Discovery 2013;3(7):761-9.
