# Supplementary material for: Patient-specific cancer genes contribute to recurrently perturbed pathways and establish therapeutic vulnerabilities in esophageal adenocarcinoma
Source: Nat Commun. 2019 Jul 15;10:3101. doi: 10.1038/s41467-019-10898-3 (PMC6629660; doi:10.1038/s41467-019-10898-3)
Supplement: Supplementary file 7 — Supplementary Data 4 [file 41467_2019_10898_MOESM7_ESM.xlsx]

## Sheet: Supplementary Data 4
Supplementary Data 4. Gene set enrichment analysis of EAC drivers or helpers.
Legend: Shown are the 212 and 189 pathways enriched in drivers and helpers (FDR <0.01, 76 are enriched in both). For each pathway, the number of genes and samples, the p-value of one-tailed hypergeometric test and the False Discovey Rate (FDR) using the Benjamini and Hochberg method are reported for both drivers and helpers. Pathway size refers to the total number of genes in the pathway. Univers…
			Drivers				Helpers
Pathway	Pathway size	Universal	Genes (n)	Samples (n)	p-value	FDR	Genes (n)	Samples (n)	p-value	FDR
Downstream signal transduction	348	Y	35	240	3.72341e-24	4.2677e-21	38	84	5.57479e-06	0.000146338
NGF signalling via TRKA from the plasma membrane	382	Y	36	240	7.38995e-24	4.2677e-21	43	93	6.05825e-07	2.41286e-05
DAP12 signaling	351	Y	34	240	6.06812e-23	1.75217e-20	37	83	1.63219e-05	0.000330733
Fc epsilon receptor (FCERI) signaling	405	Y	36	241	5.48644e-23	1.75217e-20	44	103	1.18679e-06	3.91642e-05
DAP12 interactions	366	Y	34	240	2.36734e-22	5.46856e-20	37	83	4.06225e-05	0.000642726
Signaling by the B Cell Receptor (BCR)	242	Y	29	240	2.86613e-22	5.51731e-20	28	72	3.30233e-05	0.000586799
IGF1R signaling cascade	292	Y	30	183	4.72308e-21	5.09343e-19	33	78	1.11344e-05	0.000244331
Insulin receptor signalling cascade	291	Y	30	183	4.27573e-21	5.09343e-19	33	76	1.03611e-05	0.00023934
IRS-mediated signalling	288	Y	30	183	3.1647e-21	5.09343e-19	32	76	2.12166e-05	0.00040842
IRS-related events triggered by IGF1R	292	Y	30	183	4.72308e-21	5.09343e-19	33	78	1.11344e-05	0.000244331
Signaling by Interleukins	402	Y	34	194	4.85089e-21	5.09343e-19	43	87	2.35668e-06	7.56103e-05
Downstream signaling events of B Cell Receptor (BCR)	198	Y	25	239	7.10318e-20	6.83681e-18	26	68	6.70138e-06	0.000161252
PI3K/AKT activation	130	Y	21	237	3.96784e-19	3.52527e-17	17	50	0.000266894	0.00288096
Interleukin-3, 5 and GM-CSF signaling	265	Y	27	182	6.24778e-19	5.15442e-17	30	66	2.66557e-05	0.000488687
PI3K events in ERBB4 signaling	127	Y	20	236	4.84254e-18	3.72876e-16	17	50	0.000200982	0.00227582
GAB1 signalosome	130	Y	20	236	7.80894e-18	5.63708e-16	17	50	0.000266894	0.00288096
VEGFA-VEGFR2 Pathway	324	Y	28	187	1.07715e-17	7.31826e-16	44	128	1.69213e-09	4.88602e-07
Interleukin-2 signaling	256	Y	25	180	3.74409e-17	2.40246e-15	28	63	8.96861e-05	0.00121868
PI3K/AKT Signaling in Cancer	90	Y	17	147	6.70697e-17	4.07713e-15	10	NA	0.0144243	0.0576474
RET signaling	264	Y	25	180	7.80482e-17	4.50728e-15	28	60	0.000152142	0.00183046
Interleukin receptor SHC signaling	249	Y	24	180	2.24459e-16	1.23452e-14	27	62	0.000137433	0.00170947
ARMS-mediated activation	243	Y	23	175	1.45977e-15	7.33057e-14	24	58	0.00120225	0.00824629
Signalling to p38 via RIT and RIN	243	Y	23	175	1.45977e-15	7.33057e-14	24	58	0.00120225	0.00824629
Frs2-mediated activation	244	Y	23	175	1.59702e-15	7.68568e-14	25	60	0.000563708	0.0049041
MAPK1/MAPK3 signaling	245	Y	23	172	1.74644e-15	7.75824e-14	24	58	0.00134501	0.00892809
Role of LAT2/NTAL/LAB on calcium mobilization	170	Y	20	236	1.68603e-15	7.75824e-14	18	NA	0.00220814	0.012752
Prolonged ERK activation events	246	Y	23	175	1.90904e-15	8.16644e-14	25	60	0.000635621	0.0052816
Signalling to RAS	250	Y	23	175	2.71429e-15	1.11964e-13	26	61	0.000350685	0.00343255
Negative regulation of the PI3K/AKT network	94	Y	16	135	3.20835e-15	1.27781e-13	10	NA	0.0190973	0.0706967
Signalling to ERKs	257	Y	23	175	4.94801e-15	1.90498e-13	27	63	0.000231249	0.00259313
FCERI mediated MAPK activation	296	Y	24	175	1.11794e-14	3.58674e-13	27	NA	0.00199774	0.0117871
GRB2 events in EGFR signaling	239	Y	22	172	1.11666e-14	3.58674e-13	24	58	0.000955462	0.00714647
RAF/MAP kinase cascade	239	Y	22	172	1.11666e-14	3.58674e-13	24	58	0.000955462	0.00714647
SHC1 events in EGFR signaling	239	Y	22	172	1.11666e-14	3.58674e-13	24	58	0.000955462	0.00714647
SHC1 events in ERBB4 signaling	239	Y	22	172	1.11666e-14	3.58674e-13	24	58	0.000955462	0.00714647
SOS-mediated signalling	239	Y	22	172	1.11666e-14	3.58674e-13	24	58	0.000955462	0.00714647
NCAM signaling for neurite out-growth	270	Y	23	173	1.43725e-14	4.48656e-13	29	66	9.35537e-05	0.00124201
VEGFR2 mediated cell proliferation	252	Y	22	172	3.35124e-14	1.0186e-12	27	79	0.000167632	0.00197566
PI5P, PP2A and IER3 Regulate PI3K/AKT Signaling	87	N	14	126	4.06154e-13	1.20284e-11	9	NA	0.0298438	0.0934702
TCF dependent signaling in response to WNT	202	Y	19	143	5.3516e-13	1.54527e-11	18	NA	0.013001	0.0531867
Transcriptional Regulation by TP53	366	Y	24	238	1.16043e-12	3.26902e-11	47	127	3.0059e-09	6.94364e-07
Signaling by FGFR in disease	63	N	12	92	2.47222e-12	6.79861e-11	12	26	5.80973e-05	0.000860286
Constitutive Signaling by Aberrant PI3K in Cancer	65	N	12	123	3.66312e-12	9.8393e-11	6	NA	0.106032	0.24299
Signaling by FGFR1 in disease	38	N	10	84	5.34519e-12	1.40311e-10	9	24	8.33734e-05	0.00114638
Signaling by FGFR3	40	N	10	79	9.40938e-12	2.41507e-10	5	NA	0.0480775	0.134147
Formation of the beta-catenin:TCF transactivating complex	60	N	11	112	3.22096e-11	8.08741e-10	5	NA	0.18075	0.364338
Gastrin-CREB signalling pathway via PKC and MAPK	438	Y	24	180	5.08395e-11	1.24935e-09	33	NA	0.0129881	0.0531867
Constitutive Signaling by EGFRvIII	15	N	7	92	8.24162e-11	1.90381e-09	2	NA	0.171279	0.348901
Regulation of TP53 Degradation	35	Y	9	226	8.0177e-11	1.90381e-09	8	9	0.000269524	0.00288241
Signaling by EGFRvIII in Cancer	15	N	7	92	8.24162e-11	1.90381e-09	2	NA	0.171279	0.348901
Regulation of TP53 Expression and Degradation	36	Y	9	226	1.05927e-10	2.3528e-09	8	9	0.000331475	0.00327226
Signaling by FGFR1	50	N	10	85	1.03986e-10	2.3528e-09	5	NA	0.103799	0.240255
RAF activation	25	N	8	58	1.30829e-10	2.85109e-09	2	NA	0.358303	0.60503
Cyclin D associated events in G1	38	Y	9	140	1.80082e-10	3.78172e-09	10	50	1.23835e-05	0.000260054
G1 Phase	38	Y	9	140	1.80082e-10	3.78172e-09	10	50	1.23835e-05	0.000260054
Signaling by FGFR3 fusions in cancer	10	N	6	65	2.7056e-10	5.58031e-09	3	NA	0.0115209	0.0487423
Signaling by FGFR4	41	N	9	76	3.76531e-10	7.6297e-09	5	NA	0.0525925	0.143265
Deactivation of the beta-catenin transactivating complex	42	N	9	54	4.74848e-10	9.45602e-09	3	NA	0.351826	0.600687
Constitutive Signaling by Ligand-Responsive EGFR Cancer Variants	19	N	7	92	6.22502e-10	1.17867e-08	2	NA	0.245763	0.452001
Signaling by EGFR in Cancer	19	N	7	92	6.22502e-10	1.17867e-08	2	NA	0.245763	0.452001
Signaling by Ligand-Responsive EGFR Variants in Cancer	19	N	7	92	6.22502e-10	1.17867e-08	2	NA	0.245763	0.452001
PI3K Cascade	79	N	11	61	7.12529e-10	1.32737e-08	12	29	0.000534811	0.00471532
PKMTs methylate histone lysines	47	N	9	66	1.38613e-09	2.50153e-08	8	NA	0.00211761	0.0122907
RMTs methylate histone arginines	47	N	9	105	1.38613e-09	2.50153e-08	3	NA	0.420489	0.664875
Mitotic G1-G1/S phases	141	Y	13	177	3.58285e-09	6.36644e-08	27	102	1.5531e-09	4.88602e-07
GPVI-mediated activation cascade	54	N	9	45	5.07348e-09	8.8786e-08	4	NA	0.284856	0.505391
Oxidative Stress Induced Senescence	95	Y	11	228	5.31028e-09	9.15429e-08	14	49	0.000262466	0.00288096
Downstream signaling of activated FGFR3	25	N	7	66	5.62632e-09	9.55647e-08	4	NA	0.0341359	0.102674
Signaling by FGFR2	75	N	10	80	6.66521e-09	1.1157e-07	11	15	0.00121342	0.00824629
Interleukin-7 signaling	17	N	6	44	1.49852e-08	2.47256e-07	1	NA	0.582548	0.777854
Signaling by cytosolic FGFR1 fusion mutants	18	N	6	45	2.22795e-08	3.574e-07	5	16	0.00154444	0.0094878
Tie2 Signaling	18	N	6	63	2.22795e-08	3.574e-07	2	NA	0.226911	0.423397
Downstream signaling of activated FGFR2	30	N	7	68	2.27794e-08	3.60414e-07	4	NA	0.0608713	0.158348
Downstream signaling of activated FGFR1	31	N	7	72	2.91599e-08	4.49063e-07	4	NA	0.067238	0.171057
FGFR1 mutant receptor activation	31	N	7	53	2.91599e-08	4.49063e-07	7	23	0.00070474	0.0058141
Regulation of TP53 Activity through Methylation	19	Y	6	214	3.2275e-08	4.90495e-07	3	NA	0.0666726	0.170747
Signaling by RAS mutants	48	N	8	55	3.70277e-08	5.55416e-07	6	NA	0.0317058	0.0976537
Deubiquitination	280	Y	16	227	5.48547e-08	8.12272e-07	44	78	1.37664e-11	1.59002e-08
Interleukin-6 signaling	11	N	5	25	5.64948e-08	8.15644e-07	1	NA	0.431737	0.664875
Signaling by FGFR4 in disease	11	N	5	62	5.64948e-08	8.15644e-07	3	NA	0.015259	0.059743
Oncogene Induced Senescence	34	Y	7	226	5.80675e-08	8.27999e-07	11	49	4.62731e-07	1.97946e-05
CD209 (DC-SIGN) signaling	21	N	6	56	6.34162e-08	8.9324e-07	5	NA	0.00323736	0.0178055
Oncogenic MAPK signaling	72	N	9	89	6.8861e-08	9.58247e-07	9	NA	0.00955798	0.0421353
Transcriptional regulation by the AP-2 (TFAP2) family of transcription factors	35	N	7	119	7.19345e-08	9.891e-07	4	NA	0.0959374	0.224307
Signaling by FGFR3 in disease	22	N	6	65	8.64282e-08	1.16075e-06	4	NA	0.0222073	0.0779617
Signaling by FGFR3 point mutants in cancer	22	N	6	65	8.64282e-08	1.16075e-06	4	NA	0.0222073	0.0779617
Paradoxical activation of RAF signaling by kinase inactive BRAF	38	N	7	52	1.3141e-07	1.72476e-06	5	NA	0.0397607	0.115969
Signaling by moderate kinase activity BRAF mutants	38	N	7	52	1.3141e-07	1.72476e-06	5	NA	0.0397607	0.115969
Regulation of TP53 Activity	159	Y	12	229	1.3561e-07	1.75988e-06	26	60	9.22519e-08	4.84322e-06
Negative regulation of MAPK pathway	40	N	7	58	1.9067e-07	2.44694e-06	2	NA	0.601973	0.799319
Signaling by BRAF and RAF fusions	59	N	8	86	1.96898e-07	2.49908e-06	7	NA	0.0273375	0.0902136
Downstream signaling of activated FGFR4	27	N	6	63	3.28034e-07	4.11826e-06	4	NA	0.0437998	0.123994
GRB2 events in ERBB2 signaling	16	N	5	115	5.115e-07	6.3525e-06	1	NA	0.560526	0.761805
Activation of anterior HOX genes in hindbrain development during early embryogenesis	91	N	9	64	5.32942e-07	6.54838e-06	10	NA	0.0155026	0.0604917
NOTCH1 Intracellular Domain Regulates Transcription	47	N	7	82	6.03995e-07	7.34331e-06	8	NA	0.00211761	0.0122907
G beta:gamma signalling through PI3Kgamma	48	N	7	44	7.00794e-07	8.43143e-06	4	NA	0.218487	0.411669
G-protein beta:gamma signalling	51	N	7	44	1.07265e-06	1.27723e-05	4	NA	0.251206	0.460544
Signaling by high-kinase activity BRAF mutants	34	N	6	52	1.40091e-06	1.63439e-05	4	NA	0.0882923	0.2094
Signaling by WNT in cancer	34	N	6	46	1.40091e-06	1.63439e-05	2	NA	0.51326	0.721187
FRS-mediated FGFR3 signaling	20	N	5	50	1.75379e-06	2.02563e-05	3	NA	0.0756295	0.188665
Constitutive Signaling by NOTCH1 HD+PEST Domain Mutants	57	N	7	82	2.32112e-06	2.55323e-05	8	NA	0.00717524	0.0332828
Constitutive Signaling by NOTCH1 PEST Domain Mutants	57	N	7	82	2.32112e-06	2.55323e-05	8	NA	0.00717524	0.0332828
Signaling by NOTCH1 HD+PEST Domain Mutants in Cancer	57	N	7	82	2.32112e-06	2.55323e-05	8	NA	0.00717524	0.0332828
Signaling by NOTCH1 in Cancer	57	N	7	82	2.32112e-06	2.55323e-05	8	NA	0.00717524	0.0332828
Signaling by NOTCH1 PEST Domain Mutants in Cancer	57	N	7	82	2.32112e-06	2.55323e-05	8	NA	0.00717524	0.0332828
MAPK3 (ERK1) activation	10	N	4	9	2.47005e-06	2.69143e-05	0	NA	1	1
MAP2K and MAPK activation	38	N	6	52	2.77574e-06	2.99624e-05	4	NA	0.120627	0.266394
SHC1 events in ERBB2 signaling	22	N	5	115	2.9278e-06	3.13112e-05	2	NA	0.302426	0.527647
FRS-mediated FGFR1 signaling	23	N	5	58	3.70888e-06	3.93005e-05	3	NA	0.105387	0.24203
MET activates RAS signaling	11	N	4	58	3.84923e-06	4.00528e-05	4	10	0.00155255	0.0094878
RHO GTPases activate IQGAPs	11	N	4	15	3.84923e-06	4.00528e-05	3	NA	0.015259	0.059743
Pre-NOTCH Transcription and Translation	41	Y	6	213	4.40266e-06	4.54024e-05	7	NA	0.00390028	0.0210506
Constitutive Signaling by AKT1 E17K in Cancer	25	N	5	50	5.7558e-06	5.83154e-05	4	NA	0.0341359	0.102674
FRS-mediated FGFR2 signaling	25	N	5	54	5.7558e-06	5.83154e-05	3	NA	0.127371	0.279152
Signaling by FGFR2 in disease	43	N	6	67	5.86486e-06	5.89036e-05	7	NA	0.00512712	0.0265553
PTK6 Regulates RHO GTPases, RAS GTPase and MAP kinases	26	N	5	51	7.06494e-06	6.97437e-05	1	NA	0.73721	0.92956
SHC-mediated cascade:FGFR2	26	N	5	54	7.06494e-06	6.97437e-05	3	NA	0.138924	0.293341
AKT phosphorylates targets in the cytosol	13	N	4	29	8.20191e-06	8.02814e-05	2	NA	0.135681	0.289669
Interleukin-6 family signaling	27	N	5	25	8.59606e-06	8.34323e-05	1	NA	0.750385	0.936967
Cyclin E associated events during G1/S transition	71	N	7	110	1.02985e-05	9.91227e-05	12	24	0.000192947	0.00220647
Signaling by NOTCH1	72	N	7	82	1.13058e-05	0.000107919	11	24	0.000857923	0.00669528
Negative regulation of FGFR3 signaling	29	N	5	29	1.24285e-05	0.000117663	4	NA	0.05484	0.148338
Ub-specific processing proteases	205	Y	11	225	1.26301e-05	0.0001186	32	60	9.99182e-09	1.26193e-06
Costimulation by the CD28 family	74	N	7	39	1.35662e-05	0.000126363	8	NA	0.031303	0.0969301
Misspliced GSK3beta mutants stabilize beta-catenin	15	N	4	34	1.53991e-05	0.000135771	1	NA	0.537343	0.741495
phosphorylation site mutants of CTNNB1 are not targeted to the proteasome by the destruction complex	15	N	4	34	1.53991e-05	0.000135771	1	NA	0.537343	0.741495
Regulation of TP53 Activity through Acetylation	30	Y	5	203	1.4786e-05	0.000135771	4	NA	0.0608713	0.158348
S33 mutants of beta-catenin aren't phosphorylated	15	N	4	34	1.53991e-05	0.000135771	1	NA	0.537343	0.741495
S37 mutants of beta-catenin aren't phosphorylated	15	N	4	34	1.53991e-05	0.000135771	1	NA	0.537343	0.741495
S45 mutants of beta-catenin aren't phosphorylated	15	N	4	34	1.53991e-05	0.000135771	1	NA	0.537343	0.741495
T41 mutants of beta-catenin aren't phosphorylated	15	N	4	34	1.53991e-05	0.000135771	1	NA	0.537343	0.741495
PI3K events in ERBB2 signaling	16	N	4	96	2.03616e-05	0.000176825	2	NA	0.189602	0.3718
Spry regulation of FGF signaling	16	N	4	26	2.03616e-05	0.000176825	2	NA	0.189602	0.3718
CD28 co-stimulation	33	N	5	38	2.39962e-05	0.000205301	7	25	0.00104923	0.00752706
Negative regulation of FGFR1 signaling	33	N	5	38	2.39962e-05	0.000205301	4	NA	0.0809554	0.199368
Beta-catenin phosphorylation cascade	17	N	4	34	2.64057e-05	0.000222617	1	NA	0.582548	0.777854
SUMOylation of transcription factors	17	Y	4	223	2.64057e-05	0.000222617	1	NA	0.582548	0.777854
Negative regulation of FGFR2 signaling	34	N	5	33	2.7892e-05	0.000233444	4	NA	0.0882923	0.2094
Pre-NOTCH Expression and Processing	57	Y	6	213	3.08544e-05	0.00025638	10	59	0.000477328	0.00434105
PI-3K cascade:FGFR3	18	N	4	31	3.36684e-05	0.000275795	4	NA	0.010882	0.0462086
SHC-mediated cascade:FGFR3	18	N	4	49	3.36684e-05	0.000275795	2	NA	0.226911	0.423397
Recruitment and ATM-mediated phosphorylation of repair and signaling proteins at DNA double strand breaks	59	Y	6	205	3.76414e-05	0.000306168	3	NA	0.572342	0.774977
G1/S Transition	118	N	8	111	3.8061e-05	0.000307416	18	88	2.28915e-05	0.000433437
DNA Double Strand Break Response	60	Y	6	205	4.14571e-05	0.00033252	4	NA	0.353645	0.602448
Toll Like Receptor 4 (TLR4) Cascade	124	N	8	28	5.42577e-05	0.000432191	23	45	4.67196e-08	3.23005e-06
mTOR signalling	39	N	5	18	5.52793e-05	0.000437313	6	NA	0.0122893	0.0511617
C-type lectin receptors (CLRs)	125	N	8	61	5.74465e-05	0.000451365	15	44	0.00146838	0.0094878
p53-Dependent G1 DNA Damage Response	64	Y	6	221	5.99368e-05	0.000464611	10	21	0.00122088	0.00824629
p53-Dependent G1/S DNA damage checkpoint	64	Y	6	221	5.99368e-05	0.000464611	10	21	0.00122088	0.00824629
PKB-mediated events	40	N	5	18	6.26347e-05	0.000482287	6	NA	0.0138619	0.0557859
PI-3K cascade:FGFR1	21	N	4	38	6.42266e-05	0.000484848	4	NA	0.0189003	0.0701926
SHC-mediated cascade:FGFR1	21	N	4	57	6.42266e-05	0.000484848	2	NA	0.28357	0.503882
Signal transduction by L1	21	N	4	44	6.42266e-05	0.000484848	7	25	4.83225e-05	0.000724838
G1/S DNA Damage Checkpoints	66	Y	6	221	7.13682e-05	0.000535261	11	22	0.000400571	0.0038555
CD28 dependent PI3K/Akt signaling	22	N	4	37	7.78486e-05	0.00056913	3	NA	0.0950123	0.223501
CTLA4 inhibitory signaling	22	N	4	16	7.78486e-05	0.00056913	2	NA	0.302426	0.527647
FRS-mediated FGFR4 signaling	22	N	4	47	7.78486e-05	0.00056913	3	NA	0.0950123	0.223501
MyD88-independent TLR3/TLR4 cascade	97	N	7	27	7.88405e-05	0.00056913	20	41	5.59317e-08	3.23005e-06
Toll Like Receptor 3 (TLR3) Cascade	97	N	7	27	7.88405e-05	0.00056913	20	41	5.59317e-08	3.23005e-06
TRIF-mediated TLR3/TLR4 signaling	97	N	7	27	7.88405e-05	0.00056913	20	41	5.59317e-08	3.23005e-06
PI-3K cascade:FGFR2	23	N	4	34	9.3457e-05	0.000662226	4	NA	0.0258452	0.0878222
RAF-independent MAPK1/3 activation	23	N	4	9	9.3457e-05	0.000662226	1	NA	0.693367	0.889821
SHC-mediated cascade:FGFR4	23	N	4	47	9.3457e-05	0.000662226	3	NA	0.105387	0.24203
TP53 Regulates Transcription of Cell Death Genes	45	Y	5	205	0.0001114	0.000784552	2	NA	0.666133	0.860609
TP53 Regulates Transcription of Cell Cycle Genes	48	Y	5	207	0.000152152	0.00106506	12	52	3.0318e-06	8.14355e-05
CREB phosphorylation through the activation of Ras	27	N	4	51	0.000179167	0.00123915	1	NA	0.750385	0.936967
VEGFR2 mediated vascular permeability	27	N	4	22	0.000179167	0.00123915	8	35	3.63096e-05	0.000599108
Antigen activates B Cell Receptor (BCR) leading to generation of second messengers	51	N	5	25	0.000203422	0.00139852	3	NA	0.473608	0.70492
Activated TLR4 signalling	113	N	7	27	0.000205497	0.00140443	23	45	7.42575e-09	1.16052e-06
RIG-I/MDA5 mediated induction of IFN-alpha/beta pathways	80	N	6	18	0.000208714	0.00140974	9	NA	0.0183212	0.0682886
Senescence-Associated Secretory Phenotype (SASP)	80	N	6	113	0.000208714	0.00140974	14	29	3.88458e-05	0.000623151
Toll-Like Receptors Cascades	151	N	8	28	0.000214461	0.00144013	26	53	3.12934e-08	2.4096e-06
Downregulation of ERBB2 signaling	29	N	4	87	0.000238479	0.00159215	2	NA	0.430018	0.664875
TFAP2 (AP-2) family regulates transcription of growth factors and their receptors	12	N	3	77	0.00024216	0.00160744	2	NA	0.118583	0.262886
Stabilization of p53	55	Y	5	213	0.000291081	0.00192114	6	NA	0.0560396	0.149482
Disassembly of the destruction complex and recruitment of AXIN to the membrane	31	N	4	34	0.000310732	0.0019822	3	NA	0.201196	0.389249
Downregulation of ERBB2:ERBB3 signaling	13	N	3	59	0.000312347	0.0019822	0	NA	1	1
Negative regulation of FGFR4 signaling	31	N	4	26	0.000310732	0.0019822	4	NA	0.067238	0.171057
NICD traffics to nucleus	13	N	3	25	0.000312347	0.0019822	2	NA	0.135681	0.289669
NOD1/2 Signaling Pathway	31	N	4	15	0.000310732	0.0019822	8	15	0.000107936	0.00140956
Notch-HLH transcription pathway	13	N	3	25	0.000312347	0.0019822	2	NA	0.135681	0.289669
p38MAPK events	13	N	3	46	0.000312347	0.0019822	2	NA	0.135681	0.289669
TP53 Regulates Metabolic Genes	88	Y	6	204	0.000350894	0.00221466	5	NA	0.452116	0.689412
AMER1 mutants destabilize the destruction complex	14	N	3	27	0.000394427	0.00237272	1	NA	0.512939	0.721187
APC truncation mutants have impaired AXIN binding	14	N	3	27	0.000394427	0.00237272	1	NA	0.512939	0.721187
AXIN missense mutants destabilize the destruction complex	14	N	3	27	0.000394427	0.00237272	1	NA	0.512939	0.721187
AXIN mutants destabilize the destruction complex, activating WNT signaling	14	N	3	27	0.000394427	0.00237272	1	NA	0.512939	0.721187
Regulation of IFNG signaling	14	N	3	8	0.000394427	0.00237272	2	NA	0.153277	0.319557
Regulation of TP53 Activity through Association with Co-factors	14	Y	3	199	0.000394427	0.00237272	0	NA	1	1
TNFR1-induced proapoptotic signaling	14	N	3	6	0.000394427	0.00237272	3	NA	0.0301047	0.0934702
truncated APC mutants destabilize the destruction complex	14	N	3	27	0.000394427	0.00237272	1	NA	0.512939	0.721187
Truncations of AMER1 destabilize the destruction complex	14	N	3	27	0.000394427	0.00237272	1	NA	0.512939	0.721187
Regulation of TP53 Activity through Phosphorylation	91	Y	6	214	0.000420394	0.00251583	13	32	0.000584512	0.00496406
RHO GTPase Effectors	257	N	10	34	0.000439659	0.00261756	37	93	6.88926e-09	1.16052e-06
Prolactin receptor signaling	15	N	3	10	0.000489184	0.00289747	0	NA	1	1
Post NMDA receptor activation events	35	N	4	51	0.000500212	0.00294768	1	NA	0.834608	1
Ovarian tumor domain proteases	36	Y	4	204	0.000558095	0.00325556	3	NA	0.268531	0.483859
Regulation of TNFR1 signaling	36	N	4	15	0.000558095	0.00325556	6	NA	0.00832697	0.0382137
Regulation of necroptotic cell death	16	N	3	14	0.000597374	0.00346717	2	NA	0.189602	0.3718
TP53 Regulates Transcription of DNA Repair Genes	65	Y	5	203	0.00063437	0.00366349	7	NA	0.043266	0.123388
Apoptotic cleavage of cellular proteins	38	N	4	33	0.000687873	0.0039527	9	37	8.33734e-05	0.00114638
Activation of NMDA receptor upon glutamate binding and postsynaptic events	39	N	4	51	0.000760169	0.0043251	2	NA	0.588075	0.784326
Association of TriC/CCT with target proteins during biosynthesis	39	Y	4	207	0.000760169	0.0043251	3	NA	0.310092	0.536966
Regulation of signaling by CBL	18	N	3	36	0.000856935	0.0048281	4	NA	0.010882	0.0462086
RIPK1-mediated regulated necrosis	18	N	3	14	0.000856935	0.0048281	3	NA	0.0582371	0.15357
Cyclin A:Cdk2-associated events at S phase entry	70	N	5	105	0.000890603	0.00499343	13	31	3.81462e-05	0.000620548
Intrinsic Pathway for Apoptosis	43	Y	4	200	0.00110345	0.00615695	3	NA	0.36569	0.613913
PI-3K cascade:FGFR4	20	N	3	28	0.00117861	0.00651335	4	NA	0.0159169	0.0614224
TP53 Regulates Transcription of Genes Involved in Cytochrome C Release	20	Y	3	203	0.00117861	0.00651335	1	NA	0.642218	0.83626
Regulation of gene expression in beta cells	21	N	3	36	0.00136434	0.00746829	0	NA	1	1
TP53 regulates transcription of additional cell cycle genes whose exact role in the p53 pathway remain uncertain	21	Y	3	198	0.00136434	0.00746829	3	NA	0.0850843	0.205942
TNF signaling	46	N	4	15	0.00142338	0.00775476	6	NA	0.0263057	0.0885804
TCR signaling	123	N	6	NA	0.00202646	0.0108956	15	41	0.0012459	0.00836638
Nucleotide-binding domain, leucine rich repeat containing receptor (NLR) signaling pathways	51	N	4	NA	0.00209169	0.0111847	11	22	3.52503e-05	0.000591694
Apoptotic execution phase	52	N	4	NA	0.0022474	0.011962	11	45	4.27051e-05	0.000666546
S Phase	128	N	6	NA	0.00247625	0.0131196	22	69	3.66491e-07	1.69319e-05
MAPK6/MAPK4 signaling	94	N	5	NA	0.00329181	0.0170495	13	68	0.000800019	0.00637257
L1CAM interactions	100	N	5	NA	0.00429069	0.0216408	16	43	3.5348e-05	0.000591694
SMAD2/SMAD3:SMAD4 heterotrimer regulates transcription	32	N	3	NA	0.00467015	0.0232501	8	26	0.000137646	0.00170947
Semaphorin interactions	67	N	4	NA	0.00562504	0.0274132	12	44	0.000108615	0.00140956
MET activates RAP1 and RAC1	11	N	2	NA	0.00579924	0.0276782	5	13	0.000111679	0.00143321
TRAF6 Mediated Induction of proinflammatory cytokines	72	N	4	NA	0.00724725	0.0337523	16	35	4.02638e-07	1.78864e-05
TP53 Regulates Transcription of Genes Involved in G1 Cell Cycle Arrest	13	N	2	NA	0.00811035	0.0370255	6	39	1.96434e-05	0.000384544
Interleukin-1 signaling	44	N	3	NA	0.0113634	0.0495273	8	16	0.00136234	0.00899145
Transcriptional activity of SMAD2/SMAD3:SMAD4 heterotrimer	44	N	3	NA	0.0113634	0.0495273	12	39	1.1046e-06	3.75239e-05
MyD88 cascade initiated on plasma membrane	83	N	4	NA	0.0118332	0.0508081	16	35	3.01457e-06	8.14355e-05
Toll Like Receptor 10 (TLR10) Cascade	83	N	4	NA	0.0118332	0.0508081	16	35	3.01457e-06	8.14355e-05
Toll Like Receptor 5 (TLR5) Cascade	83	N	4	NA	0.0118332	0.0508081	16	35	3.01457e-06	8.14355e-05
TRAF6 mediated induction of NFkB and MAP kinases upon TLR7/8 or 9 activation	83	N	4	NA	0.0118332	0.0508081	16	35	3.01457e-06	8.14355e-05
MyD88 dependent cascade initiated on endosome	85	N	4	NA	0.0128278	0.0540735	17	35	8.66172e-07	3.16738e-05
Toll Like Receptor 7/8 (TLR7/8) Cascade	85	N	4	NA	0.0128278	0.0540735	17	35	8.66172e-07	3.16738e-05
Toll Like Receptor 9 (TLR9) Cascade	89	N	4	NA	0.0149735	0.0619869	18	36	3.4805e-07	1.67499e-05
MyD88:Mal cascade initiated on plasma membrane	93	N	4	NA	0.0173331	0.0695131	20	43	2.6423e-08	2.1799e-06
Toll Like Receptor 2 (TLR2) Cascade	93	N	4	NA	0.0173331	0.0695131	20	43	2.6423e-08	2.1799e-06
Toll Like Receptor TLR1:TLR2 Cascade	93	N	4	NA	0.0173331	0.0695131	20	43	2.6423e-08	2.1799e-06
Toll Like Receptor TLR6:TLR2 Cascade	93	N	4	NA	0.0173331	0.0695131	20	43	2.6423e-08	2.1799e-06
Negative regulation of MET activity	21	N	2	NA	0.0206546	0.0808678	6	35	0.000439789	0.00406365
RHO GTPases activate PAKs	21	N	2	NA	0.0206546	0.0808678	6	25	0.000439789	0.00406365
MAP kinase activation in TLR cascade	60	N	3	NA	0.0259635	0.0986441	13	26	6.60298e-06	0.000161252
SCF(Skp2)-mediated degradation of p27/p21	60	N	3	NA	0.0259635	0.0986441	10	21	0.000727768	0.0059615
HATs acetylate histones	108	N	4	NA	0.0281779	0.105325	14	24	0.000984076	0.00728595
EGFR downregulation	25	N	2	NA	0.0287017	0.106593	6	17	0.001209	0.00824629
HDMs demethylate histones	26	N	2	NA	0.0308797	0.113949	6	6	0.00150587	0.0094878
Regulation of lipid metabolism by Peroxisome proliferator-activated receptor alpha (PPARalpha)	117	N	4	NA	0.0362555	0.13127	15	78	0.00074066	0.00602204
MET promotes cell motility	29	N	2	NA	0.0377872	0.135541	11	37	7.04855e-08	3.8767e-06
G2/M Transition	177	N	5	NA	0.0408285	0.145546	20	53	0.000573206	0.0049041
Mitotic G2-G2/M phases	179	N	5	NA	0.0425043	0.151054	22	75	9.19807e-05	0.00123532
Fcgamma receptor (FCGR) dependent phagocytosis	125	N	4	NA	0.0444466	0.15699	21	61	9.91161e-07	3.46906e-05
Signaling by Robo receptor	32	N	2	NA	0.0452223	0.158278	8	36	0.000137646	0.00170947
Positive epigenetic regulation of rRNA expression	76	N	3	NA	0.0472182	0.164764	12	36	0.000371701	0.00360769
Regulation of insulin secretion	80	N	3	NA	0.0535376	0.182407	12	24	0.000601043	0.00506719
RHO GTPases Activate WASPs and WAVEs	36	N	2	NA	0.0558882	0.189855	10	28	7.29486e-06	0.00017195
G alpha (12/13) signalling events	87	N	3	NA	0.0655143	0.21744	16	49	5.72308e-06	0.000146892
EPHB-mediated forward signaling	42	N	2	NA	0.0733207	0.239902	14	62	8.03825e-09	1.16052e-06
Activation of gene expression by SREBF (SREBP)	43	N	2	NA	0.0763768	0.247795	8	18	0.00116498	0.00820455
G2/M Checkpoints	151	N	4	NA	0.0775853	0.251011	17	58	0.00149691	0.0094878
Resolution of Sister Chromatid Cohesion	100	N	3	NA	0.0906567	0.290857	13	26	0.00143397	0.00935727
Cohesin Loading onto Chromatin	10	N	1	NA	0.101323	0.310418	4	5	0.0010286	0.00742518
MET receptor recycling	10	N	1	NA	0.101323	0.310418	5	16	6.35374e-05	0.000905996
Establishment of Sister Chromatid Cohesion	11	N	1	NA	0.110875	0.328361	4	5	0.00155255	0.0094878
Regulation of cholesterol biosynthesis by SREBP (SREBF)	56	N	2	NA	0.119316	0.344002	12	28	1.67881e-05	0.000334315
RHO GTPases Activate Formins	114	N	3	NA	0.121479	0.34644	18	40	1.4123e-05	0.000291288
DEx/H-box helicases activate type I IFN and inflammatory cytokines production	13	N	1	NA	0.129678	0.360739	5	12	0.000286007	0.00303062
Ca2+ pathway	61	N	2	NA	0.137121	0.377563	10	32	0.000832065	0.00653765
p75NTR signals via NF-kB	16	N	1	NA	0.157142	0.409705	6	13	8.05093e-05	0.001134
M Phase	273	N	5	NA	0.166002	0.424979	28	48	0.000266548	0.00288096
G1/S-Specific Transcription	18	N	1	NA	0.174971	0.441248	5	37	0.00154444	0.0094878
MET activates PTK2 signaling	18	N	1	NA	0.174971	0.441248	6	28	0.000171199	0.00199732
Rho GTPase cycle	141	N	3	NA	0.189479	0.465694	23	64	5.26483e-07	2.17174e-05
Beta-catenin independent WNT signaling	145	N	3	NA	0.200282	0.485848	21	55	1.12117e-05	0.000244331
RIP-mediated NFkB activation via ZBP1	21	N	1	NA	0.201013	0.485848	6	17	0.000439789	0.00406365
Deadenylation of mRNA	23	N	1	NA	0.217919	0.514716	6	14	0.0007508	0.00602204
Nuclear Events (kinase and transcription factor activation)	24	N	1	NA	0.226237	0.531106	6	12	0.00095905	0.00714647
TRAF6 mediated NF-kB activation	24	N	1	NA	0.226237	0.531106	6	17	0.00095905	0.00714647
G0 and Early G1	25	N	1	NA	0.234468	0.543796	11	47	1.09258e-08	1.26193e-06
Diseases associated with the TLR signaling cascade	26	N	1	NA	0.242611	0.552695	6	15	0.00150587	0.0094878
TAK1 activates NFkB by phosphorylation and activation of IKKs complex	26	N	1	NA	0.242611	0.552695	9	23	2.74878e-06	8.14355e-05
ZBP1(DAI) mediated induction of type I IFNs	26	N	1	NA	0.242611	0.552695	6	17	0.00150587	0.0094878
HIV Infection	238	N	4	NA	0.247317	0.561583	26	39	0.000160864	0.00191544
Fatty acid, triacylglycerol, and ketone body metabolism	239	N	4	NA	0.249625	0.563273	25	95	0.000414163	0.00392097
Separation of Sister Chromatids	164	N	3	NA	0.253299	0.568078	19	40	0.000571889	0.0049041
EPH-Ephrin signaling	95	N	2	NA	0.267659	0.58773	22	98	1.21502e-09	4.88602e-07
p75 NTR receptor-mediated signalling	96	N	2	NA	0.271598	0.592997	19	36	2.36552e-07	1.1879e-05
UCH proteinases	96	N	2	NA	0.271598	0.592997	14	29	0.000293376	0.00303466
MAPK targets/ Nuclear events mediated by MAP kinases	30	N	1	NA	0.274333	0.59336	7	13	0.000569978	0.0049041
mRNA Splicing - Major Pathway	174	N	3	NA	0.281982	0.601056	22	37	6.00211e-05	0.000871187
Mitotic Anaphase	175	N	3	NA	0.284869	0.605936	20	42	0.00049508	0.00446732
CLEC7A (Dectin-1) signaling	100	N	2	NA	0.287342	0.608719	13	35	0.00143397	0.00935727
Mitotic Metaphase and Anaphase	176	N	3	NA	0.287758	0.608719	20	42	0.000532903	0.00471532
Regulation of actin dynamics for phagocytic cup formation	100	N	2	NA	0.287342	0.608719	16	51	3.5348e-05	0.000591694
mRNA Splicing	185	N	3	NA	0.313842	0.646146	22	37	0.000149675	0.00181973
EPH-ephrin mediated repulsion of cells	48	N	1	NA	0.401487	0.772862	12	34	3.0318e-06	8.14355e-05
Nuclear Receptor transcription pathway	51	N	1	NA	0.420408	0.806597	11	43	3.52503e-05	0.000591694
NRAGE signals death through JNK	59	N	1	NA	0.468006	0.878938	11	27	0.000143643	0.00176497
Orc1 removal from chromatin	71	N	1	NA	0.532207	0.981947	13	53	4.45832e-05	0.000677547
Switching of origins to a post-replicative state	71	N	1	NA	0.532207	0.981947	13	53	4.45832e-05	0.000677547
Removal of licensing factors from origins	73	N	1	NA	0.54213	0.995486	13	53	6.0342e-05	0.000871187
Acetylcholine Neurotransmitter Release Cycle	17	N	0	NA	1	1	5	12	0.00116299	0.00820455
activated TAK1 mediates p38 MAPK activation	17	N	0	NA	1	1	5	11	0.00116299	0.00820455
Activation of ATR in response to replication stress	37	N	0	NA	1	1	8	41	0.000404555	0.00386166
Antiviral mechanism by IFN-stimulated genes	75	N	1	NA	0.551845	1	12	25	0.000327693	0.00326528
Assembly of the pre-replicative complex	68	N	0	NA	1	1	13	78	2.76572e-05	0.000499125
CDC6 association with the ORC:origin complex	11	N	0	NA	1	1	4	35	0.00155255	0.0094878
Cell death signalling via NRAGE, NRIF and NADE	75	N	1	NA	0.551845	1	11	27	0.00121342	0.00824629
COPII (Coat Protein 2) Mediated Vesicle Transport	68	N	0	NA	1	1	11	27	0.000521981	0.00467355
Defective CFTR causes cystic fibrosis	61	N	0	NA	1	1	10	22	0.000832065	0.00653765
Deregulated CDK5 triggers multiple neurodegenerative pathways in Alzheimerâ€™s disease models	22	N	0	NA	1	1	8	23	6.54088e-06	0.000161252
DNA Replication	108	N	1	NA	0.685502	1	17	84	2.53004e-05	0.000471321
DNA Replication Pre-Initiation	85	N	0	NA	1	1	13	78	0.000296897	0.00303466
Dopamine Neurotransmitter Release Cycle	23	N	0	NA	1	1	6	13	0.0007508	0.00602204
EPHA-mediated growth cone collapse	34	N	0	NA	1	1	7	59	0.00126489	0.00844481
ER to Golgi Anterograde Transport	131	N	0	NA	1	1	17	38	0.000292686	0.00303466
ISG15 antiviral mechanism	75	N	1	NA	0.551845	1	12	25	0.000327693	0.00326528
M/G1 Transition	85	N	0	NA	1	1	13	78	0.000296897	0.00303466
MHC class II antigen presentation	103	N	1	NA	0.668152	1	14	24	0.000610358	0.00510843
Neutrophil degranulation	479	N	4	NA	0.752322	1	53	115	5.3084e-08	3.23005e-06
Norepinephrine Neurotransmitter Release Cycle	18	N	0	NA	1	1	5	12	0.00154444	0.0094878
Regulation of DNA replication	76	N	1	NA	0.556625	1	16	84	8.77544e-07	3.16738e-05
Response to elevated platelet cytosolic Ca2+	133	N	0	NA	1	1	16	69	0.00100909	0.00742357
Serotonin Neurotransmitter Release Cycle	18	N	0	NA	1	1	5	12	0.00154444	0.0094878
Signal attenuation	10	N	0	NA	1	1	4	10	0.0010286	0.00742518
Syndecan interactions	20	N	0	NA	1	1	6	16	0.000327941	0.00326528
Synthesis of DNA	100	N	1	NA	0.657288	1	14	53	0.000450217	0.00412699
Transport to the Golgi and subsequent modification	162	N	0	NA	1	1	20	42	0.000177381	0.00204875
Zinc influx into cells by the SLC39 gene family	10	N	0	NA	1	1	4	12	0.0010286	0.00742518
