# Supplementary material for: Patient-specific cancer genes contribute to recurrently perturbed pathways and establish therapeutic vulnerabilities in esophageal adenocarcinoma
Source: Nat Commun. 2019 Jul 15;10:3101. doi: 10.1038/s41467-019-10898-3 (PMC6629660; doi:10.1038/s41467-019-10898-3)
Supplement: Supplementary file 9 — Source data [file 41467_2019_10898_MOESM9_ESM.xlsx]

## Sheet: Figure 4b
Figure 4b
E2F1 qRT-PCR		CT B2M	CT E2F1
	Ctrl-G418	14.3627	23.4138
	Ctrl-G418	14.51	23.4216
	Ctrl-G418	14.6969	23.3402
	pCMVHA-E2F1	14.9479	22.229
	pCMVHA-E2F1	14.7908	22.1629
	pCMVHA-E2F1	14.6659	22.0879
MCM7 qRT-PCR		CT B2M	CT MCM7
	Ctrl-puro	15.4199	20.1399
	Ctrl-puro	15.2082	19.9712
	Ctrl-puro	15.365	19.8635
	pLX_TRC317-MCM7	15.1238	18.7929
	pLX_TRC317-MCM7	15.0902	18.5603
	pLX_TRC317-MCM7	14.8718	18.5393

## Sheet: Figure 4c
Figure 4c
Absorbance 570nm
	Time	Ctrl-Puro	pLX_TRC317-MCM7		Time	Ctrl-G418	pCMVHA-E2F1
	0hrs	0.3241	0.2595		0hrs	0.2473	0.2524
		0.2729	0.2135			0.2547	0.2339
		0.2694	0.2802			0.2741	0.2621
		0.2909	0.2187			0.2659	0.2257
	24hrs	0.4045	0.3521		24hrs	0.3075	0.3296
		0.387	0.3794			0.3183	0.3029
		0.4046	0.3373			0.3207	0.3135
		0.3785	0.3159			0.2967	0.307
	48hrs	0.5936	0.5279		48hrs	0.5147	0.5153
		0.6652	0.5347			0.4669	0.513
		0.6721	0.5452			0.4857	0.5023
		0.6541	0.5264			0.4864	0.5179
	72hrs	1.034	1.052		72hrs	0.849	0.894
		0.91	1.007			0.894	0.926
		1.105	1.13			0.859	0.968
		1	1.066			0.85	0.943

## Sheet: Figure 4d
Figure 4d
EdU-647 MFI
		G1	S1	S2	S3	S4	G2
	Ctrl-G418	569	2088	2957	2964	2426	894
	pCMVHA-E2F1	491	2297	3649	3690	2940	827

## Sheet: Figure 4e
Figure 4e
MCM7-555 MFI
		S1	S2	S3	S4	G2
	Ctrl-Puro	526	371	242	125	76.8
	pLX_TRC317-MCM7	433	288	175	103	68.8

## Sheet: Figure 4f
Figure 4f
MCM3-555 MFI
		S1	S2	S3	S4	G2
	Ctrl-Puro	7208	6306	5077	4524	3287
	pLX_TRC317-MCM7	5444	4671	4046	4020	3281

## Sheet: Figure 4g
Figure 4g
MCM7 qRT-PCR		CT B2M	CT MCM7
	FLO-1	14.0652	18.4602
	FLO-1	14.0911	18.5187
	FLO-1	14.0868	18.462
	MFD-1	15.6072	17.9847
	MFD-1	15.6281	18.0251
	MFD-1	15.6256	17.8891

## Sheet: Figure 4h
Figure 4h
MCM7 qRT-PCR		CT B2M	CT MCM7
	FLO-1	17.199	20.718
	FLO-1	17.182	20.771
	FLO-1	16.951	20.895
	MFD-1 MCM7-shRNA untreated	19.004	21.17
	MFD-1 MCM7-shRNA untreated	18.953	21.165
	MFD-1 MCM7-shRNA untreated	18.982	21.237
	MFD-1 MCM7-shRNA + dox	17.5617	21.4491
	MFD-1 MCM7-shRNA + dox	17.5898	21.2632
	MFD-1 MCM7-shRNA + dox	17.7454	21.5236

## Sheet: Figure 4i
Figure 4i
RLU
	Time	MCM7-shRNA untreated	MCM7-shRNA + dox
	0hrs	591900	666783
		590015	664148
		617387	665088
		596713	653455
		583594	626097
	24hrs	1081562	1099410
		946875	1009248
		973455	1037951
		985784	1032878
		968162	1040131
	48hrs	1733455	1642143
		1604916	1519337
		1598166	1470671
		1506140	1409594
		1475495	1462526
	72hrs	2692830	2571572
		2719231	2523102
		2828596	2685644
		2826101	2609725
		2708154	2599668
	96hrs	3201996	2995839
		3418880	2917514
		3270298	3025318
		3536654	3006935
		3292383	3107480

## Sheet: Figure 5b
Figure 5b
crRNA	Total read counts	Edited reads	Edited reads (%)
NCOR2 crRNA1	75641	33	0.0436271
NCOR2 crRNA2	24584	303	1.23251
NCOR2 crRNA3	85323	9226	10.813

## Sheet: Figure 5c
Figure 5c
Absorbance 570nm
	Time	Ctrl-NTC	NCOR2 edited
	0hrs	0.2857	0.1884
		0.3161	0.1853
		0.3059	0.2095
		0.2796	0.1916
	24hrs	0.2956	0.2526
		0.326	0.256
		0.3158	0.259
		0.2895	0.2601
	48hrs	0.551675	0.435875
		0.501475	0.449475
		0.450275	0.494175
		0.482575	0.458075
	72hrs	1.03925	0.84125
		1.01925	0.77825
		1.08925	0.92525
		0.94625	0.82925

[truncated: 8 more sheets: Figure 5e, Figure 5f, Figure 5g, Figure 5h, Figure 6b, Figure 6c, Figure 6d, Figure 7c]
